# Supplementary material for: Synthesis, crystal structure and Hirshfeld surface analysis of bis­[N-(4-chloro­benz­yl)-N-do­decyl­dithio­carbamato-κ2S,S′]palladium(II)
Source: Acta Crystallogr E Crystallogr Commun. 2026 Mar 24;82(Pt 4):384–7. doi: 10.1107/S205698902600188X (PMC13055962; doi:10.1107/S205698902600188X)
Supplement: Supplementary file 1 [file e-82-00384-sup1.cif]

##############################################################################
#                                                                            #
# This CIF contains the data in a paper accepted for publication in          #
# Acta Crystallographica Section E. It conforms to the requirements of       #
# Notes for Authors for Acta Crystallographica Section E, and has been       #
# peer reviewed under the auspices of the IUCr Commission on Journals.       #
#                                                                            #
# Full details of the Crystallographic Information File format               #
# are given in the paper "The Crystallographic Information File (CIF):       #
# a New Standard Archive File for Crystallography" by S. R. Hall, F. H.      #
# Allen and I. D. Brown [Acta Cryst. (1991), A47, 655-685].                  #
#                                                                            #
# The current version of the core CIF dictionary is obtainable from          #
# ftp://ftp.iucr.org/pub/cif_core.dic.                                       #
#                                                                            #
# Software is freely available for graphical display of the structure(s)     #
# in this CIF. For information consult the CIF software page                 #
# http://www.iucr.org/resources/cif/software.                                #
#                                                                            #
# This file may be used for bona fide research purposes within the           #
# scientific community so long as proper attribution is given to the journal # 
# article from which it was obtained.                                        #
#                                                                            #
##############################################################################
data_I
_audit_creation_method
;FinalCif 2024.9-1 by Daniel Kratzert, Freiburg 2025,
https://dkratzert.de/finalcif.html
;
_journal_date_recd_electronic     2026-01-27
_journal_date_accepted     2026-02-19
_journal_name_full     'Acta Crystallographica, Section E'
_journal_year     2026
_journal_volume     82
_journal_issue      4
_journal_page_first     0
_journal_page_last     0
_journal_paper_category     GM
_journal_paper_doi     10.1107/S205698902600188X
_journal_coeditor_code     EX2098
_publ_contact_author_name     'S.Thirumaran'
_publ_contact_author_address     'Annamalai University, India'
_publ_contact_author_email     'sthirumaran@yahoo.com'
_publ_section_title
;\
Synthesis, crystal structure and Hirshfeld surface analysis of
bis[<i>N</i>-(4-chlorobenzyl)-<i>N</i>-dodecyldithiocarbamato-\k^2^<i>S</i>,\
<i>S</i>']palladium(II)
;
loop_
    _publ_author_name
    _publ_author_footnote
    _publ_author_address
    'R. Pallavi' .
;
Department of Chemistry, Annamalai University, Annamalainagar-608002,
India
;
    'N. Srinivasan' .
;
Department of Chemistry, Saveetha School of Engineering,
Saveetha Institute of Medical And Technical Sciences (SIMATS),
Saveetha Nagar, Thandalam,
Chennai 602105, Tamil Nadu, India
;
    'S. Thirumaran' .
;
Department of Chemistry, Annamalai University, Annamalainagar- 608002,
India
;
_publ_section_synopsis
;
The title compound crystallizes about an inversion centre in the monoclinic
space group <i>C</i>2/<i>c</i>. The Pd^II^ cation adopts a square-planar
coordination geometry defined by four sulfur atoms from two
<i>N</i>-(4-chlorobenzyl)-<i>N</i>-dodecyldithiocarbamate anions. The crystal
packing features C---H...S hydrogen bonds, which form a belt motif.
;
_chemical_name_systematic
;\
Bis[<i>N</i>-(4-chlorobenzyl)-<i>N</i>-dodecyldithiocarbamato-\
\k^2^<i>S</i>,<i>S</i>']palladium(II)
;
_chemical_name_common     ?
_chemical_formula_moiety     'C40 H62 Cl2 N2 Pd S4'
_chemical_formula_sum     'C40 H62 Cl2 N2 Pd S4'
_chemical_formula_iupac     '[Pd (C20 H31 Cl N S2)2]'
_chemical_formula_weight     876.46
_chemical_melting_point     ?
_space_group_crystal_system     monoclinic
_space_group_name_H-M_alt     'C 2/c'
_space_group_name_Hall     '-C 2yc'
loop_
    _space_group_symop_operation_xyz
    'x, y, z'
    '-x, y, -z+1/2'
    'x+1/2, y+1/2, z'
    '-x+1/2, y+1/2, -z+1/2'
    '-x, -y, -z'
    'x, -y, z-1/2'
    '-x+1/2, -y+1/2, -z'
    'x+1/2, -y+1/2, z-1/2'
_cell_length_a     24.348(2)
_cell_length_b     10.0966(10)
_cell_length_c     18.3551(17)
_cell_angle_alpha     90
_cell_angle_beta     91.168(3)
_cell_angle_gamma     90
_cell_volume     4511.3(7)
_cell_formula_units_Z     4
_cell_measurement_reflns_used     9549
_cell_measurement_theta_min     2.1837
_cell_measurement_theta_max     23.9576
_cell_measurement_temperature     300.15
_exptl_crystal_description     block
_exptl_crystal_colour     gold
_exptl_crystal_size_max     0.138
_exptl_crystal_size_mid     0.124
_exptl_crystal_size_min     0.048
_exptl_crystal_density_diffrn     1.291
_exptl_crystal_density_meas     ?
_exptl_crystal_density_method     ?
_exptl_crystal_F_000     1840
_exptl_absorpt_coefficient_mu     0.743
_exptl_absorpt_correction_type     multi-scan
_exptl_absorpt_process_details
;
(SADABS; Krause <i>et al.</i>,  2015)
;
_exptl_absorpt_correction_T_min     0.904
_exptl_absorpt_correction_T_max     0.965
_exptl_special_details     ?
_diffrn_ambient_temperature     '300'
_diffrn_source     'microfocus sealed tube'
_diffrn_source_voltage     50
_diffrn_source_current     1.4
_diffrn_radiation_type     'Mo K\a'
_diffrn_radiation_wavelength     0.71073
_diffrn_radiation_monochromator     'multilayer mirror'
_diffrn_measurement_device_type     'Bruker D8 QUEST'
_diffrn_measurement_device     'FIXED CHI diffractometer'
_diffrn_measurement_method     '\w and \f scans'
_diffrn_detector     CPAD
_diffrn_measurement_specimen_support     ?
_diffrn_detector_area_resol_mean     7.391
_diffrn_reflns_number     52590
_diffrn_reflns_av_R_equivalents     0.0894
_diffrn_reflns_av_unetI/netI     0.0639
_diffrn_reflns_theta_min     2.184
_diffrn_reflns_theta_max     28.347
_diffrn_reflns_theta_full     25.242
_diffrn_measured_fraction_theta_max     0.995
_diffrn_measured_fraction_theta_full     1.000
_diffrn_reflns_limit_h_min     -32
_diffrn_reflns_limit_h_max     32
_diffrn_reflns_limit_k_min     -13
_diffrn_reflns_limit_k_max     13
_diffrn_reflns_limit_l_min     -24
_diffrn_reflns_limit_l_max     24
_diffrn_reflns_reduction_process     narrow-frame
_diffrn_radiation_probe     x-ray
_refine_special_details     ?
_reflns_number_total     5647
_reflns_number_gt     2891
_reflns_threshold_expression     'I > 2\s(I)'
_refine_ls_structure_factor_coef     Fsqd
_refine_ls_matrix_type     full
_refine_ls_R_factor_all     0.1479
_refine_ls_R_factor_gt     0.0609
_refine_ls_wR_factor_gt     0.0829
_refine_ls_wR_factor_ref     0.1096
_refine_ls_goodness_of_fit_ref     1.135
_refine_ls_restrained_S_all     1.135
_refine_ls_number_reflns     5647
_refine_ls_number_parameters     224
_refine_ls_number_restraints     0
_refine_ls_hydrogen_treatment     constr
_refine_ls_weighting_scheme     calc
_refine_ls_weighting_details     'w=1/[\s^2^(Fo^2^)+(0.0142P)^2^+9.2012P]'
_atom_sites_solution_hydrogens     geom
_atom_sites_solution_secondary     ?
_refine_ls_shift/su_max     0.000
_refine_ls_shift/su_mean     0.000
_refine_diff_density_max     0.436
_refine_diff_density_min     -0.424
_refine_ls_extinction_method     none
_atom_type_scat_source
;
International Tables for Crystallography (2006), Vol. C.
;
_computing_data_collection
;
APEX2 (Bruker, 2007)
;
_computing_cell_refinement
;
SAINT V8.41 (Bruker, 2007)
;
_computing_data_reduction
;
SAINT V8.41 (Bruker, 2007)
;
_computing_structure_solution
;
<i>SHELXT2018/2</i> (Sheldrick, 2015a)
;
_computing_structure_refinement
;
<i>SHELXL2019/2</i> (Sheldrick, 2015b)
;
_computing_molecular_graphics
;
<i>ShelXle</i> (H\"ubschle <i>et al.</i>,  2011)
;
_computing_publication_material     ?
loop_
    _atom_site_type_symbol
    _atom_site_label
    _atom_site_fract_x
    _atom_site_fract_y
    _atom_site_fract_z
    _atom_site_U_iso_or_equiv
    _atom_site_adp_type
    _atom_site_calc_flag
    _atom_site_occupancy
    _atom_site_disorder_assembly
    _atom_site_disorder_group
    Pd Pd1 0.750000 1.250000 0.500000 0.06117(16) Uani d 1 . .
    Cl Cl1 0.64664(9) 1.42872(16) 0.00819(8) 0.1468(7) Uani d 1 . .
    S S1 0.68053(5) 1.11956(12) 0.45024(5) 0.0715(3) Uani d 1 . .
    S S2 0.77378(5) 1.22145(11) 0.37885(5) 0.0687(3) Uani d 1 . .
    N N1 0.69935(13) 1.0645(3) 0.30989(16) 0.0595(9) Uani d 1 . .
    C C1 0.70804(16) 1.1576(4) 0.1853(2) 0.0574(10) Uani d 1 . .
    C C2 0.68411(18) 1.2774(4) 0.2019(2) 0.0688(12) Uani d 1 . .
    H H2 0.680701 1.302004 0.250375 0.083 Uiso calc 1 . .
    C C3 0.66525(19) 1.3609(4) 0.1480(2) 0.0761(13) Uani d 1 . .
    H H3 0.649283 1.441608 0.159793 0.091 Uiso calc 1 . .
    C C4 0.6702(2) 1.3242(5) 0.0765(2) 0.0832(14) Uani d 1 . .
    C C5 0.6933(2) 1.2056(5) 0.0588(2) 0.0880(15) Uani d 1 . .
    H H5 0.696394 1.181219 0.010160 0.106 Uiso calc 1 . .
    C C6 0.71187(19) 1.1229(4) 0.1130(2) 0.0736(13) Uani d 1 . .
    H H6 0.727339 1.041857 0.100787 0.088 Uiso calc 1 . .
    C C7 0.73172(16) 1.0684(4) 0.2435(2) 0.0641(11) Uani d 1 . .
    H H7A 0.734460 0.979389 0.224102 0.077 Uiso calc 1 . .
    H H7B 0.768595 1.098199 0.256033 0.077 Uiso calc 1 . .
    C C8 0.71556(16) 1.1252(4) 0.3701(2) 0.0578(10) Uani d 1 . .
    C C9 0.64853(17) 0.9868(4) 0.3065(2) 0.0677(12) Uani d 1 . .
    H H9A 0.629255 1.005795 0.260961 0.081 Uiso calc 1 . .
    H H9B 0.625118 1.014413 0.345899 0.081 Uiso calc 1 . .
    C C10 0.65798(17) 0.8399(4) 0.3121(2) 0.0695(12) Uani d 1 . .
    H H10A 0.675688 0.809339 0.268330 0.083 Uiso calc 1 . .
    H H10B 0.682612 0.822043 0.353150 0.083 Uiso calc 1 . .
    C C11 0.60555(18) 0.7636(5) 0.3217(2) 0.0798(13) Uani d 1 . .
    H H11A 0.590424 0.786847 0.368486 0.096 Uiso calc 1 . .
    H H11B 0.579308 0.791221 0.284252 0.096 Uiso calc 1 . .
    C C12 0.61147(18) 0.6160(5) 0.3182(2) 0.0779(13) Uani d 1 . .
    H H12A 0.641449 0.589028 0.350463 0.093 Uiso calc 1 . .
    H H12B 0.620959 0.590964 0.268979 0.093 Uiso calc 1 . .
    C C13 0.55992(19) 0.5430(5) 0.3392(3) 0.0909(15) Uani d 1 . .
    H H13A 0.549204 0.573552 0.386946 0.109 Uiso calc 1 . .
    H H13B 0.530705 0.566729 0.304935 0.109 Uiso calc 1 . .
    C C14 0.5644(2) 0.3959(5) 0.3413(3) 0.0973(16) Uani d 1 . .
    H H14A 0.593812 0.371267 0.375025 0.117 Uiso calc 1 . .
    H H14B 0.574098 0.364244 0.293312 0.117 Uiso calc 1 . .
    C C15 0.5115(2) 0.3280(5) 0.3642(3) 0.1018(17) Uani d 1 . .
    H H15A 0.502421 0.357928 0.412689 0.122 Uiso calc 1 . .
    H H15B 0.481910 0.354883 0.331267 0.122 Uiso calc 1 . .
    C C16 0.5149(2) 0.1805(6) 0.3644(3) 0.1073(18) Uani d 1 . .
    H H16A 0.525073 0.151296 0.316190 0.129 Uiso calc 1 . .
    H H16B 0.544204 0.154156 0.398044 0.129 Uiso calc 1 . .
    C C17 0.4637(2) 0.1101(6) 0.3850(3) 0.1143(19) Uani d 1 . .
    H H17A 0.434238 0.135662 0.351527 0.137 Uiso calc 1 . .
    H H17B 0.453546 0.137875 0.433484 0.137 Uiso calc 1 . .
    C C18 0.4695(2) -0.0404(6) 0.3840(4) 0.123(2) Uani d 1 . .
    H H18A 0.478499 -0.067410 0.334920 0.147 Uiso calc 1 . .
    H H18B 0.500277 -0.064610 0.415632 0.147 Uiso calc 1 . .
    C C19 0.4224(2) -0.1139(6) 0.4060(4) 0.128(2) Uani d 1 . .
    H H19A 0.392454 -0.096021 0.371693 0.153 Uiso calc 1 . .
    H H19B 0.411336 -0.081435 0.453262 0.153 Uiso calc 1 . .
    C C20 0.4301(3) -0.2613(6) 0.4111(4) 0.141(2) Uani d 1 . .
    H H20A 0.397226 -0.301396 0.428682 0.212 Uiso calc 1 . .
    H H20B 0.460211 -0.280590 0.444016 0.212 Uiso calc 1 . .
    H H20C 0.437974 -0.296058 0.363713 0.212 Uiso calc 1 . .
loop_
    _atom_site_aniso_label
    _atom_site_aniso_U_11
    _atom_site_aniso_U_22
    _atom_site_aniso_U_33
    _atom_site_aniso_U_12
    _atom_site_aniso_U_13
    _atom_site_aniso_U_23
    Pd1 0.0802(3) 0.0613(3) 0.0421(2) -0.0022(3) 0.0038(2) 0.0030(2)
    Cl1 0.253(2) 0.1099(12) 0.0762(10) 0.0300(13) -0.0338(11) 0.0153(8)
    S1 0.0860(8) 0.0804(8) 0.0484(6) -0.0111(6) 0.0111(6) 0.0011(6)
    S2 0.0813(8) 0.0776(8) 0.0474(6) -0.0123(6) 0.0082(5) 0.0001(5)
    N1 0.070(2) 0.062(2) 0.046(2) 0.0002(18) 0.0076(17) -0.0028(16)
    C1 0.069(3) 0.058(3) 0.045(2) -0.006(2) 0.003(2) -0.003(2)
    C2 0.091(3) 0.070(3) 0.045(2) 0.002(2) -0.001(2) -0.016(2)
    C3 0.102(4) 0.064(3) 0.062(3) 0.008(3) -0.004(3) -0.008(2)
    C4 0.124(4) 0.067(3) 0.058(3) -0.003(3) -0.012(3) 0.007(2)
    C5 0.139(5) 0.079(4) 0.046(3) -0.004(3) 0.002(3) -0.005(2)
    C6 0.105(4) 0.066(3) 0.050(3) -0.004(3) 0.009(2) -0.012(2)
    C7 0.071(3) 0.067(3) 0.055(3) 0.001(2) 0.009(2) -0.007(2)
    C8 0.074(3) 0.053(2) 0.047(2) 0.007(2) 0.005(2) 0.0039(19)
    C9 0.068(3) 0.076(3) 0.059(3) -0.001(2) -0.001(2) -0.004(2)
    C10 0.072(3) 0.069(3) 0.068(3) -0.004(2) 0.009(2) -0.007(2)
    C11 0.077(3) 0.084(4) 0.079(3) -0.011(3) 0.008(2) -0.001(3)
    C12 0.082(3) 0.079(4) 0.073(3) -0.015(3) 0.008(2) -0.003(3)
    C13 0.083(4) 0.093(4) 0.096(4) -0.013(3) -0.008(3) 0.008(3)
    C14 0.087(4) 0.097(4) 0.107(4) -0.019(3) 0.000(3) 0.004(3)
    C15 0.085(4) 0.093(4) 0.127(5) -0.014(3) -0.001(3) 0.014(4)
    C16 0.082(4) 0.104(5) 0.136(5) -0.010(3) -0.003(3) 0.009(4)
    C17 0.090(4) 0.102(5) 0.151(5) -0.018(4) 0.006(4) 0.022(4)
    C18 0.100(5) 0.116(5) 0.153(6) -0.004(4) 0.022(4) 0.009(4)
    C19 0.113(5) 0.120(5) 0.151(6) -0.004(4) 0.032(4) 0.023(4)
    C20 0.127(5) 0.109(5) 0.189(7) 0.003(4) 0.025(5) 0.020(5)
loop_
    _geom_bond_atom_site_label_1
    _geom_bond_atom_site_label_2
    _geom_bond_site_symmetry_2
    _geom_bond_distance
    _geom_bond_publ_flag
    Pd1 S1 7_676 2.3165(12) ?
    Pd1 S1 . 2.3166(12) ?
    Pd1 S2 7_676 2.3271(10) ?
    Pd1 S2 . 2.3271(10) ?
    Cl1 C4 . 1.728(5) ?
    S1 C8 . 1.716(4) ?
    S2 C8 . 1.724(4) ?
    N1 C8 . 1.318(4) ?
    N1 C7 . 1.465(4) ?
    N1 C9 . 1.465(5) ?
    C1 C6 . 1.379(5) ?
    C1 C2 . 1.379(5) ?
    C1 C7 . 1.503(5) ?
    C2 C3 . 1.372(5) ?
    C2 H2 . 0.9300 ?
    C3 C4 . 1.371(6) ?
    C3 H3 . 0.9300 ?
    C4 C5 . 1.364(6) ?
    C5 C6 . 1.369(6) ?
    C5 H5 . 0.9300 ?
    C6 H6 . 0.9300 ?
    C7 H7A . 0.9700 ?
    C7 H7B . 0.9700 ?
    C9 C10 . 1.505(5) ?
    C9 H9A . 0.9700 ?
    C9 H9B . 0.9700 ?
    C10 C11 . 1.504(5) ?
    C10 H10A . 0.9700 ?
    C10 H10B . 0.9700 ?
    C11 C12 . 1.498(6) ?
    C11 H11A . 0.9700 ?
    C11 H11B . 0.9700 ?
    C12 C13 . 1.513(6) ?
    C12 H12A . 0.9700 ?
    C12 H12B . 0.9700 ?
    C13 C14 . 1.489(6) ?
    C13 H13A . 0.9700 ?
    C13 H13B . 0.9700 ?
    C14 C15 . 1.526(6) ?
    C14 H14A . 0.9700 ?
    C14 H14B . 0.9700 ?
    C15 C16 . 1.491(6) ?
    C15 H15A . 0.9700 ?
    C15 H15B . 0.9700 ?
    C16 C17 . 1.491(6) ?
    C16 H16A . 0.9700 ?
    C16 H16B . 0.9700 ?
    C17 C18 . 1.526(7) ?
    C17 H17A . 0.9700 ?
    C17 H17B . 0.9700 ?
    C18 C19 . 1.432(7) ?
    C18 H18A . 0.9700 ?
    C18 H18B . 0.9700 ?
    C19 C20 . 1.503(7) ?
    C19 H19A . 0.9700 ?
    C19 H19B . 0.9700 ?
    C20 H20A . 0.9600 ?
    C20 H20B . 0.9600 ?
    C20 H20C . 0.9600 ?
loop_
    _geom_angle_atom_site_label_1
    _geom_angle_atom_site_label_2
    _geom_angle_atom_site_label_3
    _geom_angle_site_symmetry_1
    _geom_angle_site_symmetry_3
    _geom_angle
    _geom_angle_publ_flag
    S1 Pd1 S1 7_676 . 180.0 ?
    S1 Pd1 S2 7_676 7_676 75.32(4) ?
    S1 Pd1 S2 . 7_676 104.68(4) ?
    S1 Pd1 S2 7_676 . 104.67(4) ?
    S1 Pd1 S2 . . 75.33(4) ?
    S2 Pd1 S2 7_676 . 180.0 ?
    C8 S1 Pd1 . . 86.98(14) ?
    C8 S2 Pd1 . . 86.47(13) ?
    C8 N1 C7 . . 121.9(3) ?
    C8 N1 C9 . . 121.5(3) ?
    C7 N1 C9 . . 116.6(3) ?
    C6 C1 C2 . . 118.2(4) ?
    C6 C1 C7 . . 120.0(4) ?
    C2 C1 C7 . . 121.8(3) ?
    C3 C2 C1 . . 121.2(4) ?
    C3 C2 H2 . . 119.4 ?
    C1 C2 H2 . . 119.4 ?
    C4 C3 C2 . . 119.3(4) ?
    C4 C3 H3 . . 120.4 ?
    C2 C3 H3 . . 120.4 ?
    C5 C4 C3 . . 120.7(4) ?
    C5 C4 Cl1 . . 119.7(4) ?
    C3 C4 Cl1 . . 119.6(4) ?
    C4 C5 C6 . . 119.6(4) ?
    C4 C5 H5 . . 120.2 ?
    C6 C5 H5 . . 120.2 ?
    C5 C6 C1 . . 121.2(4) ?
    C5 C6 H6 . . 119.4 ?
    C1 C6 H6 . . 119.4 ?
    N1 C7 C1 . . 113.7(3) ?
    N1 C7 H7A . . 108.8 ?
    C1 C7 H7A . . 108.8 ?
    N1 C7 H7B . . 108.8 ?
    C1 C7 H7B . . 108.8 ?
    H7A C7 H7B . . 107.7 ?
    N1 C8 S1 . . 123.9(3) ?
    N1 C8 S2 . . 124.9(3) ?
    S1 C8 S2 . . 111.2(2) ?
    N1 C9 C10 . . 113.4(3) ?
    N1 C9 H9A . . 108.9 ?
    C10 C9 H9A . . 108.9 ?
    N1 C9 H9B . . 108.9 ?
    C10 C9 H9B . . 108.9 ?
    H9A C9 H9B . . 107.7 ?
    C11 C10 C9 . . 112.6(4) ?
    C11 C10 H10A . . 109.1 ?
    C9 C10 H10A . . 109.1 ?
    C11 C10 H10B . . 109.1 ?
    C9 C10 H10B . . 109.1 ?
    H10A C10 H10B . . 107.8 ?
    C12 C11 C10 . . 114.9(4) ?
    C12 C11 H11A . . 108.5 ?
    C10 C11 H11A . . 108.5 ?
    C12 C11 H11B . . 108.5 ?
    C10 C11 H11B . . 108.5 ?
    H11A C11 H11B . . 107.5 ?
    C11 C12 C13 . . 113.1(4) ?
    C11 C12 H12A . . 109.0 ?
    C13 C12 H12A . . 109.0 ?
    C11 C12 H12B . . 109.0 ?
    C13 C12 H12B . . 109.0 ?
    H12A C12 H12B . . 107.8 ?
    C14 C13 C12 . . 115.6(4) ?
    C14 C13 H13A . . 108.4 ?
    C12 C13 H13A . . 108.4 ?
    C14 C13 H13B . . 108.4 ?
    C12 C13 H13B . . 108.4 ?
    H13A C13 H13B . . 107.4 ?
    C13 C14 C15 . . 113.2(5) ?
    C13 C14 H14A . . 108.9 ?
    C15 C14 H14A . . 108.9 ?
    C13 C14 H14B . . 108.9 ?
    C15 C14 H14B . . 108.9 ?
    H14A C14 H14B . . 107.8 ?
    C16 C15 C14 . . 113.7(5) ?
    C16 C15 H15A . . 108.8 ?
    C14 C15 H15A . . 108.8 ?
    C16 C15 H15B . . 108.8 ?
    C14 C15 H15B . . 108.8 ?
    H15A C15 H15B . . 107.7 ?
    C17 C16 C15 . . 115.4(5) ?
    C17 C16 H16A . . 108.4 ?
    C15 C16 H16A . . 108.4 ?
    C17 C16 H16B . . 108.4 ?
    C15 C16 H16B . . 108.4 ?
    H16A C16 H16B . . 107.5 ?
    C16 C17 C18 . . 113.2(5) ?
    C16 C17 H17A . . 108.9 ?
    C18 C17 H17A . . 108.9 ?
    C16 C17 H17B . . 108.9 ?
    C18 C17 H17B . . 108.9 ?
    H17A C17 H17B . . 107.8 ?
    C19 C18 C17 . . 115.9(5) ?
    C19 C18 H18A . . 108.3 ?
    C17 C18 H18A . . 108.3 ?
    C19 C18 H18B . . 108.3 ?
    C17 C18 H18B . . 108.3 ?
    H18A C18 H18B . . 107.4 ?
    C18 C19 C20 . . 115.4(5) ?
    C18 C19 H19A . . 108.4 ?
    C20 C19 H19A . . 108.4 ?
    C18 C19 H19B . . 108.4 ?
    C20 C19 H19B . . 108.4 ?
    H19A C19 H19B . . 107.5 ?
    C19 C20 H20A . . 109.5 ?
    C19 C20 H20B . . 109.5 ?
    H20A C20 H20B . . 109.5 ?
    C19 C20 H20C . . 109.5 ?
    H20A C20 H20C . . 109.5 ?
    H20B C20 H20C . . 109.5 ?
loop_
    _geom_torsion_atom_site_label_1
    _geom_torsion_atom_site_label_2
    _geom_torsion_atom_site_label_3
    _geom_torsion_atom_site_label_4
    _geom_torsion_site_symmetry_1
    _geom_torsion_site_symmetry_2
    _geom_torsion_site_symmetry_3
    _geom_torsion_site_symmetry_4
    _geom_torsion
    _geom_torsion_publ_flag
    C6 C1 C2 C3 . . . . -0.9(6) ?
    C7 C1 C2 C3 . . . . 176.6(4) ?
    C1 C2 C3 C4 . . . . 0.2(7) ?
    C2 C3 C4 C5 . . . . 0.4(8) ?
    C2 C3 C4 Cl1 . . . . -179.9(4) ?
    C3 C4 C5 C6 . . . . -0.2(8) ?
    Cl1 C4 C5 C6 . . . . -179.9(4) ?
    C4 C5 C6 C1 . . . . -0.5(7) ?
    C2 C1 C6 C5 . . . . 1.0(7) ?
    C7 C1 C6 C5 . . . . -176.5(4) ?
    C8 N1 C7 C1 . . . . -105.6(4) ?
    C9 N1 C7 C1 . . . . 75.8(4) ?
    C6 C1 C7 N1 . . . . -144.0(4) ?
    C2 C1 C7 N1 . . . . 38.6(5) ?
    C7 N1 C8 S1 . . . . -177.8(3) ?
    C9 N1 C8 S1 . . . . 0.7(5) ?
    C7 N1 C8 S2 . . . . 2.9(5) ?
    C9 N1 C8 S2 . . . . -178.5(3) ?
    Pd1 S1 C8 N1 . . . . 178.9(3) ?
    Pd1 S1 C8 S2 . . . . -1.72(18) ?
    Pd1 S2 C8 N1 . . . . -179.0(3) ?
    Pd1 S2 C8 S1 . . . . 1.72(18) ?
    C8 N1 C9 C10 . . . . -101.2(4) ?
    C7 N1 C9 C10 . . . . 77.4(4) ?
    N1 C9 C10 C11 . . . . 170.0(3) ?
    C9 C10 C11 C12 . . . . 172.7(4) ?
    C10 C11 C12 C13 . . . . 171.4(4) ?
    C11 C12 C13 C14 . . . . -176.3(4) ?
    C12 C13 C14 C15 . . . . 178.9(4) ?
    C13 C14 C15 C16 . . . . 178.4(5) ?
    C14 C15 C16 C17 . . . . -178.7(5) ?
    C15 C16 C17 C18 . . . . 179.7(5) ?
    C16 C17 C18 C19 . . . . 177.6(6) ?
    C17 C18 C19 C20 . . . . -174.9(6) ?
loop_
    _geom_hbond_atom_site_label_D
    _geom_hbond_atom_site_label_H
    _geom_hbond_atom_site_label_A
    _geom_hbond_site_symmetry_A
    _geom_hbond_distance_DH
    _geom_hbond_distance_HA
    _geom_hbond_distance_DA
    _geom_hbond_angle_DHA
    C19 H19B S1 5_666 0.97 2.91 3.676(6) 137
    C12 H12A Cl1 6_576 0.97 2.90 3.602(2) 130
    C10 H10B Cg1 4_655 0.97 3.24 3.982(3) 134
_shelx_space_group_comment
;
The symmetry employed for this shelxl refinement is uniquely defined
by the following loop, which should always be used as a source of
symmetry information in preference to the above space-group names.
They are only intended as comments.
;
_shelx_estimated_absorpt_T_min     0.903
_shelx_estimated_absorpt_T_max     0.965
_shelx_hkl_file
;
   2   0   0    6.70    2.30
   4   0   0 1262.17   41.50
   4   0   0 1271.57   37.70
  -4   0   0 1351.36   38.70
   4   0   0 1311.77   38.40
   4   0   0 1245.68   38.80
   4   0   0 1374.36   38.40
   4   0   0 1344.37   41.30
  -4   0   0 1313.17   39.00
  -4   0   0 1354.06   38.20
  -4   0   0 1291.77   41.90
   6   0   0   10.90    3.50
   6   0   0   10.70    2.90
  -6   0   0    9.40    2.70
  -6   0   0   17.60    4.80
  -6   0   0   19.40    3.60
  -6   0   0   13.30    3.10
   6   0   0   12.00    4.00
   6   0   0   11.40    3.10
   6   0   0   12.50    3.00
   6   0   0   14.20    3.60
   8   0   0   12.40    3.50
  -8   0   0   12.00    3.70
   8   0   0   14.40    5.00
   8   0   0   20.50    5.90
   8   0   0   10.90    3.70
   8   0   0   15.70    4.30
   8   0   0   12.70    3.60
  -8   0   0   15.50    5.30
  -8   0   0   13.70    3.70
  -8   0   0   16.20    4.30
  10   0   0  212.78   15.20
  10   0   0  242.38   18.40
  10   0   0  262.87   19.70
  10   0   0  233.38   15.10
  10   0   0  208.28   13.70
 -10   0   0  236.78   15.40
  10   0   0  227.58   14.70
 -10   0   0  233.88   15.80
 -10   0   0  251.37   20.40
 -10   0   0  222.88   14.60
 -12   0   0  303.87   24.20
  12   0   0  259.77   21.30
  12   0   0  258.87   17.30
  12   0   0  248.38   17.70
  12   0   0  309.67   22.80
 -12   0   0  278.57   17.50
 -12   0   0  244.98   17.30
  12   0   0  261.07   17.20
  12   0   0  244.08   15.90
 -12   0   0  251.27   18.00
  14   0   0   94.99   13.30
 -14   0   0  104.99   10.60
 -14   0   0  100.59   11.30
 -14   0   0   80.99   11.00
  14   0   0   83.09   10.80
  14   0   0  104.29   10.60
  14   0   0   75.89   15.70
  14   0   0   92.79   10.70
  14   0   0   95.09   10.60
 -14   0   0  106.29   15.00
  16   0   0   36.80    8.70
  16   0   0   34.60    8.90
  16   0   0   40.40    9.20
 -16   0   0   43.40    9.60
  16   0   0   44.90    8.80
  16   0   0   41.60    9.00
 -16   0   0   42.40   10.40
 -16   0   0   46.20    8.90
  16   0   0   48.70   12.50
 -16   0   0   35.20   11.20
  18   0   0    3.60    2.70
  18   0   0   -1.50    3.00
  18   0   0   -9.30    4.80
 -18   0   0    0.10    2.90
 -18   0   0    2.70    4.90
  18   0   0    2.30    3.80
 -18   0   0    1.80    3.30
 -18   0   0    1.30    3.80
  18   0   0   -0.70    2.10
  20   0   0    0.00    3.80
 -20   0   0   -2.30    3.40
 -20   0   0    6.10    4.60
 -20   0   0    4.20    5.90
  20   0   0    1.00    5.70
  20   0   0    0.80    3.40
  20   0   0    0.80    4.10
  20   0   0    4.70    4.20
 -20   0   0    2.80    7.50
 -22   0   0   23.50    8.10
  22   0   0   24.20    8.10
  22   0   0   12.50    5.40
  22   0   0   12.60    5.60
 -22   0   0   -1.90   10.00
 -24   0   0    7.10    5.30
  24   0   0   -5.90    4.80
 -24   0   0   -2.80   11.60
  26   0   0   10.00    5.10
 -26   0   0  -10.90   10.90
  26   0   0   -4.40    5.50
  28   0   0   -1.70    6.80
  28   0   0    5.80    6.40
 -30   0   0   -8.70   14.20
  30   0   0   -8.30    6.80
  30   0   0    2.50    4.90
 -32   0   0  -11.10   15.00
  32   0   0   -5.70    7.40
  32   0   0  -12.70    6.10
  -1  -1   0   41.00    3.70
  -1  -1   0   44.90    3.90
  -1  -1   0   39.40    3.60
   1  -1   0   43.60    3.10
   1  -1   0   37.80    4.10
  -1  -1   0   44.10    3.70
   1  -1   0   36.10    3.00
   1  -1   0   38.50    3.00
   1  -1   0   38.80    3.60
   1   1   0   38.00    3.70
  -1   1   0   42.80    4.40
  -1   1   0   37.40    2.90
  -1   1   0   36.30    3.50
   1   1   0   39.60    3.40
  -1   1   0   40.10    3.00
   1   1   0   41.80    3.80
  -1   1   0   39.80    3.00
   3  -1   0   86.29    7.50
  -3  -1   0  101.49    5.70
   3  -1   0   91.99    7.60
  -3  -1   0  102.29    7.70
  -3  -1   0  101.99    7.20
  -3  -1   0   98.49    7.20
   3  -1   0   97.39    5.80
   3  -1   0   89.69    5.60
   3  -1   0   91.89    4.10
  -3  -1   0  103.09    5.90
  -3   1   0   92.99    5.60
  -3   1   0   92.49    5.60
   3   1   0  103.09    5.70
  -3   1   0   96.99    4.10
  -3   1   0  106.99    8.30
   3   1   0   98.89    7.50
  -3   1   0   94.19    7.80
   3   1   0   98.29    7.10
   3   1   0  101.89    6.00
   3   1   0   97.99    7.00
   5  -1   0 1603.94   47.60
  -5  -1   0 1636.74   52.39
  -5  -1   0 1474.55   49.30
   5  -1   0 1669.23   47.90
   5  -1   0 1790.12   53.89
  -5  -1   0 1498.55   50.19
   5  -1   0 1591.94   54.09
  -5   1   0 1754.12   55.69
   5   1   0 1680.63   50.89
   5   1   0 1672.03   47.00
   5   1   0 1759.82   50.19
  -5   1   0 1510.75   47.20
   5   1   0 1629.84   53.09
  -5   1   0 1621.04   44.40
  -5   1   0 1659.73   47.90
  -5   1   0 1590.94   52.69
   5   1   0 1636.24   49.70
   5   1   0 1626.04   47.10
   5   1   0 1662.63   52.29
  -7  -1   0  457.75   21.70
   7  -1   0  450.45   19.30
   7  -1   0  449.46   16.50
   7  -1   0  448.86   24.70
  -7  -1   0  455.75   22.60
  -7  -1   0  463.45   23.70
  -7  -1   0  397.66   17.90
   7  -1   0  484.75   23.60
  -7   1   0  421.36   16.80
   7   1   0  485.55   21.90
  -7   1   0  470.45   23.70
   7   1   0  447.36   23.10
  -7   1   0  482.45   26.10
   7   1   0  466.05   24.10
  -7   1   0  461.65   19.60
   7   1   0  441.26   21.70
   7   1   0  451.55   18.70
  -7   1   0  440.06   19.20
   7   1   0  465.15   21.00
  -9  -1   0   89.69   10.70
   9  -1   0   76.09    7.70
  -9  -1   0   74.09    7.40
   9  -1   0   68.89    8.60
  -9  -1   0   65.69    9.20
   9  -1   0   86.09    6.70
   9  -1   0   79.09    7.90
   9  -1   0   62.99   11.70
  -9  -1   0   69.39    8.40
   9   1   0   67.09    8.80
  -9   1   0   89.89    7.30
  -9   1   0   71.99    9.50
  -9   1   0   76.59    7.80
   9   1   0   81.39    8.90
   9   1   0   68.09    8.00
  -9   1   0   77.99   10.70
   9   1   0   72.79    7.30
   9   1   0   79.69   10.00
  -9   1   0   77.89    7.60
   9   1   0   96.59   11.20
 -11  -1   0    7.50    3.70
  11  -1   0   20.60    4.30
  11  -1   0   16.90    4.70
 -11  -1   0   13.60    4.40
  11  -1   0   15.20    5.60
  11  -1   0    9.60    5.20
  11  -1   0   13.70    4.50
 -11  -1   0    9.70    4.50
 -11  -1   0   13.20    6.00
 -11  -1   0   16.00    5.30
  11   1   0   16.20    5.20
  11   1   0   15.20    4.60
  11   1   0   16.00    4.80
 -11   1   0   21.50    7.90
  11   1   0   19.50    6.60
 -11   1   0   25.10    6.60
 -11   1   0   18.70    4.20
 -11   1   0   11.00    3.50
  11   1   0   12.10    5.00
  11   1   0   14.80    5.90
 -11   1   0   12.70    4.60
 -13  -1   0   50.19   12.40
  13  -1   0   64.19    7.00
  13  -1   0   68.09   14.60
 -13  -1   0   63.19   12.80
 -13  -1   0   48.50    9.00
  13  -1   0   62.39    8.50
 -13  -1   0   50.39    8.80
 -13  -1   0   68.79    9.20
  13  -1   0   41.00    9.80
  13  -1   0   63.79    8.60
  13  -1   0   59.89   11.20
  13   1   0   55.89    9.90
 -13   1   0   61.39   11.80
 -13   1   0   45.10   11.80
  13   1   0   55.69    7.80
 -13   1   0   47.70    6.80
  13   1   0   63.09   13.10
  13   1   0   60.49   10.50
  13   1   0   68.19   12.70
  13   1   0   58.69   11.00
 -13   1   0   51.59    9.30
  13   1   0   66.29    9.00
 -15  -1   0   -2.90    3.40
  15  -1   0   -5.60    4.30
 -15  -1   0    2.50    4.10
 -15  -1   0    4.90    2.70
  15  -1   0    0.30    2.40
  15  -1   0    1.70    3.80
  15  -1   0    4.10    3.00
  15  -1   0    6.10    3.90
 -15   1   0    7.20    7.30
 -15   1   0    6.20    3.00
  15   1   0    4.90    5.40
  15   1   0    3.00    3.10
 -15   1   0    3.80    3.90
  15   1   0    0.90    3.60
  15   1   0    1.40    1.80
  15   1   0    4.50    3.50
  15   1   0    9.00    5.90
  17  -1   0   34.10    7.80
 -17  -1   0   59.19   10.60
  17  -1   0   24.00    9.40
  17  -1   0   43.10    9.40
  17  -1   0   45.00   11.30
  17  -1   0   45.10    9.70
  17  -1   0   42.70   12.80
 -17  -1   0   34.90   11.80
 -17  -1   0   36.30   10.10
  17   1   0   31.00    8.60
  17   1   0   58.39   11.50
 -17   1   0   29.30   11.10
 -17   1   0   44.90    8.10
  17   1   0   33.00    8.10
  17   1   0   36.60    9.30
  17   1   0   43.20   13.10
 -17   1   0   24.60    8.80
  17   1   0   32.70   10.00
  17   1   0   52.99   12.30
 -17   1   0   39.80    9.90
 -19  -1   0    7.50    5.50
  19  -1   0   27.00    7.50
  19  -1   0    6.70    5.60
 -19  -1   0   14.10    7.10
 -19  -1   0   11.40    6.30
  19  -1   0   17.80    7.00
  19  -1   0   36.10   10.20
  19  -1   0    8.20    4.60
  19  -1   0   15.30    7.70
  19   1   0   14.30    7.10
  19   1   0   11.10    7.70
 -19   1   0   14.80    9.20
 -19   1   0   22.00    6.60
 -19   1   0   18.70    5.80
  19   1   0   20.70    8.20
  19   1   0    9.90    6.60
  19   1   0   11.40    9.50
  19   1   0    6.80    5.00
 -19   1   0   12.90    5.70
  21  -1   0   -3.20    3.70
 -21  -1   0   -5.20    6.30
  21  -1   0   -2.90    2.80
 -21  -1   0    7.30    3.90
  21  -1   0    5.10    4.00
 -21  -1   0   -6.20    5.90
  21  -1   0   -0.10    3.10
  21   1   0    0.80    5.90
 -21   1   0    1.80    4.80
  21   1   0   -4.30    2.20
  21   1   0    3.50    2.80
 -21   1   0   -8.00    4.40
  21   1   0    0.40    3.70
 -21   1   0   -2.10    6.50
  23  -1   0   -5.30    3.40
  23  -1   0   -4.20    3.70
  23  -1   0   -0.20    2.90
 -23  -1   0    8.40    9.10
  23   1   0   -8.00    3.00
 -23   1   0    7.80    4.40
  23   1   0    5.70    6.30
 -23   1   0    1.70    6.30
  23   1   0   -0.60    5.60
  25  -1   0    4.50    5.90
 -25  -1   0  -11.90    6.30
  25  -1   0   -0.90    2.00
  25   1   0    3.40    4.70
 -25   1   0   -3.30    4.40
  25   1   0   -5.50    4.60
  25   1   0   -9.00    5.90
 -25   1   0  -17.60   22.70
  27  -1   0   -5.80    3.70
  27  -1   0    0.30    3.90
 -27  -1   0    4.80    8.60
  27   1   0   -4.70    5.80
  27   1   0   -3.30    6.40
 -29  -1   0   -1.20   14.80
  29   1   0   -1.00    5.60
  29   1   0    5.30    4.40
 -31  -1   0  -19.20   15.80
  31  -1   0   -1.50    7.40
 -31   1   0  -10.50   12.50
  31   1   0    7.50    5.00
  31   1   0  -11.80    5.80
   0  -2   0 1894.61   54.79
   0  -2   0 1815.12   57.89
   0  -2   0 1780.72   51.59
   0   2   0 1866.11   57.89
   0   2   0 1857.11   53.39
   0   2   0 1817.32   53.99
   0   2   0 1915.31   51.99
   0   2   0 1943.41   54.49
   0   2   0 1843.02   55.49
   2  -2   0 1733.43   49.50
  -2  -2   0 1705.63   53.19
   2  -2   0 1776.22   50.39
   2  -2   0 1637.14   55.69
   2  -2   0 1743.83   52.99
  -2  -2   0 1793.52   52.59
  -2  -2   0 1677.13   52.59
  -2  -2   0 1782.12   53.69
   2  -2   0 1808.52   50.39
   2   2   0 1721.23   52.79
   2   2   0 1731.93   52.99
   2   2   0 1671.03   51.29
  -2   2   0 1725.43   49.80
  -2   2   0 1644.04   49.50
  -2   2   0 1653.63   52.59
  -2   2   0 1727.03   56.19
  -2   2   0 1749.82   49.20
   2   2   0 1684.93   54.79
   2   2   0 1623.64   52.29
   4  -2   0 1715.73   51.79
   4  -2   0 1757.52   59.19
  -4  -2   0 1644.54   47.00
  -4  -2   0 1735.33   53.09
  -4  -2   0 1706.03   56.99
  -4  -2   0 1754.62   56.09
   4  -2   0 1784.42   48.30
   4  -2   0 1845.62   52.09
  -4  -2   0 1695.13   55.69
   4  -2   0 1659.63   57.19
   4   2   0 1761.52   56.69
  -4   2   0 1873.11   58.89
   4   2   0 1725.83   55.89
  -4   2   0 1702.13   47.30
   4   2   0 1782.02   55.09
   4   2   0 1784.02   53.19
   4   2   0 1767.32   47.40
  -4   2   0 1863.71   60.29
  -4   2   0 1866.21   52.19
  -4   2   0 1565.24   50.59
  -6  -2   0  881.41   37.50
   6  -2   0  825.72   37.50
   6  -2   0  884.71   31.10
   6  -2   0  841.12   25.90
   6  -2   0  870.21   31.30
  -6  -2   0  857.81   35.20
  -6  -2   0  857.71   30.10
  -6  -2   0  902.11   31.00
   6  -2   0  907.11   38.30
  -6  -2   0  857.51   35.70
   6   2   0  928.51   31.60
  -6   2   0  886.11   38.40
  -6   2   0  915.81   31.60
   6   2   0  878.91   36.60
   6   2   0  928.51   35.90
   6   2   0  935.11   35.90
  -6   2   0  872.31   25.70
  -6   2   0  876.21   30.90
  -6   2   0  918.51   39.20
   6   2   0  886.41   30.10
   8  -2   0  275.27   15.30
   8  -2   0  257.77   14.80
   8  -2   0  282.57   20.20
   8  -2   0  225.68   18.90
  -8  -2   0  262.27   18.00
   8  -2   0  250.57   10.80
  -8  -2   0  255.27   15.70
  -8  -2   0  290.67   19.60
   8   2   0  262.57   14.40
   8   2   0  272.77   19.40
   8   2   0  268.37   16.90
  -8   2   0  276.07   20.30
  -8   2   0  263.07   14.80
   8   2   0  270.67   18.00
  -8   2   0  256.97   20.60
   8   2   0  273.07   15.90
  -8   2   0  240.48   14.60
   8   2   0  263.07   13.90
   8   2   0  266.47   18.30
  -8   2   0  245.58   10.80
  10  -2   0   -1.30    1.90
  10  -2   0    2.50    3.50
  10  -2   0    1.40    2.20
 -10  -2   0    1.30    2.20
 -10  -2   0   -3.00    3.30
 -10  -2   0    0.40    2.60
  10  -2   0    1.90    1.20
 -10   2   0    3.40    2.20
  10   2   0   -0.90    1.90
  10   2   0    3.40    3.20
  10   2   0    0.50    2.80
  10   2   0   -0.10    1.90
  10   2   0   -1.00    2.00
 -10   2   0   -1.50    2.40
  10   2   0   -1.20    1.30
 -10   2   0    3.20    1.30
  12  -2   0  410.96   28.00
 -12  -2   0  450.25   27.30
  12  -2   0  458.65   23.90
 -12  -2   0  440.56   26.90
 -12  -2   0  432.86   29.20
  12  -2   0  429.26   30.80
  12  -2   0  473.95   24.10
  12  -2   0  455.35   18.80
 -12   2   0  483.25   30.70
 -12   2   0  446.86   19.30
  12   2   0  439.56   26.40
  12   2   0  456.45   22.70
 -12   2   0  425.36   23.50
  12   2   0  444.86   25.90
  12   2   0  476.15   22.90
  12   2   0  435.26   29.70
  12   2   0  485.15   29.90
 -12   2   0  473.85   24.00
 -12   2   0  394.96   31.00
  12   2   0  470.15   27.50
  14  -2   0  184.38   21.20
  14  -2   0  201.68   16.30
  14  -2   0  198.58   12.40
  14  -2   0  243.68   21.50
 -14  -2   0  204.38   18.90
 -14  -2   0  175.58   19.20
 -14  -2   0  227.08   20.20
  14  -2   0  212.98   16.40
  14   2   0  213.58   20.50
 -14   2   0  195.58   16.10
  14   2   0  204.08   15.50
 -14   2   0  230.48   13.60
  14   2   0  179.88   14.10
 -14   2   0  180.08   15.60
 -14   2   0  231.48   23.60
  14   2   0  217.08   19.20
 -14   2   0  214.68   21.20
  14   2   0  197.78   21.00
  14   2   0  238.28   19.10
  14   2   0  223.38   19.00
  16  -2   0   64.09   13.50
  16  -2   0   31.50   10.70
 -16  -2   0   63.29   13.70
 -16  -2   0   71.09   14.20
  16  -2   0   55.39   10.20
  16  -2   0   55.99   10.50
  16  -2   0   64.79    7.40
 -16  -2   0   46.60   13.20
  16   2   0   42.90   11.80
  16   2   0   49.90   11.10
  16   2   0   52.29   11.20
 -16   2   0   61.29   11.20
 -16   2   0   63.99   15.60
 -16   2   0   62.59   11.20
  16   2   0   49.99   12.50
  16   2   0   48.30   12.40
  16   2   0   59.89   10.40
 -16   2   0   62.59   16.10
  16   2   0   66.29    8.00
 -18  -2   0    9.20    8.30
  18  -2   0    6.40    3.30
  18  -2   0    9.50    5.40
  18  -2   0    7.60    3.30
 -18  -2   0    1.40    5.90
  18  -2   0    6.90    4.90
  18  -2   0   -3.90    4.40
  18  -2   0    4.30    5.40
  18   2   0    5.70    2.90
  18   2   0    2.60    3.20
  18   2   0    1.40    4.10
  18   2   0    9.60    6.10
 -18   2   0   -1.40    3.90
  18   2   0    7.30    5.00
  18   2   0    8.70    6.10
 -18   2   0   15.70    5.40
 -18   2   0   10.30    8.10
 -18   2   0    7.00    4.30
  18   2   0    9.60    6.50
 -20  -2   0    5.80    7.00
 -20  -2   0    1.30    4.70
  20  -2   0    0.30    2.30
  20  -2   0    4.70    5.70
  20  -2   0   -4.50    2.60
  20  -2   0    9.10    3.00
  20   2   0    2.40    4.40
 -20   2   0   10.90    5.00
  20   2   0   -1.50    2.80
  20   2   0   15.30    6.10
  20   2   0    2.00    3.40
 -20   2   0    8.50    8.50
 -20   2   0    9.00    4.50
  20   2   0    2.10    2.30
  22  -2   0   -0.10    4.00
 -22  -2   0   10.10    9.20
  22  -2   0   -3.10    4.40
 -22   2   0    5.20    7.60
  22   2   0   13.80    5.80
  22   2   0   -1.70    7.50
  22   2   0   22.30    6.70
  22   2   0   -3.00    3.70
  22   2   0    6.70    6.00
 -22   2   0    3.80    7.00
  24  -2   0    5.70    5.00
  24  -2   0    2.80    4.30
 -24  -2   0   -4.70   10.20
  24   2   0   -1.20    7.40
 -24   2   0   13.40    9.30
 -24   2   0   17.30    7.80
  24   2   0   -0.30    6.30
  24   2   0    5.80    7.50
 -26  -2   0    9.60   10.80
  26  -2   0    1.00    4.10
  26  -2   0    1.50    4.30
  26   2   0   -7.70    5.70
  26   2   0    3.70    5.80
 -26   2   0   25.60   10.20
  26   2   0   11.20    5.80
  28  -2   0    4.30    5.00
  28  -2   0    1.50    5.90
 -28  -2   0   -8.80   15.80
  28   2   0   -8.50    7.10
 -28   2   0   -5.20   11.40
  28   2   0   -9.00    6.10
 -30  -2   0  -15.30   26.20
  30  -2   0   -9.50    5.00
  30   2   0   -6.60    5.60
  30   2   0  -15.50    6.00
  32  -2   0    8.00    5.60
  32  -2   0   -8.90    4.10
  32   2   0   -0.10    8.70
  32   2   0   -3.10    7.80
 -32   2   0   -7.00   10.60
  -1  -3   0    2.70    1.40
   1  -3   0    1.60    2.30
  -1  -3   0    2.20    2.50
   1  -3   0    3.80    2.40
   1  -3   0    4.00    2.30
  -1  -3   0    2.00    2.60
   1  -3   0    2.20    2.60
  -1  -3   0    2.70    2.00
   1  -3   0    2.40    2.00
   1   3   0    1.90    2.10
  -1   3   0    1.40    1.90
  -1   3   0    1.80    1.90
  -1   3   0   -0.10    1.60
  -1   3   0    3.20    1.90
   1   3   0    2.10    1.90
  -1   3   0    2.90    2.90
   1   3   0    4.40    2.70
   1   3   0    1.00    2.20
  -1   3   0    2.30    1.80
   1   3   0    2.40    1.80
   1   3   0    2.60    1.50
  -3  -3   0   32.30    7.00
   3  -3   0   34.30    5.90
  -3  -3   0   40.50    7.20
   3  -3   0   44.20    7.80
  -3  -3   0   37.40    7.40
   3  -3   0   33.50    7.60
   3  -3   0   32.30    5.50
   3  -3   0   30.20    5.60
   3   3   0   34.80    6.90
   3   3   0   40.00    7.40
  -3   3   0   33.10    4.70
   3   3   0   24.60    5.90
   3   3   0   38.70    7.90
  -3   3   0   35.10    4.90
  -3   3   0   34.10    4.80
  -3   3   0   35.30    7.20
  -3   3   0   35.00    8.20
   3   3   0   30.10    6.10
   5  -3   0   57.99   10.80
   5  -3   0   51.49    6.40
   5  -3   0   60.09    8.30
  -5  -3   0   48.80    8.60
  -5  -3   0   66.39    9.00
   5  -3   0   60.19    5.50
  -5  -3   0   49.40    9.10
  -5  -3   0   58.59    7.10
   5  -3   0   54.79    6.60
   5   3   0   54.09    3.30
  -5   3   0   53.99    6.20
  -5   3   0   59.79    6.40
   5   3   0   48.90    9.80
   5   3   0   54.19    7.20
   5   3   0   59.99    7.30
   5   3   0   55.39    3.10
   5   3   0   55.89    8.00
   5   3   0   54.49    7.70
  -5   3   0   64.49    9.10
  -5   3   0   56.69   11.00
  -5   3   0   51.19    4.70
   7  -3   0   98.99    9.50
  -7  -3   0  102.99   11.40
   7  -3   0   83.99   11.50
   7  -3   0  105.89    9.30
   7  -3   0  108.69   12.90
  -7  -3   0   96.79   12.20
   7  -3   0   95.09    6.50
  -7  -3   0   85.39    8.90
  -7  -3   0  110.79   12.40
  -7  -3   0   90.49    6.80
  -7   3   0  101.39   12.80
  -7   3   0  104.69    9.20
  -7   3   0   95.09    5.90
  -7   3   0   93.19   13.10
  -7   3   0  100.29    8.90
   7   3   0   94.29    6.90
   7   3   0   94.39   10.40
   7   3   0   86.89    9.20
   7   3   0  108.99   11.90
   7   3   0   97.79   11.40
  -9  -3   0   76.99    8.40
   9  -3   0   70.19   13.20
   9  -3   0   73.39    5.50
   9  -3   0   78.19   14.20
   9  -3   0   72.89    8.30
  -9  -3   0   70.19    7.80
  -9  -3   0   65.29   12.20
  -9  -3   0   69.39   12.00
   9  -3   0   83.59    8.70
  -9   3   0   64.89   13.70
   9   3   0   79.79    8.90
  -9   3   0   70.49    8.50
   9   3   0   79.89   10.90
   9   3   0   76.79   10.20
   9   3   0   83.29   10.80
  -9   3   0   79.29    5.20
  -9   3   0   77.69    8.50
  -9   3   0   60.09   12.60
   9   3   0   63.29    7.70
  11  -3   0   33.20    3.90
  11  -3   0   30.80   10.00
 -11  -3   0   31.60    7.40
  11  -3   0   47.30   10.10
 -11  -3   0   37.90    9.80
 -11  -3   0   25.50    7.80
  11  -3   0   34.70    7.50
  11  -3   0   35.80    7.50
 -11   3   0   30.80    6.40
 -11   3   0   36.50    3.90
  11   3   0   30.50    6.20
  11   3   0   38.70    8.00
  11   3   0   40.00    7.40
 -11   3   0   38.30    7.20
  11   3   0   36.40    8.80
 -11   3   0   32.40   10.40
  11   3   0   22.60    7.20
  11   3   0   31.20    8.70
 -11   3   0   43.30   12.10
  11   3   0   52.09    7.40
 -13  -3   0   40.50   11.50
  13  -3   0   29.20    6.50
  13  -3   0   32.90    4.30
 -13  -3   0   26.20    7.10
  13  -3   0   31.90    7.80
  13  -3   0   35.40   10.00
 -13  -3   0   36.10    9.20
  13  -3   0   47.30   10.80
 -13   3   0   31.30    7.00
  13   3   0   37.40    7.10
  13   3   0   29.80    9.30
 -13   3   0   44.50   12.70
  13   3   0   22.80    6.90
 -13   3   0   33.40   10.10
 -13   3   0   41.10    4.60
 -13   3   0   34.50    7.30
  13   3   0   29.30    7.60
  13   3   0   37.30    7.60
  13   3   0   39.20   10.60
  13   3   0   27.20    8.50
  15  -3   0   14.30    4.60
  15  -3   0    8.70    7.30
  15  -3   0    9.60    4.90
 -15  -3   0   24.10    8.70
 -15  -3   0   20.50    8.00
 -15  -3   0    6.00    4.80
  15  -3   0    8.70    6.20
  15  -3   0   13.60    3.60
  15   3   0   22.30    5.90
 -15   3   0    2.60    4.10
  15   3   0   18.70    5.80
 -15   3   0    3.80    4.90
  15   3   0    5.30    4.70
  15   3   0   14.20    6.60
 -15   3   0    9.00    5.10
  15   3   0   19.70    5.20
  15   3   0    7.40    5.20
 -15   3   0   13.50    4.50
  15   3   0   17.30    7.50
 -15   3   0   12.50    8.10
 -17  -3   0    6.60    4.20
  17  -3   0    7.80    3.60
  17  -3   0   -0.20    5.80
 -17  -3   0    6.70    7.30
 -17  -3   0    7.10    6.60
  17  -3   0    4.30    3.60
  17  -3   0    1.50    2.70
 -17   3   0   -2.70    5.60
  17   3   0   10.00    4.70
  17   3   0   -2.10    3.70
  17   3   0    5.40    5.90
  17   3   0    7.80    6.10
 -17   3   0    1.30    7.20
  17   3   0   -1.70    5.90
 -17   3   0   11.20    3.30
  17   3   0   12.00    3.80
 -19  -3   0   -1.70    3.20
  19  -3   0    3.00    3.20
 -19  -3   0    1.00    4.00
  19  -3   0    3.10    2.10
 -19  -3   0   -1.80    5.40
  19  -3   0    6.50    6.10
 -19   3   0    3.90    3.90
  19   3   0   -2.60    2.60
  19   3   0   -4.20    5.10
  19   3   0    1.30    3.50
  19   3   0    2.20    3.30
 -19   3   0    6.00    6.30
 -19   3   0    0.70    3.40
  19   3   0    6.80    5.50
  21  -3   0   -4.80    4.80
 -21  -3   0   -9.70    7.00
  21  -3   0    0.10    4.20
  21  -3   0    0.00    4.50
 -21  -3   0   -2.90    8.10
  21   3   0    0.20    5.20
 -21   3   0    3.80    6.90
 -21   3   0    0.80    6.90
  21   3   0   -6.20    2.60
  21   3   0   -2.50    7.00
  23  -3   0   -2.80    2.60
 -23  -3   0   11.10    7.90
  23  -3   0   -2.40    3.90
  23   3   0   -3.40    4.90
  23   3   0   -7.20    5.00
 -23   3   0  -19.30    9.00
 -23   3   0    7.30    7.30
  23   3   0   -1.50    3.70
 -25  -3   0   31.60   11.60
  25   3   0    2.90    4.30
  25   3   0    2.50    4.80
 -25   3   0   31.40    8.70
 -27  -3   0   -8.10   13.60
  27  -3   0   -1.40    4.40
  27  -3   0    5.50    4.80
  27   3   0   -6.90    5.30
  27   3   0   -2.60    3.00
  27   3   0    0.50    6.30
 -27   3   0   -5.30    9.10
  29  -3   0    9.40    5.50
  29  -3   0    4.00    6.10
  29   3   0   -4.70    4.60
 -29   3   0   22.90   15.10
  29   3   0  -11.90    6.20
 -31   3   0   10.50   12.80
  31   3   0   -9.30    8.90
   0  -4   0   13.80    3.60
   0  -4   0   15.30    4.90
   0  -4   0   16.90    5.90
   0  -4   0   17.90    5.30
   0   4   0   14.90    4.80
   0   4   0   14.50    5.80
   0   4   0   12.70    4.00
   0   4   0   17.00    4.30
   0   4   0   17.00    4.50
   0   4   0    9.20    4.00
   2  -4   0  326.27   23.80
  -2  -4   0  339.67   21.20
   2  -4   0  331.67   19.40
  -2  -4   0  340.77   13.20
  -2  -4   0  330.47   20.00
   2  -4   0  318.77   18.60
  -2  -4   0  305.27   21.30
   2  -4   0  295.07   18.30
  -2   4   0  343.97   18.10
  -2   4   0  315.97   17.80
   2   4   0  302.17   21.20
   2   4   0  356.16   13.40
   2   4   0  303.57   19.20
   2   4   0  344.87   20.80
  -2   4   0  309.07   19.00
  -2   4   0  317.67   18.70
   2   4   0  352.96   22.60
  -2   4   0  348.37   18.70
   2   4   0  342.47   19.30
  -2   4   0  357.66   24.50
   4  -4   0  519.05   31.90
  -4  -4   0  540.65   29.70
   4  -4   0  565.64   28.90
   4  -4   0  542.45   24.50
   4  -4   0  525.35   25.20
   4  -4   0  541.65   25.80
  -4  -4   0  571.24   29.50
   4   4   0  539.75   28.30
  -4   4   0  504.85   28.10
   4   4   0  568.94   31.60
   4   4   0  585.64   27.50
  -4   4   0  498.55   24.00
  -4   4   0  522.95   24.20
  -4   4   0  519.85   23.00
  -4   4   0  533.05   32.70
   4   4   0  550.04   29.10
   4   4   0  519.55   28.30
   6  -4   0 1098.39   48.10
   6  -4   0 1040.30   50.09
  -6  -4   0 1069.39   44.00
   6  -4   0 1105.69   41.40
  -6  -4   0 1208.58   48.30
   6  -4   0 1105.29   37.70
  -6   4   0 1136.39   52.79
  -6   4   0 1079.99   35.70
  -6   4   0 1076.39   40.40
  -6   4   0 1127.69   49.30
   6   4   0  996.10   45.10
   6   4   0 1081.19   43.90
   6   4   0 1111.39   44.30
   6   4   0 1055.79   49.30
  -6   4   0 1031.00   39.70
  -8  -4   0  859.61   43.00
   8  -4   0  813.12   43.80
  -8  -4   0  806.42   35.10
   8  -4   0  819.02   34.00
   8  -4   0  784.62   27.80
   8  -4   0  723.13   40.00
  -8  -4   0  743.93   39.10
   8  -4   0  722.93   32.90
  -8   4   0  836.32   45.00
   8   4   0  744.53   38.40
  -8   4   0  801.12   33.00
  -8   4   0  717.83   25.60
   8   4   0  816.92   35.50
   8   4   0  707.93   41.00
   8   4   0  777.02   25.20
   8   4   0  792.12   24.20
   8   4   0  792.92   37.20
   8   4   0  713.93   38.20
  -8   4   0  819.02   43.40
  -8   4   0  830.22   33.80
  10  -4   0  385.56   30.00
 -10  -4   0  407.56   29.90
  10  -4   0  381.86   29.20
 -10  -4   0  374.06   26.40
  10  -4   0  383.06   22.60
 -10  -4   0  406.86   22.70
  10  -4   0  372.56   22.10
  10  -4   0  375.26   16.00
 -10  -4   0  363.56   17.70
 -10  -4   0  359.96   27.60
  10   4   0  405.96   30.10
  10   4   0  366.46   27.20
 -10   4   0  400.76   31.30
  10   4   0  411.36   23.30
  10   4   0  456.35   29.00
 -10   4   0  413.56   31.30
 -10   4   0  398.36   14.90
 -10   4   0  416.06   22.60
 -10   4   0  404.06   22.80
  10   4   0  373.56   25.50
  12  -4   0  125.29    7.70
  12  -4   0  111.49   15.70
 -12  -4   0  112.39   15.10
 -12  -4   0   94.99   17.40
  12  -4   0  103.39   19.30
 -12  -4   0  131.29   11.10
  12  -4   0  115.29   12.10
  12  -4   0  102.49   11.70
 -12  -4   0  115.99   15.90
 -12   4   0  105.89   11.00
  12   4   0  120.89   11.60
 -12   4   0   89.29   17.70
 -12   4   0  122.29   21.50
  12   4   0  106.49   12.90
 -12   4   0  106.09   11.50
  12   4   0  113.69   10.70
  12   4   0  101.19   18.30
  12   4   0  100.89   14.10
 -12   4   0  111.19    6.50
  12   4   0   91.79   13.10
  12   4   0  122.99   11.40
  12   4   0  120.59   15.50
  14  -4   0   45.40   13.70
  14  -4   0   39.90    4.60
  14  -4   0   24.20    9.80
 -14  -4   0   52.29    9.60
  14  -4   0   36.80    8.40
 -14  -4   0   29.80   10.60
 -14  -4   0   51.59   11.60
  14  -4   0   30.10    7.40
  14   4   0   34.90    8.20
 -14   4   0   36.90    4.30
  14   4   0   33.80    9.40
  14   4   0   34.80   10.80
 -14   4   0   49.20   15.80
 -14   4   0   36.70   12.40
  14   4   0   29.60    9.70
 -14   4   0   30.80    7.70
 -14   4   0   41.70    8.30
  14   4   0   30.90   11.00
  14   4   0   34.60   12.00
  14   4   0   34.00    7.40
  14   4   0   35.40    8.60
  16  -4   0   40.10   13.10
 -16  -4   0   53.79   14.80
 -16  -4   0   38.00    9.90
  16  -4   0   19.90    9.00
  16  -4   0   35.50    9.20
  16  -4   0   34.70    4.40
  16  -4   0   49.40   10.60
  16   4   0   49.70   11.20
  16   4   0   37.30    8.80
  16   4   0   29.30   10.50
 -16   4   0   39.10    8.90
  16   4   0   36.40    8.60
 -16   4   0   39.30    8.20
  16   4   0   32.80    7.40
  16   4   0   22.50    9.30
 -16   4   0   38.00   12.40
 -16   4   0   43.80    4.90
  16   4   0   32.10   10.00
  16   4   0   48.20   15.50
 -16   4   0   44.10   14.00
  18  -4   0   37.20    9.40
  18  -4   0   45.90   10.20
  18  -4   0   48.40   12.90
 -18  -4   0   63.79   17.00
 -18  -4   0   49.99   12.60
  18   4   0   60.39   12.90
  18   4   0   44.20   12.50
 -18   4   0   38.50   14.50
 -18   4   0   39.60   14.80
  18   4   0   39.60   13.00
  18   4   0   43.80    8.20
 -18   4   0   30.90    9.40
  18   4   0   49.50   12.80
 -20  -4   0   28.60   10.90
  20  -4   0   33.30   12.90
 -20  -4   0   41.60   11.70
  20  -4   0   37.00   10.20
  20  -4   0   47.20   11.90
 -20   4   0   28.60   13.20
  20   4   0   19.10    9.30
 -20   4   0   44.60    9.90
 -20   4   0   21.60   10.90
  20   4   0   47.20   12.90
 -22  -4   0   11.20    8.10
  22  -4   0    7.50    6.30
 -22  -4   0   -8.50    9.10
  22  -4   0   -0.60    4.60
 -22   4   0    1.00    6.60
  22   4   0    5.50    7.70
  22   4   0    8.70    4.30
 -22   4   0   20.00   10.10
  24  -4   0   -8.50    4.50
  24  -4   0   -1.70    5.50
 -24  -4   0   -2.00    3.40
  24   4   0    1.20    4.40
 -24   4   0   -0.20    2.80
  24   4   0    0.60    2.30
 -24   4   0   -6.80   12.00
  26  -4   0   -1.60    5.90
  26  -4   0   -1.40    3.80
 -26   4   0   -5.50    7.00
  26   4   0   -0.30    4.00
  26   4   0   -1.00    4.40
  26   4   0    0.90    4.70
  28  -4   0   -3.70    5.20
  28  -4   0   -5.70    3.10
 -28   4   0    1.80    6.00
  28   4   0    3.20    5.60
  28   4   0    0.40    6.00
  28   4   0   -1.70    4.20
  30  -4   0   -3.20    5.30
  30  -4   0   -6.10    3.70
  30   4   0    6.30    7.10
 -30   4   0    6.80   10.40
  30   4   0   -6.20    6.70
   1  -5   0   -0.50    2.20
   1  -5   0    0.90    3.10
  -1  -5   0    2.60    4.10
   1  -5   0    3.20    3.00
  -1  -5   0    0.40    4.40
  -1  -5   0    0.90    1.70
   1  -5   0    1.90    2.50
  -1  -5   0   -0.40    2.60
  -1   5   0    5.80    3.20
   1   5   0    2.00    1.70
   1   5   0    2.60    4.10
  -1   5   0    1.40    2.70
   1   5   0    2.50    2.10
  -1   5   0    6.40    4.70
  -1   5   0    1.40    2.90
   1   5   0    4.60    3.10
  -1   5   0    8.30    2.80
   1   5   0   -1.00    3.20
   1   5   0    0.50    2.50
  -1   5   0    3.10    2.40
   3  -5   0   11.90    4.70
   3  -5   0   17.80    6.70
   3  -5   0    9.30    4.10
  -3  -5   0   15.20    5.50
  -3  -5   0   25.80    7.50
   3  -5   0   16.20    5.60
  -3  -5   0   10.70    1.90
  -3  -5   0   14.80    6.10
  -3   5   0   14.70    4.80
   3   5   0   19.50    6.10
   3   5   0   13.10    2.30
  -3   5   0    6.70    4.40
   3   5   0    8.90    3.80
  -3   5   0    6.00    2.90
  -3   5   0   19.50    4.80
   3   5   0   20.50    7.90
   3   5   0   10.80    5.30
  -3   5   0   15.60    4.50
  -3   5   0   11.40    4.80
   3   5   0   21.50    6.90
   5  -5   0  362.46   25.20
   5  -5   0  430.46   24.00
  -5  -5   0  395.86   26.40
   5  -5   0  379.86   29.40
  -5  -5   0  426.76   28.50
   5  -5   0  414.36   24.10
  -5  -5   0  394.76   26.20
   5   5   0  359.86   23.30
   5   5   0  431.56   27.00
  -5   5   0  392.06   26.70
  -5   5   0  415.26   22.70
  -5   5   0  374.66   20.10
   5   5   0  388.16   28.30
   5   5   0  384.26   26.00
  -5   5   0  389.96   20.60
  -5   5   0  399.06   22.10
  -5   5   0  369.46   29.60
   5   5   0  387.66   25.60
  -7  -5   0  334.77   26.10
   7  -5   0  355.76   22.00
   7  -5   0  340.77   28.30
  -7  -5   0  332.57   25.20
  -7  -5   0  341.07   23.90
   7  -5   0  317.67   25.10
   7  -5   0  347.77   18.50
   7  -5   0  327.47   21.20
  -7   5   0  317.57   19.90
   7   5   0  314.37   23.90
  -7   5   0  343.67   20.70
   7   5   0  334.87   23.00
  -7   5   0  318.37   25.70
   7   5   0  289.77   23.30
  -7   5   0  265.27   26.00
  -7   5   0  345.87   17.00
   7   5   0  332.57   23.60
   7   5   0  328.07   26.60
   9  -5   0   10.90    5.00
  -9  -5   0    4.10    3.90
   9  -5   0    9.80    3.70
  -9  -5   0   23.90    5.40
  -9  -5   0    0.40    4.50
   9  -5   0   13.10    4.90
   9  -5   0   10.20    5.80
   9  -5   0   14.10    7.50
   9   5   0   15.90    5.70
  -9   5   0    4.00    5.40
  -9   5   0   17.80    3.30
   9   5   0   12.90    7.20
  -9   5   0    7.10    6.80
  -9   5   0    8.50    3.90
   9   5   0    5.50    4.90
   9   5   0   22.30    4.80
   9   5   0   15.00    5.60
  -9   5   0   10.80    4.90
  11  -5   0    1.30    2.60
  11  -5   0    0.30    2.10
 -11  -5   0    6.50    5.70
  11  -5   0   -0.80    2.70
 -11  -5   0   -0.20    1.70
  11  -5   0    3.40    7.60
 -11  -5   0   -1.50    2.70
 -11   5   0    4.60    4.10
  11   5   0    1.60    4.40
 -11   5   0    1.50    1.80
  11   5   0    0.30    1.90
 -11   5   0    1.90    2.00
  11   5   0   -2.50    2.70
 -11   5   0    0.00    1.90
  11   5   0    1.40    3.50
  11   5   0    2.20    2.50
  11   5   0   -4.90    3.70
 -13  -5   0   -1.90    2.20
  13  -5   0   -4.70    4.40
  13  -5   0  -11.80    5.30
  13  -5   0   -1.40    2.10
  13  -5   0   -0.90    1.40
 -13  -5   0    8.60    3.70
  13   5   0   -3.40    3.10
  13   5   0   -6.20    4.10
  13   5   0    1.50    1.50
  13   5   0    0.90    3.40
 -13   5   0    2.50    2.90
  13   5   0   -0.10    1.30
 -13   5   0    2.90    1.70
 -13   5   0   -1.60    3.00
 -13   5   0    0.80    4.80
 -13   5   0    2.80    4.80
  15  -5   0   14.20    5.70
  15  -5   0   23.60    6.70
  15  -5   0   13.60    2.30
  15  -5   0   11.20   11.40
 -15  -5   0    7.60    9.10
  15  -5   0   21.60    9.60
 -15  -5   0   16.60    6.10
  15   5   0    7.80    8.50
  15   5   0   29.70    6.40
  15   5   0    2.30    5.20
  15   5   0   17.20   10.20
 -15   5   0   24.40   12.00
 -15   5   0   20.20    2.60
 -15   5   0   19.30    7.00
 -15   5   0   13.90    5.70
  15   5   0    5.60    6.70
  15   5   0    7.80    6.80
  15   5   0   17.60    7.30
 -15   5   0   11.10    9.70
 -17  -5   0    8.30    8.30
  17  -5   0   13.30    6.60
 -17  -5   0    6.10    5.60
  17  -5   0   12.70    6.20
 -17   5   0   12.90    9.50
 -17   5   0    1.30    7.60
  17   5   0   13.30    6.10
  17   5   0    8.80    5.30
  17   5   0   17.60    9.10
 -17   5   0   -1.90    5.20
  19  -5   0    9.80    6.30
 -19  -5   0    2.70    5.00
  19  -5   0   13.20    6.30
 -19  -5   0    1.80    7.10
 -19   5   0   30.10    9.70
 -19   5   0   17.30   11.00
  19   5   0   16.30    8.70
  19   5   0   17.40    9.10
 -19   5   0   21.50    5.80
  21  -5   0   -3.50    4.40
  21  -5   0    2.60    3.20
 -21  -5   0   -8.10    6.70
  21   5   0   -3.00    5.50
  21   5   0    3.00    7.10
 -21   5   0   -7.20    7.10
 -21   5   0   -2.60    5.80
  23  -5   0   -1.70    5.30
  23  -5   0    7.50    7.90
 -23  -5   0   12.00    7.10
  23   5   0   -6.50    3.60
 -23   5   0   -7.70    9.40
 -23   5   0   -4.00    7.20
  23   5   0    0.20    3.00
  25  -5   0   -0.50    4.60
 -25  -5   0    0.50   11.60
  25  -5   0    0.40    4.00
 -25   5   0  -12.50    9.00
  25   5   0   -9.00    4.70
  25   5   0   -7.10    7.10
  27  -5   0    9.30    4.70
  27  -5   0   14.00    5.70
  27   5   0    2.70    8.70
 -27   5   0    9.80    4.80
  27   5   0   -2.00    5.10
 -27   5   0   46.90   15.50
  27   5   0   -1.30    6.70
  29  -5   0   19.40    4.30
 -29   5   0   10.40    8.00
  29   5   0   -1.10    6.70
  29   5   0   -6.80    7.10
  29   5   0   19.10    7.30
   0  -6   0  549.25   26.10
   0  -6   0  520.15   35.60
   0  -6   0  536.25   31.20
   0  -6   0  601.64   33.90
   0   6   0  569.94   32.50
   0   6   0  555.24   36.80
   0   6   0  585.04   29.50
   0   6   0  544.55   29.70
   0   6   0  531.55   30.70
   0   6   0  599.04   27.00
   2  -6   0  321.97   22.80
  -2  -6   0  332.87   15.80
  -2  -6   0  316.07   24.90
  -2  -6   0  371.36   28.30
  -2  -6   0  336.67   24.30
   2  -6   0  328.27   21.50
   2  -6   0  324.27   23.30
   2  -6   0  334.77   28.20
   2   6   0  353.56   22.90
   2   6   0  340.17   27.50
  -2   6   0  383.06   23.00
   2   6   0  333.67   23.40
  -2   6   0  391.16   24.60
  -2   6   0  328.97   28.70
  -2   6   0  363.86   23.00
   2   6   0  360.76   24.80
   2   6   0  352.26   26.40
  -2   6   0  336.57   21.60
   2   6   0  356.16   16.10
  -2   6   0  307.77   21.30
  -4  -6   0  164.48   18.00
   4  -6   0  162.48   16.30
   4  -6   0  169.88   20.90
   4  -6   0  160.18   15.90
  -4  -6   0  154.28   18.40
  -4  -6   0  128.49   15.90
   4  -6   0  142.79   14.80
  -4   6   0  160.18   14.10
   4   6   0  164.88   17.40
   4   6   0  141.69   14.40
   4   6   0  145.79   16.30
   4   6   0  160.58   16.30
   4   6   0  146.69   17.20
  -4   6   0  155.88   16.10
  -4   6   0  139.79   13.60
  -4   6   0  160.58   20.10
  -4   6   0  152.78   14.00
  -4   6   0  160.58   14.00
  -6  -6   0  449.56   31.30
   6  -6   0  513.75   29.30
  -6  -6   0  473.05   32.00
  -6  -6   0  563.44   36.30
   6  -6   0  457.55   28.40
   6  -6   0  485.95   31.60
   6  -6   0  455.35   36.00
   6   6   0  479.15   34.70
   6   6   0  482.35   32.20
   6   6   0  525.35   30.40
  -6   6   0  496.05   27.40
  -6   6   0  513.65   33.30
  -6   6   0  502.65   24.40
   6   6   0  494.35   32.10
  -6   6   0  487.05   27.10
  -6   6   0  482.85   25.00
  -6   6   0  524.65   38.20
   6   6   0  479.45   30.90
   8  -6   0  115.39   15.60
  -8  -6   0  121.49   16.70
  -8  -6   0  141.59   15.30
   8  -6   0  137.19   18.80
  -8  -6   0  146.89   17.90
   8  -6   0  106.89   12.80
   8  -6   0  106.59   12.90
   8   6   0  132.29   18.00
   8   6   0  135.39   15.70
  -8   6   0  103.69   12.00
   8   6   0  112.59   15.40
   8   6   0  109.39   15.10
   8   6   0  107.69   14.10
  -8   6   0  122.79   10.50
  -8   6   0  113.39   10.50
  -8   6   0  105.09   18.90
  -8   6   0  133.29   13.40
  -8   6   0  150.88   20.60
  10  -6   0  103.79   13.30
  10  -6   0   99.69   18.60
 -10  -6   0  115.49   20.70
 -10  -6   0  118.59   14.20
 -10  -6   0  135.59   22.60
  10  -6   0  117.59   17.30
  10  -6   0  104.79   12.50
  10   6   0   72.59   17.00
 -10   6   0   93.29   11.30
  10   6   0  143.79   17.10
 -10   6   0  102.89    8.30
 -10   6   0  105.19   20.30
  10   6   0   92.69   13.20
 -10   6   0   86.49   11.20
 -10   6   0  103.79   20.80
  10   6   0  121.39   15.70
  10   6   0   96.69   16.40
 -10   6   0   98.89    9.40
  12  -6   0   25.30    7.70
  12  -6   0   20.60   11.30
  12  -6   0   30.40    8.80
 -12  -6   0   21.80    7.00
  12  -6   0   23.30    7.40
 -12  -6   0   27.50   11.30
  12   6   0   33.70   10.90
  12   6   0   32.40    9.90
 -12   6   0   26.90   11.10
 -12   6   0   21.50    6.70
 -12   6   0   22.60    4.70
 -12   6   0   28.10    4.60
  12   6   0   21.00    8.50
  12   6   0   22.00    8.40
  12   6   0   35.10    8.70
 -12   6   0   22.70    6.70
 -12   6   0   20.00   10.00
 -14  -6   0   41.40   12.10
  14  -6   0   62.79   13.10
  14  -6   0   55.99   14.60
 -14  -6   0   44.20   13.90
  14  -6   0   72.39   18.00
  14  -6   0   68.39   13.60
  14   6   0   91.39   11.60
 -14   6   0   65.69    6.30
 -14   6   0   91.19   21.30
 -14   6   0   65.69   12.40
  14   6   0   68.89   14.50
 -14   6   0   59.89   17.50
  14   6   0   81.69   16.00
  16  -6   0   53.69   12.50
 -16  -6   0   52.29   15.30
  16  -6   0   51.09   11.90
 -16   6   0   57.49   16.90
 -16   6   0   67.69   20.10
 -16   6   0   59.99   11.80
  16   6   0   38.70   11.00
  16   6   0   61.89   11.80
  16   6   0   36.40   11.80
  18  -6   0   14.10    8.70
 -18  -6   0    9.20    8.20
  18  -6   0   17.20    8.00
  18   6   0   15.50   10.10
 -18   6   0    5.00    8.10
  18   6   0   21.80    9.40
 -18   6   0   18.90   10.90
  20  -6   0    0.50    4.50
  20  -6   0    3.30    5.10
 -20  -6   0    8.10    9.20
  20   6   0    6.00    6.40
 -20   6   0    1.90    9.00
 -20   6   0    5.50    8.90
  20   6   0    8.60    6.70
 -22  -6   0    3.30    6.70
  22  -6   0   -4.80    4.60
  22  -6   0    5.90    6.40
 -22   6   0   21.20    6.20
  22   6   0   10.90    7.90
  22   6   0   -0.60    4.40
 -22   6   0   10.00   12.00
  24  -6   0    4.40    5.70
  24  -6   0    6.90    4.50
 -24   6   0   13.60    9.20
  24   6   0   -4.80    4.20
 -24   6   0   20.60   10.80
  26  -6   0   -2.30    4.80
  26  -6   0    4.50    3.60
 -26  -6   0   21.50    9.60
 -26   6   0   -7.90   10.70
  26   6   0  -15.60    6.50
  26   6   0   -1.60    4.80
 -26   6   0    6.00   11.90
 -28  -6   0    7.20    8.30
  28  -6   0    7.60    5.10
  28  -6   0    5.60    6.80
  28   6   0   -2.60    6.70
  28   6   0    5.50    9.50
  28   6   0  -16.70    9.20
 -28   6   0   -7.60   24.20
 -28   6   0    0.90   12.50
   1  -7   0   16.70    6.30
   1  -7   0   44.30   11.70
   1  -7   0   33.90    7.40
  -1  -7   0   22.30    9.70
  -1  -7   0   36.20   10.60
  -1  -7   0   24.10    7.80
  -1  -7   0   25.70    6.20
  -1   7   0   42.80    9.20
   1   7   0   31.40    8.50
  -1   7   0   32.50   11.20
   1   7   0   33.00    7.70
   1   7   0   32.60    6.70
  -1   7   0   29.60    8.90
  -1   7   0   29.70    8.50
  -1   7   0   23.30    7.50
  -1   7   0   37.40    9.20
   1   7   0   29.80   10.80
   1   7   0   31.60    9.40
   3  -7   0   93.29   11.50
  -3  -7   0  109.19   15.20
   3  -7   0   92.59   18.90
   3  -7   0   77.49   14.30
  -3  -7   0   98.29    6.40
  -3  -7   0  133.49   18.70
   3  -7   0  116.79   14.60
  -3  -7   0   73.89   15.50
  -3   7   0  108.29   20.80
   3   7   0  102.39   17.90
  -3   7   0   93.79   11.60
   3   7   0  105.49   13.60
   3   7   0  114.99   16.90
  -3   7   0  103.09   12.40
   3   7   0  126.79   14.00
  -3   7   0   96.29   13.10
  -3   7   0   90.09   12.40
   3   7   0   95.49   16.40
  -3   7   0   96.29   11.30
   3   7   0  100.59    6.30
  -5  -7   0   26.40    9.50
   5  -7   0   17.80   12.30
  -5  -7   0   31.40    8.60
  -5  -7   0   20.70    9.10
   5  -7   0   38.50   10.10
   5  -7   0   28.60    8.80
   5  -7   0   28.30    8.40
  -5   7   0   23.90    7.50
  -5   7   0   47.40    9.90
  -5   7   0   28.40    6.80
   5   7   0   29.90    9.60
  -5   7   0   36.70    8.80
  -5   7   0   37.10   10.10
   5   7   0   25.80    9.60
   5   7   0   30.90   11.10
   5   7   0   34.20   10.30
  -5   7   0   34.80   13.50
   5   7   0   25.70    7.80
  -7  -7   0    1.20    5.80
  -7  -7   0    3.00    4.40
   7  -7   0    5.90    9.30
   7  -7   0    2.20    2.70
   7  -7   0    7.70    6.90
   7  -7   0    2.00    4.50
  -7  -7   0    7.60    4.90
  -7   7   0   -7.10    6.70
   7   7   0   -4.00    4.00
   7   7   0   -6.30    4.50
   7   7   0   13.20    6.30
  -7   7   0   -1.90    3.10
  -7   7   0    4.00    3.90
  -7   7   0    9.20    7.00
  -7   7   0   -2.70    4.70
   7   7   0    4.00    4.00
  -7   7   0   -1.70    3.20
   7   7   0    1.40    4.20
  -9  -7   0    9.80    6.10
  -9  -7   0   12.80    5.80
   9  -7   0   -1.70    2.40
   9  -7   0    0.00    5.10
  -9  -7   0   -1.80    4.00
   9  -7   0   -8.30    5.50
   9  -7   0    1.60    3.80
   9   7   0   -3.50    4.20
   9   7   0   -8.10    3.70
   9   7   0   -3.10    5.30
  -9   7   0    2.90    3.50
  -9   7   0    1.10    4.40
   9   7   0   -2.50    3.60
  -9   7   0   -5.00    3.50
   9   7   0    2.30    5.20
 -11  -7   0   40.90   11.40
 -11  -7   0   17.40   10.60
 -11  -7   0   30.70   10.90
  11  -7   0   47.40   11.10
  11  -7   0   37.30   10.40
  11  -7   0   56.39   12.80
 -11   7   0   22.80   11.10
  11   7   0   31.80   11.60
 -11   7   0   34.50   10.30
  11   7   0   45.50   14.60
 -11   7   0   33.60    6.70
  11   7   0   25.10   10.60
 -11   7   0   25.70   11.70
  11   7   0   37.60   11.50
 -11   7   0   46.00    9.70
 -13  -7   0   12.00    8.90
  13  -7   0   12.30    7.40
 -13  -7   0   19.30   11.10
  13  -7   0   17.30    8.30
  13   7   0    9.50    6.10
 -13   7   0   11.30    8.70
 -13   7   0   10.80    7.10
 -13   7   0   32.60   13.30
  13   7   0   27.10    7.30
  15  -7   0   -0.50    4.50
 -15  -7   0   -3.70    4.10
  15  -7   0   -5.40    3.70
 -15  -7   0   12.10    8.30
 -15   7   0   -1.80    7.00
 -15   7   0    5.70    8.70
  15   7   0    0.60    5.70
  17  -7   0    2.80    5.80
  17  -7   0   -1.00    5.90
 -17  -7   0   10.00   10.40
 -17   7   0  -17.40    8.30
  17   7   0   -8.20    4.70
  17   7   0   -4.10    8.30
  19  -7   0   -2.60    4.50
  19  -7   0    1.50    2.80
 -19  -7   0   10.00    7.10
  19   7   0    1.30    5.10
 -19   7   0   -6.10   10.60
  19   7   0   -4.00    3.90
 -19   7   0   -4.40   10.80
  21  -7   0   -3.50    4.80
 -21  -7   0    0.60    9.90
  21  -7   0    7.40    5.30
  21   7   0    2.80    3.80
 -21   7   0    0.20    4.70
  21   7   0   -0.60    3.70
 -23  -7   0    5.70    9.10
  23  -7   0    0.80    6.00
  23  -7   0    2.30    4.90
  23   7   0    0.40    6.20
 -23   7   0   11.10   10.20
  23   7   0    4.60    8.20
 -23   7   0    5.10    8.30
  25  -7   0   -1.80    7.30
 -25  -7   0   -4.20    9.90
  25   7   0   -0.20    3.20
 -25   7   0   -4.00   15.90
  25   7   0   -9.70    5.60
 -25   7   0   -8.30    8.30
 -27  -7   0   22.50   14.10
  27  -7   0    3.90    6.80
  27  -7   0   -2.60    5.80
  27   7   0   -2.50    7.20
 -27   7   0    9.80   13.40
  27   7   0    0.70    7.40
   0  -8   0  147.19   18.80
   0  -8   0  141.89   20.50
   0  -8   0  133.39   17.20
   0  -8   0  147.09   13.60
   0   8   0  156.38   16.70
   0   8   0  147.49   26.30
   0   8   0  149.88   18.10
   0   8   0  149.59   13.50
   0   8   0  138.79   16.20
   0   8   0  139.99   18.30
  -2  -8   0  117.09   16.50
   2  -8   0  121.59   20.20
   2  -8   0  104.49   14.70
  -2  -8   0   91.39   19.30
  -2  -8   0  109.79    9.30
  -2  -8   0  145.49   19.50
   2  -8   0  101.69   17.90
   2  -8   0   95.79   20.80
  -2   8   0  119.69   14.90
  -2   8   0  115.29   14.60
   2   8   0   97.59   16.10
   2   8   0  108.69   14.60
  -2   8   0  106.19   21.90
   2   8   0  111.89   19.70
  -2   8   0   97.09   13.70
  -2   8   0  100.59   12.90
  -2   8   0   84.99   15.40
   2   8   0  106.09   17.80
   2   8   0  109.49    8.90
   2   8   0  106.29   21.10
  -4  -8   0   51.09   12.90
   4  -8   0   31.90   10.60
  -4  -8   0   33.60   13.90
  -4  -8   0   33.10   10.80
   4  -8   0   43.00   11.80
   4  -8   0   33.70   10.50
   4  -8   0   15.80    9.80
  -4   8   0   39.70   10.00
   4   8   0   48.30   14.10
  -4   8   0   48.20    8.70
   4   8   0   54.99   15.10
  -4   8   0   28.50    8.90
   4   8   0   38.80   12.40
   4   8   0   34.70   10.70
  -4   8   0   41.00   10.20
  -4   8   0   50.39   15.60
   4   8   0   48.30   11.00
  -4   8   0   30.30   10.20
  -6  -8   0  102.59   20.30
  -6  -8   0  113.39   20.80
  -6  -8   0  125.19   17.20
   6  -8   0  103.09   23.00
   6  -8   0   84.49   16.00
   6  -8   0  120.89   16.50
   6  -8   0  128.99   15.50
   6   8   0   98.09   19.10
   6   8   0   95.79   18.90
  -6   8   0  100.69   12.20
  -6   8   0  104.59   23.30
   6   8   0  147.09   17.10
  -6   8   0   90.59   14.40
   6   8   0  113.99   21.30
  -6   8   0   86.79   15.40
   6   8   0   87.39   16.10
  -6   8   0  114.29   16.40
  -6   8   0  109.29   13.90
  -8  -8   0   34.80   10.80
  -8  -8   0   16.70    7.50
  -8  -8   0    5.70    8.10
   8  -8   0   27.90   10.50
   8  -8   0   16.90    8.20
   8  -8   0    9.30    6.10
  -8   8   0   17.00    9.90
  -8   8   0   18.90    6.70
   8   8   0   14.50    9.10
  -8   8   0   16.40    7.50
   8   8   0    3.10    5.50
  -8   8   0   11.60    8.20
 -10  -8   0   27.70   12.00
 -10  -8   0   43.30   14.10
  10  -8   0   23.60    9.80
  10  -8   0   32.00    8.70
  10  -8   0   24.60    9.50
  10   8   0   19.10    9.10
 -10   8   0    9.60    9.80
 -10   8   0   20.10    7.30
  10   8   0   30.00    9.80
  12  -8   0   45.70   10.20
  12  -8   0   48.70   12.20
 -12  -8   0   42.60   13.50
  12  -8   0   37.90   10.90
 -12  -8   0   38.20   13.10
 -12   8   0   40.60   15.90
 -12   8   0   42.00   10.50
 -12   8   0   57.49   21.40
  12   8   0   35.10    9.70
  12   8   0   34.70   11.30
  14  -8   0   33.00    9.20
 -14  -8   0   32.60   13.60
 -14  -8   0   18.80   13.30
  14  -8   0   44.60   12.20
 -14   8   0   55.99   19.50
  14   8   0   49.10   13.10
 -14   8   0   43.00   16.40
  16  -8   0   14.60    8.10
  16  -8   0    6.70    5.20
 -16  -8   0   16.90    9.50
 -16  -8   0   15.40    9.50
  16   8   0   26.50    6.20
 -16   8   0   18.00    8.70
 -16   8   0   22.30    9.80
  18  -8   0   -5.20    7.00
 -18  -8   0   -1.20    6.60
  18  -8   0   -6.20    5.30
 -18   8   0    6.80    5.50
 -18   8   0   20.50   11.20
  18   8   0   14.20    6.20
  20  -8   0    5.50    4.30
 -20  -8   0   -0.60    8.70
  20  -8   0   10.20    5.50
 -20   8   0   -1.60    8.60
 -20   8   0    9.00   12.90
  20   8   0   -4.20    5.50
  20   8   0    9.50    6.40
 -22  -8   0   17.20   10.40
  22  -8   0   -3.30    6.20
  22  -8   0    9.80    6.20
 -22   8   0  -11.00    9.10
 -22   8   0   -5.60    8.90
  22   8   0   -3.50    5.30
  22   8   0    1.80    4.60
  24  -8   0    2.80    5.30
  24  -8   0    1.70    6.00
 -24  -8   0    7.10    7.30
  24   8   0    3.80   10.90
 -24   8   0   -6.10   12.40
 -26  -8   0   13.60    9.10
  26  -8   0    9.60    6.20
  26   8   0    2.40    8.20
 -26   8   0   23.60    9.20
  -1  -9   0    9.30    6.10
   1  -9   0    3.70    7.00
   1  -9   0    5.10    7.30
  -1  -9   0   -8.40    7.00
   1   9   0   16.50    6.60
  -1   9   0    1.60    7.80
  -1   9   0   10.50    5.90
   1   9   0    0.60    7.60
   1   9   0    5.20    8.40
  -1   9   0    4.30    7.10
  -3  -9   0   12.10    5.10
   3  -9   0   -0.40    5.30
  -3  -9   0  -12.20    7.30
  -3  -9   0   -1.70    5.40
   3   9   0    0.20    5.10
  -3   9   0   13.10    7.80
   3   9   0    9.10    7.00
  -3   9   0   -7.80    5.80
  -3   9   0   -0.80    4.50
  -3   9   0    5.00    4.00
  -5  -9   0    1.00    5.60
   5  -9   0    1.80    3.20
  -5  -9   0    1.90    3.90
  -5  -9   0   -5.50    9.70
   5  -9   0   -3.40    6.00
   5   9   0   -7.50    5.10
  -5   9   0    2.50    4.00
  -5   9   0    9.50    5.40
   5   9   0   -4.70    7.90
  -5   9   0   -5.10    6.90
   7  -9   0    7.80    7.60
  -7  -9   0   24.80   10.60
  -7  -9   0    3.60    6.30
   7  -9   0   19.30    8.00
  -7  -9   0   25.50   10.90
   7   9   0   11.00   11.10
   7   9   0   18.70    8.80
  -7   9   0    4.60    5.80
  -7   9   0   18.10    6.50
  -7   9   0    5.20   11.70
  -9  -9   0   35.50   14.30
  -9  -9   0   26.90   11.40
   9  -9   0   25.30   10.40
   9  -9   0   21.70    9.40
   9   9   0    8.90    9.70
   9   9   0   11.20    6.70
  -9   9   0   15.30   11.80
  -9   9   0   24.00   11.80
  11  -9   0    6.30    7.10
 -11  -9   0   11.00    9.30
  11  -9   0   13.70    6.50
 -11  -9   0   25.40   10.00
 -11   9   0  -10.00    8.50
 -11   9   0   10.60    9.10
  11   9   0    4.50    7.20
  11   9   0   10.20    8.00
 -13  -9   0    7.30    6.50
 -13  -9   0  -11.00    7.00
  13  -9   0   -0.60    3.10
  13  -9   0    0.40    3.70
 -13   9   0    2.60    5.80
  13   9   0    0.80    7.10
 -13   9   0   -3.30    7.60
 -15  -9   0   10.40    5.20
  15  -9   0    0.00    4.00
  15  -9   0   -4.30    5.00
 -15  -9   0   -1.00    8.10
 -15   9   0    2.20    8.40
 -15   9   0  -16.40    6.80
  15   9   0  -10.80    5.00
  17  -9   0    2.00    4.90
 -17  -9   0   10.70    7.20
  17  -9   0   -6.00    5.10
 -17  -9   0   -4.30    4.30
  17   9   0    3.10    6.70
 -17   9   0    2.50    6.10
 -17   9   0    4.20    4.50
  19  -9   0    4.20    2.80
  19  -9   0   -5.60    4.80
 -19  -9   0    7.00    6.40
 -19   9   0   -4.20    6.10
 -19   9   0  -15.60    8.20
  19   9   0   -2.90    5.10
  19   9   0   -7.90    5.70
  21  -9   0   -0.20    6.10
 -21  -9   0   27.60   14.90
  21  -9   0   12.20    5.80
  21   9   0    2.90    7.10
 -21   9   0  -12.00    7.30
  21   9   0    3.40    2.10
 -21   9   0    2.50    9.40
 -23  -9   0  -11.60   12.20
  23  -9   0   -6.00    4.60
 -23   9   0    4.80   13.50
  23   9   0   -9.10    6.50
 -23   9   0    1.80   11.30
  23   9   0   -8.00    8.20
   0 -10   0   29.50   11.10
   0 -10   0   29.80   12.20
   0  10   0   37.90    9.50
   0  10   0   44.10   15.40
   2 -10   0   31.10   10.70
   2 -10   0    8.10    7.50
  -2 -10   0   25.20   10.40
  -2 -10   0   26.80   11.30
  -2  10   0   25.90   12.80
  -2  10   0   27.00   10.80
   2  10   0   34.40   11.90
  -4 -10   0   21.50    8.10
   4 -10   0   21.50   11.10
  -4 -10   0    7.90    8.20
   4 -10   0   18.50   10.20
  -4  10   0    7.70    9.30
  -4  10   0   37.10   10.90
   4  10   0   38.10   14.90
   4  10   0   33.70   13.50
   6 -10   0    7.30    7.70
  -6 -10   0    2.70   10.20
  -6 -10   0   29.10   12.40
   6 -10   0   14.30    6.50
   6  10   0   14.80   11.20
  -6  10   0   17.00    4.20
   6  10   0   18.30   12.50
   8 -10   0   14.10    7.10
  -8 -10   0   36.70   14.90
  -8 -10   0   14.10   10.50
   8 -10   0   23.00   10.80
  -8  10   0   47.70   13.80
   8  10   0   20.60    9.00
   8  10   0    8.80   11.40
  -8  10   0   18.60    9.10
  10 -10   0   41.10   10.10
  10 -10   0   31.90   10.50
 -10 -10   0    4.30    9.60
 -10 -10   0    8.70    6.90
  10  10   0   18.20   10.60
 -10  10   0   39.70   15.10
  10  10   0   21.80   11.70
 -10  10   0   15.40   10.50
 -12 -10   0   13.70   10.10
 -12 -10   0   16.80    8.90
  12 -10   0   29.40    9.20
  12 -10   0   16.20    8.00
 -12  10   0    8.90    7.70
 -12  10   0   16.20   11.20
  12  10   0    8.40   10.70
 -14 -10   0   15.60   12.90
 -14 -10   0   18.60   12.90
  14 -10   0    0.90    7.00
 -14  10   0   39.30   14.60
  16 -10   0    4.50    7.30
  16 -10   0   -0.70    4.90
 -16 -10   0   -3.20    8.00
 -16 -10   0   -0.30    8.50
 -16  10   0   -4.60    8.70
 -16  10   0   55.99   23.80
  16  10   0   11.60    7.90
  18 -10   0    2.70    6.70
 -18 -10   0    3.90    9.10
 -18 -10   0    2.00    7.30
 -18  10   0    2.30   12.20
  18  10   0   -1.10    8.50
 -18  10   0    4.80    8.30
  18  10   0   11.90    6.70
 -20 -10   0   -1.10   12.20
  20 -10   0   11.80    9.60
 -20  10   0   11.10   13.20
 -20  10   0   14.60    8.90
  20  10   0   17.30    9.70
  20  10   0   14.60    7.70
   1 -11   0    2.90    6.20
  -1 -11   0   -0.80    7.40
  -1 -11   0    1.80    4.60
   1 -11   0   -7.60    5.40
  -1  11   0   -2.80   10.30
   1  11   0    0.40    6.90
  -1  11   0    3.60    7.80
   1  11   0   -0.60    6.80
  -3 -11   0    3.20    7.50
   3 -11   0    1.70    6.10
   3  11   0   13.90    8.50
  -3  11   0    3.50   10.40
  -3  11   0   -7.70   15.90
   3  11   0    3.70    7.50
   5 -11   0   -2.00    6.40
  -5 -11   0   10.70    7.40
  -5 -11   0    0.80    7.90
   5 -11   0   -1.80    6.80
  -5  11   0   -6.10    4.20
   5  11   0  -10.20    7.00
   7 -11   0   -3.50    6.50
   7 -11   0   13.10    5.30
  -7 -11   0    7.00    5.90
  -7  11   0   -0.20    8.20
   7  11   0   10.90    4.20
   7  11   0   12.40    7.00
   9 -11   0   -4.50    5.90
   9 -11   0   -6.20    2.90
  -9 -11   0   -2.50    5.40
  -9 -11   0   -7.30    6.30
   9  11   0    5.40    7.50
  -9  11   0   -0.10    6.80
 -11 -11   0   23.90    8.00
  11 -11   0   -3.00    6.60
  11 -11   0    4.60    6.60
 -11  11   0    5.30    4.90
  11  11   0   14.80   13.20
  13 -11   0   -4.60    6.90
  13 -11   0   -5.60    4.10
 -13 -11   0    6.60    8.50
 -13 -11   0    7.90    9.10
  13  11   0    0.40    8.40
 -13  11   0  -11.10    8.20
  15 -11   0   -9.50    4.90
 -15 -11   0  -11.70    5.20
  15 -11   0   -1.80    7.60
  15  11   0    7.90   11.70
 -15  11   0   20.60    8.20
  17 -11   0    0.80    6.50
 -17 -11   0   -2.70   12.80
 -17 -11   0    6.70    8.80
  17  11   0   13.70   13.30
 -17  11   0    1.40   15.70
   0 -12   0    3.80    5.40
   0 -12   0    4.70    6.90
   0  12   0   21.20   16.40
   0  12   0  -17.70    9.30
  -2 -12   0   23.10    8.70
  -2 -12   0  -12.60    6.80
   2 -12   0  -11.80    8.10
   2 -12   0    1.90    6.30
   2  12   0    5.20    8.70
   2  12   0    9.10    6.30
  -2  12   0   24.50   10.30
   4 -12   0   -3.00    7.00
   4 -12   0   -6.10    6.10
  -4 -12   0  -15.70    8.60
  -4 -12   0    4.20    7.60
  -4  12   0   -8.00    9.30
   4  12   0   19.30   10.00
   4  12   0   22.30   11.70
   6 -12   0    6.50    7.90
   6 -12   0   14.70    9.00
  -6 -12   0   12.20    9.70
  -6 -12   0   -3.70    9.20
   6  12   0   10.20    9.40
   6  12   0   16.30   11.90
   8 -12   0   17.00    7.60
   8 -12   0    8.10    8.10
  -8 -12   0   19.50   15.00
  -8 -12   0   11.40    9.40
  -8  12   0   15.50   16.40
   8  12   0   34.90   11.40
  10 -12   0   10.60    6.40
 -10 -12   0    6.50   11.20
  10 -12   0    8.60    6.80
 -10 -12   0   18.60   13.70
 -10  12   0  -17.10   11.50
  10  12   0   12.30   11.20
 -12 -12   0   -5.80   13.90
  12 -12   0    5.90    4.60
 -12 -12   0    9.00   11.00
  12 -12   0    9.20    7.20
 -12  12   0   25.80    9.60
  12  12   0   -0.60   10.60
 -14 -12   0    4.40   10.60
  14 -12   0    0.10    8.90
 -14  12   0    4.10   13.60
  14  12   0   -9.50   11.90
  -1 -13   0    8.50   10.60
   1 -13   0   -0.40    6.30
  -1 -13   0    1.20    8.70
   1 -13   0    3.70   11.20
   1  13   0   -8.70    6.80
  -1  13   0   -9.40    9.50
  -3 -13   0  -14.90    9.40
   3 -13   0    0.30   10.30
   3 -13   0    5.70    7.80
  -3 -13   0   -5.50    9.00
   3  13   0    8.00   10.20
  -3  13   0   -1.90   10.80
   5 -13   0   -1.00    8.20
  -5 -13   0   -9.00    7.60
   5 -13   0   -6.70    6.90
  -5 -13   0  -11.90   11.20
   5  13   0   30.00   14.60
  -5  13   0    3.60   11.00
  -7 -13   0    6.70   11.80
  -7 -13   0   -2.60    9.10
   7 -13   0   -3.20    8.80
   7  13   0   -0.10    9.00
  -7  13   0   14.70   10.30
  32   0  -1   -1.10    7.40
  32   0  -1   -8.70    6.30
 -32   0   1   -7.90   14.30
  30   0  -1   -7.10    3.10
  30   0  -1   -8.60    5.70
 -30   0   1  -27.50   12.20
  28   0  -1   -4.00    5.90
  26   0  -1    6.20    7.00
  26   0  -1    5.70    5.60
 -26   0   1  -14.40    9.90
  24   0  -1    2.20    3.40
 -24   0   1    2.50    5.70
 -24   0   1    0.30    4.00
  24   0  -1    4.30    5.50
  22   0  -1    1.20    3.90
  22   0  -1    1.30    2.60
  22   0  -1    0.50    3.10
 -22   0   1   -0.10    6.50
 -22   0   1   -4.40    7.20
 -20   0   1    2.90    4.60
  20   0  -1    5.80    5.40
 -20   0   1    0.50    8.10
  20   0  -1   -6.30    3.20
  20   0  -1    0.80    5.80
 -20   0   1   -0.50    3.50
  18   0  -1   -3.60    3.30
 -18   0   1    0.00    1.90
 -18   0   1    7.10    4.80
  18   0  -1   -1.30    3.20
 -18   0   1   -1.40    3.10
  18   0  -1    6.90    5.30
  18   0  -1   -2.90    1.40
 -18   0   1   -1.70    3.60
  18   0  -1   -2.30    4.50
  18   0  -1   -2.40    3.00
  16   0  -1   -1.90    1.70
 -16   0   1   -4.40    2.10
  16   0  -1    8.10    4.20
  16   0  -1   -0.20    2.40
 -16   0   1    4.10    3.10
  16   0  -1    1.70    1.60
 -16   0   1    1.70    2.80
  16   0  -1   -2.70    4.10
 -16   0   1   -1.50    3.50
 -14   0   1   -0.50    2.10
  14   0  -1   -2.90    1.70
  14   0  -1    0.50    3.20
  14   0  -1   -2.30    3.70
  14   0  -1   -0.70    2.50
  14   0  -1   -0.50    2.60
 -14   0   1   -4.70    2.70
 -14   0   1    3.70    2.50
 -14   0   1    2.10    1.40
 -12   0   1   -4.10    1.90
  12   0  -1    0.50    1.90
 -12   0   1   -1.80    1.10
 -12   0   1    0.90    1.50
  12   0  -1   -1.90    1.70
 -12   0   1   -1.20    3.80
  12   0  -1   -0.80    1.00
  10   0  -1   -1.60    1.50
 -10   0   1   -1.50    1.70
  10   0  -1   -4.30    2.30
 -10   0   1   -2.10    1.70
  10   0  -1    1.90    1.50
  10   0  -1    2.30    2.30
  10   0  -1   -0.10    2.60
 -10   0   1    0.10    2.10
 -10   0   1   -1.00    3.90
  10   0  -1   -0.80    2.30
   8   0  -1    0.00    1.50
   8   0  -1    0.20    1.20
  -8   0   1    0.90    1.80
   8   0  -1   -2.60    1.70
  -8   0   1   -0.10    1.60
  -8   0   1   -1.00    1.70
   8   0  -1   -2.20    1.70
   8   0  -1   -1.90    1.00
   8   0  -1    0.10    1.50
   6   0  -1   -1.20    1.00
   6   0  -1    0.40    1.50
   6   0  -1   -3.20    1.40
   6   0  -1    0.00    1.20
  -6   0   1    0.40    1.60
   6   0  -1    0.40    1.80
  -6   0   1   -0.70    1.20
   6   0  -1    0.60    1.60
  -6   0   1    0.40    1.80
  -6   0   1    0.30    2.00
  -4   0   1   -0.90    1.30
   4   0  -1    0.20    0.80
   4   0  -1    5.20    2.30
   4   0  -1    0.70    0.80
  -4   0   1   -2.20    1.20
   4   0  -1    0.20    0.90
   4   0  -1   -0.20    0.80
  -4   0   1   -0.30    0.90
   4   0  -1    0.50    0.70
  -4   0   1    0.70    0.90
   2   0  -1    0.20    0.40
  -2   0   1   -0.20    0.30
   2   0  -1   -0.90    0.50
   2   0  -1   -0.40    0.30
   2   0  -1    1.70    0.70
   2   0  -1    0.60    0.70
   2   0  -1    0.80    0.60
   2   0   1    1.00    0.70
   2   0   1   -0.20    0.40
  -2   0  -1    0.50    1.10
  -2   0  -1    0.00    0.40
  -2   0  -1   -0.30    0.50
   2   0   1   -1.10    0.70
   2   0   1   -0.10    0.30
  -4   0  -1    0.60    1.70
   4   0   1    0.00    1.60
  -4   0  -1   -1.70    0.80
  -4   0  -1   -0.90    0.50
  -4   0  -1   -0.30    1.00
   4   0   1   -0.60    1.30
   4   0   1    0.10    0.80
   4   0   1   -1.20    0.70
  -4   0  -1   -0.60    0.80
   4   0   1   -0.40    0.80
   6   0   1   -0.20    1.40
  -6   0  -1   -0.80    1.30
   6   0   1    0.70    1.60
   6   0   1    0.80    1.50
   6   0   1   -2.40    1.10
  -6   0  -1   -0.50    1.20
  -6   0  -1   -0.70    2.30
  -6   0  -1    0.20    1.50
   6   0   1   -0.40    0.90
   8   0   1    0.40    1.70
   8   0   1    0.60    1.30
   8   0   1   -0.40    1.10
   8   0   1    1.60    2.30
  -8   0  -1   -3.10    1.80
  -8   0  -1   -1.80    1.50
   8   0   1   -0.70    1.70
  -8   0  -1    0.80    2.20
  10   0   1   -0.40    1.70
 -10   0  -1   -0.70    1.80
 -10   0  -1    0.70    3.00
  10   0   1   -0.40    1.80
 -10   0  -1   -0.20    1.50
  10   0   1    5.00    3.30
  10   0   1    0.40    1.60
  10   0   1   -0.30    2.10
 -10   0  -1   -1.60    1.00
  10   0   1   -0.50    1.30
  12   0   1    1.60    2.20
  12   0   1    2.30    1.90
 -12   0  -1    1.10    1.80
  12   0   1    1.40    2.30
 -12   0  -1    3.40    4.30
 -12   0  -1   -0.90    1.50
  12   0   1    1.10    2.50
 -12   0  -1   -3.70    2.60
  14   0   1   -4.50    2.00
 -14   0  -1    0.70    3.10
  14   0   1    0.90    2.80
  14   0   1   -2.20    2.20
 -14   0  -1   -3.70    3.10
  14   0   1    0.30    1.80
  14   0   1   -3.50    2.00
 -14   0  -1    6.50    5.30
  14   0   1   -0.80    4.30
  16   0   1   -0.10    2.60
 -16   0  -1    0.00    5.80
  16   0   1   -3.20    3.10
 -16   0  -1   -0.90    3.00
  16   0   1    8.80    3.50
 -16   0  -1   -0.40    3.30
  16   0   1   -4.50    2.30
  16   0   1    2.60    3.80
 -16   0  -1    0.20    2.80
  16   0   1   -6.60    2.70
  18   0   1   -4.50    3.80
 -18   0  -1    4.10    2.70
  18   0   1   -6.00    3.50
 -18   0  -1   -3.10    3.20
  18   0   1   -2.70    2.70
  18   0   1    0.40    5.40
  18   0   1    0.30    3.80
 -18   0  -1    1.50    4.10
 -20   0  -1   -2.20    4.60
 -20   0  -1   -1.30    3.80
  20   0   1   -1.90    3.00
  20   0   1    3.70    5.00
 -20   0  -1  -10.30    5.30
  20   0   1   -2.20    2.30
 -20   0  -1   -3.80    3.30
  20   0   1    8.40    4.00
 -22   0  -1   -7.80    7.20
 -22   0  -1  -11.50    8.40
 -22   0  -1   -3.60    4.80
  22   0   1   -1.20    4.00
  22   0   1   -0.60    3.40
  22   0   1    6.90    3.90
 -24   0  -1    8.00    6.40
  24   0   1    0.30    4.40
 -26   0  -1   10.20   12.20
  28   0   1   -7.50    4.60
 -28   0  -1    5.60   11.90
  28   0   1    2.60    3.30
 -30   0  -1  -12.40   15.00
  30   0   1   -5.00    3.60
 -32   0  -1    3.90   16.00
  32   0   1   -7.10    6.10
  32   0   1    2.30    4.70
 -31  -1   1   19.20   14.80
  31  -1  -1    4.90    7.70
  31  -1  -1    4.10    6.80
  31   1  -1    0.30    5.90
  31   1  -1    2.80    5.40
 -31   1   1    4.20   11.90
  29  -1  -1   -1.30    5.70
 -29  -1   1    4.40   14.20
  29   1  -1  -11.50    7.30
  29   1  -1    6.30    6.30
  27  -1  -1    1.70    6.80
  27  -1  -1   12.30    5.40
 -27  -1   1   25.50   12.40
  27   1  -1    3.90    8.00
  27   1  -1    2.20    6.00
 -27   1   1   27.30    8.40
 -25  -1   1   -2.20    7.00
  25  -1  -1   -6.40    4.20
  25  -1  -1    0.40    3.20
 -25   1   1   -3.90   13.40
  25   1  -1   12.20    6.60
 -25   1   1   13.70    9.50
  25   1  -1   -0.30    3.00
  25   1  -1    8.90    4.70
  23  -1  -1   -2.40    4.90
  23  -1  -1   -5.10    2.80
 -23  -1   1    8.20    8.00
  23  -1  -1   -3.80    2.40
 -23  -1   1    0.50    3.70
  23   1  -1   -2.30    3.30
 -23   1   1    7.40    7.00
 -23   1   1    2.60    6.70
  23   1  -1    0.20    5.10
  21  -1  -1    1.10    4.70
  21  -1  -1    2.00    2.90
 -21  -1   1    7.70    7.70
  21  -1  -1   -2.20    3.90
 -21  -1   1    4.30    4.90
  21   1  -1   -2.20    5.20
  21   1  -1    1.50    4.40
  21   1  -1    1.00    3.60
 -21   1   1    1.70    5.30
 -21   1   1   -2.30    9.90
 -21   1   1   -3.10    4.30
  21   1  -1   -0.80    2.80
  21   1  -1   -6.30    2.90
  19  -1  -1    1.40    3.00
 -19  -1   1   -3.10    6.10
 -19  -1   1    8.90    5.30
  19  -1  -1    2.40    3.90
  19  -1  -1    3.60    4.20
  19  -1  -1    4.10    3.80
  19  -1  -1    6.90    5.60
  19  -1  -1    9.20    5.10
  19  -1  -1   -4.00    3.30
  19   1  -1   -0.60    2.80
  19   1  -1    4.50    6.90
  19   1  -1   -4.30    6.50
  19   1  -1   -6.40    6.10
  19   1  -1   12.30    4.10
 -19   1   1   -3.90    4.20
 -19   1   1    5.90    3.60
  19   1  -1    5.40    4.30
 -19   1   1    1.90    5.10
 -17  -1   1  137.79   18.90
  17  -1  -1   98.19   13.90
  17  -1  -1   89.89   11.30
  17  -1  -1  116.19   16.40
  17  -1  -1   95.79   11.50
 -17  -1   1  109.69   14.10
  17  -1  -1   96.79   19.60
  17  -1  -1   96.19   10.30
 -17  -1   1   95.39   12.60
  17   1  -1  106.59   18.80
  17   1  -1   71.09   12.90
 -17   1   1  127.69   16.30
  17   1  -1   78.29   16.40
  17   1  -1  108.59   15.40
  17   1  -1  120.79   16.20
  17   1  -1  107.29   12.80
 -17   1   1  106.69   21.00
 -17   1   1   83.19   10.60
  17   1  -1  114.59   13.20
  17   1  -1   82.69   11.70
 -15  -1   1    0.70    2.70
  15  -1  -1    0.70    2.30
 -15  -1   1    4.40    5.50
  15  -1  -1    1.40    6.10
  15  -1  -1   -2.40    2.60
 -15  -1   1   -1.20    2.90
  15  -1  -1    3.50    3.10
  15  -1  -1    0.10    2.20
 -15   1   1    6.60    4.20
  15   1  -1   -7.20    3.10
 -15   1   1    2.60    1.80
  15   1  -1    0.00    2.60
  15   1  -1    1.40    3.00
  15   1  -1    2.90    3.00
  15   1  -1   -4.30    3.30
  15   1  -1    0.30    2.30
 -15   1   1   -1.50    2.60
 -15   1   1    6.50    6.10
  15   1  -1    6.00    4.10
 -13  -1   1   68.59   11.50
  13  -1  -1   88.49   16.40
  13  -1  -1   69.89    8.80
 -13  -1   1   84.49   15.70
  13  -1  -1   78.59   13.80
 -13  -1   1   86.29   10.60
  13  -1  -1   65.29    8.40
  13  -1  -1   73.69    7.80
  13  -1  -1   81.09   10.60
  13   1  -1   58.89   12.30
  13   1  -1   94.49   12.00
 -13   1   1   83.29   16.20
  13   1  -1   86.09   10.30
 -13   1   1   73.89   13.30
 -13   1   1   81.19    8.50
  13   1  -1   55.19   12.70
  13   1  -1   79.39    9.90
  13   1  -1   76.89   10.10
  13   1  -1   79.39    9.60
 -13   1   1   80.89    9.50
  11  -1  -1   55.79    6.00
 -11  -1   1   63.99    8.50
 -11  -1   1   57.19    8.00
  11  -1  -1   39.80    7.10
 -11  -1   1   47.50   10.30
 -11  -1   1   61.79   11.70
  11  -1  -1   69.59   13.30
  11  -1  -1   57.59   10.90
  11  -1  -1   58.79    7.30
  11   1  -1   54.79    7.40
  11   1  -1   60.79   11.40
  11   1  -1   65.39    8.30
 -11   1   1   61.79   11.60
  11   1  -1   70.19    8.80
 -11   1   1   54.39    7.00
  11   1  -1   75.29   10.10
 -11   1   1   63.09    6.90
 -11   1   1   58.69   12.80
  11   1  -1   64.39   12.00
 -11   1   1   46.20    6.30
   9  -1  -1   80.79    7.80
   9  -1  -1   76.59    6.00
  -9  -1   1   62.19    7.80
   9  -1  -1   81.29    7.70
   9  -1  -1   59.69   11.50
  -9  -1   1   69.89    7.80
   9  -1  -1   63.49    9.00
  -9  -1   1   76.59    9.80
  -9  -1   1   79.09   10.10
  -9   1   1   67.79    6.00
   9   1  -1   82.79    8.90
  -9   1   1   78.09    7.60
   9   1  -1   71.49    8.10
  -9   1   1   77.59   10.80
   9   1  -1   70.89    7.90
   9   1  -1   74.99    9.40
  -9   1   1   85.49    7.90
  -9   1   1   72.69    9.90
   9   1  -1   59.39   10.30
   9   1  -1   90.19   10.20
   7  -1  -1  696.43   24.70
  -7  -1   1  696.03   30.00
   7  -1  -1  643.54   29.70
   7  -1  -1  688.03   25.30
   7  -1  -1  614.64   30.80
  -7  -1   1  666.43   26.30
   7  -1  -1  647.64   21.00
  -7  -1   1  657.13   27.40
  -7  -1   1  612.34   27.90
  -7   1   1  616.54   24.10
   7   1  -1  619.64   26.90
   7   1  -1  664.73   29.30
  -7   1   1  663.73   21.60
   7   1  -1  658.03   28.70
  -7   1   1  680.93   32.40
   7   1  -1  709.33   27.10
  -7   1   1  657.43   25.00
  -7   1   1  676.73   30.60
   7   1  -1  610.84   28.90
   7   1  -1  668.73   26.50
  -5  -1   1 9507.45  275.47
   5  -1  -1 9999.00  328.17
   5   1  -1 9769.52  275.57
  -5   1   1 9667.93  327.27
  -3  -1   1 1447.16   44.50
  -3  -1   1 1321.67   40.80
  -3  -1   1 1511.65   45.90
   3  -1  -1 1476.45   46.20
  -3  -1   1 1438.06   43.40
  -3  -1   1 1494.75   43.50
   3  -1  -1 1523.85   46.60
   3   1  -1 1404.76   44.00
  -3   1   1 1466.55   46.10
  -3   1   1 1335.27   40.60
  -3   1   1 1518.45   46.90
   3   1  -1 1471.15   43.80
   3   1  -1 1403.16   42.80
   3   1  -1 1365.26   44.80
   3   1  -1 1434.96   41.40
   1  -1  -1 1398.26   39.90
  -1  -1   1 1361.06   41.20
   1  -1  -1 1393.26   41.50
  -1  -1   1 1358.16   39.70
  -1  -1   1 1304.57   37.30
  -1   1   1 1366.06   41.50
   1   1  -1 1366.16   39.40
   1   1  -1 1424.36   41.10
  -1   1   1 1347.87   39.60
   1   1  -1 1353.46   41.30
   1  -1   1  522.75   19.10
  -1  -1  -1  479.85   17.30
  -1  -1  -1  578.54   18.60
   1  -1   1  563.44   18.10
  -1  -1  -1  550.94   18.40
  -1  -1  -1  504.95   15.60
   1  -1   1  555.34   20.60
   1  -1   1  548.65   16.60
  -1  -1  -1  542.55   18.40
   1  -1   1  550.54   17.90
   1   1   1  542.65   15.70
  -1   1  -1  536.55   19.20
   1   1   1  561.44   18.50
   1   1   1  570.64   17.90
  -1   1  -1  483.55   17.40
  -1   1  -1  515.45   17.50
   1   1   1  545.95   18.20
   1   1   1  520.25   18.20
  -1   1  -1  498.75   16.20
  -1   1  -1  513.85   20.30
  -3  -1  -1  999.80   28.00
  -3  -1  -1 1060.49   33.60
  -3  -1  -1  991.50   34.40
  -3  -1  -1 1051.39   34.00
   3  -1   1 1051.79   30.20
   3  -1   1 1034.90   30.40
   3  -1   1 1024.00   31.50
  -3  -1  -1  961.90   30.70
   3  -1   1 1047.20   34.90
   3  -1   1 1064.69   36.00
  -3   1  -1  996.90   31.20
  -3   1  -1 1004.00   30.30
  -3   1  -1 1019.60   35.60
   3   1   1 1080.79   28.10
   3   1   1 1056.69   34.70
  -3   1  -1  968.10   29.70
   3   1   1 1089.19   33.70
   3   1   1 1081.99   31.00
   3   1   1  999.10   33.40
  -3   1  -1 1044.80   35.00
   3   1   1 1053.79   32.20
   5  -1   1  309.27   14.30
  -5  -1  -1  306.27   15.30
  -5  -1  -1  314.07   16.00
   5  -1   1  319.77   13.80
   5  -1   1  314.47   12.70
   5  -1   1  309.87   16.60
  -5  -1  -1  318.17   17.20
  -5  -1  -1  339.67   15.60
   5  -1   1  306.57   18.00
   5   1   1  315.57   10.80
   5   1   1  304.47   15.20
  -5   1  -1  313.57   14.30
  -5   1  -1  296.97   13.50
   5   1   1  319.37   10.90
  -5   1  -1  328.97   17.00
   5   1   1  324.17   15.30
  -5   1  -1  296.87   12.50
  -5   1  -1  338.27   19.10
   5   1   1  328.17   17.10
   5   1   1  289.17   17.10
   5   1   1  338.37   16.30
   7  -1   1  907.71   29.00
  -7  -1  -1  849.81   34.20
  -7  -1  -1  809.82   26.80
  -7  -1  -1  936.91   37.00
   7  -1   1  860.71   30.60
   7  -1   1  822.82   37.10
  -7  -1  -1  871.01   32.90
   7  -1   1  881.01   34.50
  -7  -1  -1  833.42   33.30
   7  -1   1  938.21   32.10
  -7   1  -1  856.21   31.30
  -7   1  -1  859.71   38.10
   7   1   1  943.21   27.90
  -7   1  -1  872.21   29.10
   7   1   1  920.91   33.90
   7   1   1  849.41   35.50
   7   1   1  889.91   32.80
  -7   1  -1  888.11   30.90
  -7   1  -1  860.91   34.60
   7   1   1  806.72   33.20
  -9  -1  -1  610.44   27.40
  -9  -1  -1  616.44   30.80
   9  -1   1  606.64   25.80
   9  -1   1  582.94   22.90
  -9  -1  -1  617.34   30.00
  -9  -1  -1  607.84   22.50
   9  -1   1  569.34   27.90
   9  -1   1  623.44   32.60
   9  -1   1  567.14   24.70
  -9  -1  -1  553.84   27.00
   9   1   1  636.84   29.70
   9   1   1  579.64   29.90
  -9   1  -1  534.05   24.30
  -9   1  -1  551.64   27.90
   9   1   1  618.74   27.70
   9   1   1  603.74   22.60
  -9   1  -1  556.04   23.20
  -9   1  -1  525.95   31.10
  -9   1  -1  550.14   25.20
   9   1   1  607.34   27.20
 -11  -1  -1  784.42   34.80
  11  -1   1  772.32   35.30
  11  -1   1  834.52   41.10
  11  -1   1  767.82   29.40
 -11  -1  -1  781.62   34.30
  11  -1   1  777.82   32.00
 -11  -1  -1  717.73   28.60
  11  -1   1  818.72   33.20
  11  -1   1  693.73   36.40
 -11  -1  -1  753.12   37.80
  11   1   1  772.62   38.20
 -11   1  -1  719.83   31.50
  11   1   1  670.33   32.40
 -11   1  -1  789.72   30.60
 -11   1  -1  754.52   32.70
  11   1   1  771.82   37.00
  11   1   1  727.03   28.80
  11   1   1  642.74   31.90
 -11   1  -1  745.93   35.50
 -11   1  -1  876.11   43.30
  13  -1   1  491.95   26.60
  13  -1   1  475.55   33.00
 -13  -1  -1  511.35   24.40
  13  -1   1  544.55   30.10
 -13  -1  -1  509.15   33.00
 -13  -1  -1  495.75   32.00
 -13  -1  -1  490.95   28.10
 -13  -1  -1  550.84   29.40
  13  -1   1  542.35   27.10
  13  -1   1  536.05   32.30
  13  -1   1  528.15   24.30
  13   1   1  583.94   29.20
 -13   1  -1  580.54   26.10
 -13   1  -1  530.65   30.50
  13   1   1  494.95   31.70
  13   1   1  540.15   28.90
  13   1   1  564.84   32.70
 -13   1  -1  559.54   28.50
 -13   1  -1  602.84   37.60
  13   1   1  516.35   24.50
  15  -1   1  231.28   16.10
  15  -1   1  257.97   22.60
 -15  -1  -1  229.98   19.30
 -15  -1  -1  215.68   22.60
  15  -1   1  260.67   18.80
  15  -1   1  262.67   25.00
 -15  -1  -1  235.98   16.50
  15  -1   1  261.67   19.20
 -15  -1  -1  266.17   21.10
  15  -1   1  250.17   20.80
  15   1   1  256.17   19.30
  15   1   1  250.07   22.60
 -15   1  -1  279.07   21.80
  15   1   1  260.47   20.20
  15   1   1  236.08   22.00
 -15   1  -1  264.67   19.60
  15   1   1  271.47   17.80
 -15   1  -1  246.78   17.10
 -15   1  -1  244.28   25.30
  15   1   1  262.67   19.80
 -17  -1  -1  191.78   17.90
  17  -1   1  177.28   16.50
  17  -1   1  166.18   19.60
  17  -1   1  196.08   17.20
  17  -1   1  201.38   23.10
 -17  -1  -1  165.38   14.80
  17  -1   1  181.08   14.40
 -17  -1  -1  213.18   23.80
  17  -1   1  189.28   18.30
 -17  -1  -1  152.38   16.70
  17   1   1  171.38   17.00
  17   1   1  161.98   20.30
 -17   1  -1  189.48   15.90
 -17   1  -1  186.38   23.20
  17   1   1  181.48   14.90
  17   1   1  177.48   20.20
  17   1   1  196.68   17.50
  17   1   1  171.48   19.50
 -17   1  -1  192.08   17.10
  17   1   1  192.78   17.90
 -19  -1  -1   -3.70    4.90
  19  -1   1   -3.60    3.60
 -19  -1  -1   -7.20    3.30
  19  -1   1   -3.10    2.70
  19  -1   1   -3.90    2.20
  19  -1   1   -4.90    3.00
 -19  -1  -1   -1.90    3.50
  19   1   1   -0.90    2.60
 -19   1  -1   -3.90    3.40
  19   1   1    2.50    7.10
  19   1   1    4.80    3.50
 -19   1  -1    0.80    5.30
 -19   1  -1    1.00    3.90
  19   1   1   -1.80    4.60
  19   1   1   -3.70    2.60
 -21  -1  -1   14.00    6.50
  21  -1   1    0.70    3.50
  21  -1   1    6.10    4.00
 -21  -1  -1   -2.90    6.20
 -21  -1  -1    1.00    5.50
  21  -1   1   -2.40    3.80
  21   1   1    3.70    3.20
  21   1   1   -5.30    2.60
 -21   1  -1   -4.20    3.80
  21   1   1   -2.00    4.20
 -21   1  -1   -0.60    6.70
  21   1   1    4.50    6.30
 -21   1  -1   -2.00    6.80
  23  -1   1    2.00    1.60
  23  -1   1    1.90    5.50
  23  -1   1   -0.30    3.90
 -23  -1  -1    1.40    6.50
  23   1   1    2.00    4.90
  23   1   1    5.40    5.10
  23   1   1   -0.90    3.70
 -23   1  -1   -2.10    9.90
 -23   1  -1   -3.00    8.10
 -25  -1  -1  -12.50   10.20
  25  -1   1    0.80    2.90
  25  -1   1    5.60    7.30
  25   1   1   -1.60    5.90
  25   1   1   -2.20    2.00
 -25   1  -1   -1.20    9.50
  25   1   1    7.50    5.60
  27  -1   1    0.50    4.20
 -27  -1  -1   -0.10    8.30
  27  -1   1   -5.40    6.60
  27   1   1    4.90    4.70
 -27   1  -1    2.30    5.90
  27   1   1    4.60    6.70
  29  -1   1    6.30    5.00
  29  -1   1    5.40    4.70
 -29  -1  -1   -5.30   15.20
  29   1   1   -0.30    5.30
  29   1   1   -9.00    5.70
  31  -1   1   -3.90    4.60
  31  -1   1   -2.90    4.10
 -31  -1  -1  -15.80   15.80
 -31   1  -1    3.20   12.30
  31   1   1    4.60    5.80
  31   1   1    5.30    6.70
  32  -2  -1   10.20    5.30
  32  -2  -1   -5.10    5.10
  32   2  -1    5.30    5.10
  32   2  -1   -6.10    5.40
 -32   2   1   -9.00   14.70
  30  -2  -1    3.30    4.40
  30  -2  -1    1.40    5.00
 -30  -2   1  -13.90   18.10
  30   2  -1  -10.20    5.60
  30   2  -1    3.60    7.10
  28  -2  -1   -1.50    3.50
 -28  -2   1    3.00   11.80
  28  -2  -1    1.60    5.10
 -28   2   1   -7.40    7.60
  28   2  -1    0.80    3.80
  28   2  -1    1.00    3.50
  26  -2  -1   -3.40    4.40
 -26  -2   1    8.00   12.90
  26  -2  -1    7.70    5.80
 -26   2   1   17.90    9.80
  26   2  -1    1.10    5.40
  26   2  -1   -2.60    3.30
  26   2  -1    0.00    6.00
 -26   2   1   -5.50   11.10
  24  -2  -1   -1.00    2.20
  24  -2  -1   -0.80    4.80
 -24  -2   1    2.40   11.20
  24   2  -1   -4.40    5.90
  24   2  -1   -4.00    5.00
 -24   2   1   -0.60    7.30
  24   2  -1   -2.10    2.20
 -22  -2   1    4.20    8.40
  22   2  -1   -4.20    5.10
  22   2  -1   -2.70    3.40
 -22   2   1   12.10    7.70
  22   2  -1   10.00    6.30
 -22   2   1    5.10    8.60
 -20  -2   1    4.00    4.70
  20  -2  -1    6.90    3.50
  20  -2  -1    2.00    3.20
  20  -2  -1   12.60    7.90
  20  -2  -1    3.50    5.00
  20   2  -1   15.10    5.30
 -20   2   1    4.20    7.00
  20   2  -1    7.40    6.50
  20   2  -1    6.40    5.50
  20   2  -1   11.50    6.10
  20   2  -1   11.10    6.80
 -20   2   1   14.00    6.70
 -20   2   1   10.00    6.70
  18  -2  -1   38.60    9.20
  18  -2  -1   36.70    9.20
  18  -2  -1   36.50   14.90
  18  -2  -1   26.20    7.00
 -18  -2   1   31.40   12.10
  18  -2  -1   40.70    6.90
  18  -2  -1   21.10    9.20
  18  -2  -1   33.20    8.60
  18   2  -1   25.00   10.50
  18   2  -1   16.60    9.60
  18   2  -1   11.10    7.90
  18   2  -1   23.10    7.20
  18   2  -1   29.30    8.80
  18   2  -1   41.90    9.80
 -18   2   1   38.70   13.80
  18   2  -1   31.20    9.20
  18   2  -1   38.10   10.00
  18   2  -1   35.00   11.30
 -18   2   1   26.90    8.20
 -18   2   1   31.60   11.80
  16  -2  -1   17.20    4.20
  16  -2  -1   10.30    5.60
 -16  -2   1   11.80    6.20
 -16  -2   1   18.10    7.00
  16  -2  -1    9.20    7.80
  16  -2  -1    9.30    4.50
  16  -2  -1   11.90    6.10
 -16   2   1   18.30    6.80
  16   2  -1   14.40    8.00
  16   2  -1    7.00    5.80
 -16   2   1   10.40    6.00
  16   2  -1    8.00    4.20
 -16   2   1    4.00    4.30
  16   2  -1    7.80    6.90
 -16   2   1   14.50    4.50
  16   2  -1   18.80    6.50
  16   2  -1   17.70    5.70
 -16   2   1   13.10    7.80
  16   2  -1    2.00    4.60
  16   2  -1   15.20    6.50
  14  -2  -1   -1.50    1.50
 -14  -2   1   -1.60    2.50
 -14  -2   1    1.10    2.30
  14  -2  -1    0.10    3.70
 -14  -2   1    1.70    3.70
  14  -2  -1   -1.80    1.10
  14  -2  -1   -1.80    2.00
  14  -2  -1   -3.80    4.10
  14   2  -1    1.30    2.70
  14   2  -1    0.50    3.30
 -14   2   1   -4.30    2.50
  14   2  -1   -2.00    1.50
  14   2  -1   -1.80    3.70
  14   2  -1   -1.40    2.40
  14   2  -1   -1.60    2.00
 -14   2   1   -1.20    5.30
 -14   2   1    4.60    2.40
  14   2  -1   -4.50    3.00
  14   2  -1   -0.20    2.30
 -14   2   1   -2.70    3.70
 -14   2   1    3.10    1.40
 -12  -2   1   85.09   15.10
 -12  -2   1   82.39   11.40
  12  -2  -1  101.19    7.00
  12  -2  -1   97.89   13.80
  12  -2  -1   91.49    9.80
  12  -2  -1  113.59   10.90
 -12  -2   1   94.89   11.30
  12  -2  -1  116.59   14.20
 -12   2   1   90.29    9.70
  12   2  -1   94.09   13.00
  12   2  -1   98.99   11.60
  12   2  -1   82.69   10.90
  12   2  -1  103.29   10.40
  12   2  -1   92.89   11.10
 -12   2   1  106.19   14.20
  12   2  -1   98.29   13.30
 -12   2   1  100.19    9.80
 -12   2   1   81.39   15.70
  12   2  -1   93.39   12.80
 -12   2   1   97.79    7.20
  12   2  -1   93.19   10.40
 -10  -2   1    4.80    4.10
  10  -2  -1    1.00    2.90
  10  -2  -1    5.80    3.50
 -10  -2   1    1.00    3.00
  10  -2  -1    6.70    1.90
  10  -2  -1    6.20    4.70
 -10  -2   1    3.90    3.40
  10  -2  -1    7.30    2.90
 -10   2   1    5.00    3.00
  10   2  -1    0.40    2.10
  10   2  -1    3.80    3.50
 -10   2   1    3.20    2.60
 -10   2   1    1.50    1.60
 -10   2   1    3.40    3.60
  10   2  -1    6.80    3.50
 -10   2   1    1.30    1.70
  10   2  -1    3.50    2.70
  10   2  -1    4.30    2.60
  10   2  -1   11.40    4.90
  10   2  -1    2.20    2.00
  10   2  -1    6.50    4.30
   8  -2  -1  250.77   19.40
   8  -2  -1  264.77   15.10
   8  -2  -1  255.97    9.20
  -8  -2   1  249.48   19.10
   8  -2  -1  253.87   19.90
  -8  -2   1  280.17   19.10
   8  -2  -1  277.87   14.60
  -8  -2   1  266.87   15.90
  -8   2   1  244.98   13.90
  -8   2   1  258.77   15.00
   8   2  -1  239.08   15.50
   8   2  -1  251.47   18.30
   8   2  -1  272.17   19.90
   8   2  -1  267.57   17.90
  -8   2   1  253.57   20.50
  -8   2   1  271.97    9.70
   8   2  -1  246.08   17.60
   8   2  -1  267.27   16.20
  -8   2   1  262.97   20.50
   8   2  -1  253.57   15.40
   6  -2  -1  428.26   25.00
  -6  -2   1  446.96   23.30
   6  -2  -1  454.55   18.80
  -6  -2   1  448.96   24.50
   6  -2  -1  453.45   25.40
  -6  -2   1  480.55   21.70
   6  -2  -1  458.25   19.90
  -6  -2   1  452.45   19.30
   6   2  -1  446.46   22.60
  -6   2   1  473.15   19.10
   6   2  -1  462.85   21.80
  -6   2   1  486.15   26.50
  -6   2   1  476.25   26.30
   6   2  -1  456.45   19.70
   6   2  -1  444.96   23.70
  -6   2   1  506.25   20.50
   6   2  -1  451.15   25.00
   6   2  -1  453.15   23.10
   4  -2  -1    9.80    3.00
   4  -2  -1    7.90    2.40
  -4  -2   1    9.30    3.50
   4  -2  -1    6.90    3.90
  -4  -2   1    6.40    3.10
   4  -2  -1    7.90    3.60
  -4  -2   1   14.20    4.40
   4   2  -1    8.90    3.80
   4   2  -1    9.80    2.90
  -4   2   1    8.20    4.00
  -4   2   1    7.60    2.60
   4   2  -1    9.70    2.30
  -4   2   1   13.50    4.60
  -4   2   1    9.80    1.50
   4   2  -1   15.10    4.10
  -4   2   1    6.50    1.30
   4   2  -1    8.90    3.30
   4   2  -1    6.30    3.10
   4   2  -1   10.10    2.20
  -4   2   1   10.30    2.70
  -2  -2   1   45.00    5.40
   2  -2  -1   52.29    5.20
  -2  -2   1   68.49    6.90
   2  -2  -1   60.79    5.10
   2  -2  -1   49.20    6.70
  -2  -2   1   54.19    3.80
  -2  -2   1   53.89    6.70
  -2  -2   1   58.79    7.10
   2  -2  -1   53.09    6.20
  -2   2   1   55.59    4.70
   2   2  -1   60.89    6.50
   2   2  -1   54.09    6.50
  -2   2   1   59.69    7.40
  -2   2   1   55.39    5.30
   2   2  -1   56.69    6.80
   2   2  -1   51.09    5.30
  -2   2   1   51.09    4.20
  -2   2   1   52.39    4.70
   2   2  -1   65.59    4.30
  -2   2   1   56.79    6.30
   0  -2   1  440.06   21.30
   0  -2  -1  458.65   18.10
   0  -2   1  413.96   16.70
   0  -2   1  418.36   19.10
   0  -2  -1  453.45   17.60
   0  -2  -1  435.96   17.70
   0  -2  -1  434.56   20.10
   0  -2  -1  419.86   16.10
   0  -2   1  454.35   17.30
   0  -2   1  450.55   18.70
   0   2  -1  421.46   18.90
   0   2   1  457.05   20.40
   0   2  -1  445.26   18.20
   0   2  -1  428.06   21.00
   0   2  -1  420.66   16.40
   0   2   1  419.26   17.20
   0   2   1  423.26   17.10
   0   2  -1  435.76   17.10
   0   2   1  425.46   17.40
   0   2   1  435.36   16.10
  -2  -2  -1 3313.87   88.39
   2  -2   1 3146.39   85.59
   2  -2   1 3024.20   88.29
  -2  -2  -1 2973.30   78.89
   2  -2   1 3020.70   91.99
   2   2   1 3013.50   86.59
  -2   2  -1 3258.97   89.19
  -2   2  -1 3291.37   92.89
   2   2   1 3134.69   86.69
   2   2   1 2979.30   87.19
  -4  -2  -1 1734.93   49.70
   4  -2   1 1957.80   62.19
  -4  -2  -1 1814.72   53.19
   4  -2   1 1821.42   54.69
   4  -2   1 1883.51   52.39
  -4  -2  -1 1798.52   57.99
   4  -2   1 1823.42   60.29
  -4  -2  -1 1801.02   59.49
  -4  -2  -1 1760.82   58.09
   4  -2   1 1916.11   53.99
   4   2   1 1725.83   57.19
   4   2   1 1839.42   57.39
  -4   2  -1 1938.91   61.49
   4   2   1 1818.62   58.79
  -4   2  -1 1911.71   62.09
  -4   2  -1 1752.22   52.99
  -4   2  -1 1757.92   54.09
  -4   2  -1 1809.12   51.59
   4   2   1 1915.61   53.29
   4   2   1 1796.02   49.40
  -6  -2  -1    5.40    3.40
  -6  -2  -1    2.00    2.90
  -6  -2  -1    8.50    2.60
   6  -2   1    4.60    3.80
   6  -2   1    8.60    4.10
   6  -2   1    6.20    2.50
  -6  -2  -1   12.90    4.70
   6  -2   1   12.70    2.80
   6  -2   1   10.10    3.40
  -6  -2  -1    8.70    2.60
  -6   2  -1    6.90    3.70
   6   2   1    6.60    2.70
   6   2   1   12.00    4.30
  -6   2  -1    7.20    1.90
  -6   2  -1    7.70    2.80
   6   2   1    6.70    2.90
   6   2   1   11.70    2.70
  -6   2  -1    9.00    2.90
   6   2   1   10.40    3.90
  -6   2  -1   11.20    4.80
   8  -2   1  240.88   11.80
   8  -2   1  237.88   14.60
  -8  -2  -1  227.28   14.90
   8  -2   1  232.38   18.00
   8  -2   1  258.17   14.60
  -8  -2  -1  234.18   18.00
  -8  -2  -1  257.77   17.70
   8  -2   1  195.98   17.70
   8   2   1  201.48   15.60
   8   2   1  249.38   17.70
   8   2   1  227.98   11.20
  -8   2  -1  228.68   11.40
   8   2   1  252.37   16.30
   8   2   1  228.98   11.60
  -8   2  -1  253.47   14.40
  -8   2  -1  225.58   18.20
  -8   2  -1  254.87   20.30
  -8   2  -1  242.48   14.60
   8   2   1  234.18   14.70
   8   2   1  216.98   17.50
  10  -2   1  644.34   36.00
  10  -2   1  609.14   27.50
 -10  -2  -1  622.74   31.40
  10  -2   1  618.94   27.00
  10  -2   1  613.44   23.00
 -10  -2  -1  583.74   29.60
  10  -2   1  575.84   31.90
  10   2   1  635.24   34.50
  10   2   1  586.24   22.70
  10   2   1  578.24   31.90
 -10   2  -1  586.74   32.70
  10   2   1  569.84   30.00
 -10   2  -1  555.94   22.60
  10   2   1  620.44   29.20
  10   2   1  603.64   23.10
 -10   2  -1  620.64   27.50
 -10   2  -1  584.44   26.60
  12  -2   1  603.94   37.10
  12  -2   1  597.94   28.60
  12  -2   1  530.15   32.20
 -12  -2  -1  601.94   33.00
  12  -2   1  601.74   24.40
 -12  -2  -1  580.64   32.30
 -12  -2  -1  601.84   35.60
  12  -2   1  650.03   30.00
 -12   2  -1  639.74   29.30
  12   2   1  648.74   32.60
  12   2   1  615.74   25.10
  12   2   1  607.24   31.30
  12   2   1  679.43   25.50
  12   2   1  628.44   32.70
 -12   2  -1  616.94   38.80
 -12   2  -1  614.34   35.10
  12   2   1  627.54   35.90
  12   2   1  607.64   34.70
 -12   2  -1  570.54   28.60
 -12   2  -1  586.54   24.70
  14  -2   1   -4.30    3.00
  14  -2   1    4.30    4.00
  14  -2   1   -2.30    1.60
 -14  -2  -1    2.20    3.40
 -14  -2  -1    3.40    3.90
  14  -2   1    1.80    1.90
 -14  -2  -1   -2.70    2.40
  14   2   1   -3.00    2.00
  14   2   1   -0.50    4.30
 -14   2  -1   -0.90    2.40
  14   2   1   -2.00    2.30
  14   2   1   -3.10    2.40
 -14   2  -1    5.70    3.40
 -14   2  -1   -2.80    1.70
 -14   2  -1    6.10    2.40
  14   2   1    0.70    2.10
 -14   2  -1    1.50    2.50
  14   2   1    6.20    2.10
 -16  -2  -1    3.20    3.40
 -16  -2  -1   -1.80    4.40
  16  -2   1   -7.80    4.70
  16  -2   1    2.70    3.00
  16  -2   1    3.00    3.60
  16  -2   1   -0.60    1.50
  16  -2   1   -1.80    2.20
 -16   2  -1    7.50    7.00
 -16   2  -1    6.70    2.70
  16   2   1    0.90    2.20
  16   2   1    4.60    5.30
  16   2   1   -3.80    3.10
  16   2   1    1.10    5.60
  16   2   1    2.30    2.80
  16   2   1    5.20    2.20
 -16   2  -1    0.30    3.70
  16   2   1    2.40    4.30
 -16   2  -1    6.30    2.60
  18  -2   1    9.90    7.10
 -18  -2  -1    7.70    6.40
  18  -2   1    8.20    6.40
  18  -2   1   16.50    5.20
  18  -2   1    2.90    7.40
  18  -2   1    4.90    4.20
 -18  -2  -1   16.40    8.60
 -18  -2  -1    6.60    7.60
  18  -2   1    7.80    4.30
 -18   2  -1    8.90    7.30
  18   2   1    8.90    8.30
  18   2   1   -0.40    3.90
  18   2   1    3.60    4.40
  18   2   1    1.90    4.90
  18   2   1   16.70    6.50
  18   2   1    8.60    5.00
  18   2   1    6.90    2.80
 -18   2  -1   19.40    7.90
 -18   2  -1   10.50    7.70
 -18   2  -1   16.70    5.30
  20  -2   1    5.10    4.50
 -20  -2  -1    7.50    7.80
  20  -2   1    2.10    2.40
  20  -2   1   -2.90    2.80
  20  -2   1   -6.50    3.70
 -20  -2  -1   -3.00    5.60
 -20   2  -1   12.80    6.20
  20   2   1    0.00    5.10
  20   2   1   -4.80    2.10
 -20   2  -1    3.00    4.90
 -20   2  -1   -8.40    6.30
  20   2   1    1.80    2.20
  20   2   1   -2.60    5.20
  20   2   1   -6.90    3.40
 -22  -2  -1    3.90    7.10
  22  -2   1    3.80    6.30
  22  -2   1   -2.50    4.40
  22  -2   1    5.70    5.00
  22   2   1    0.90    5.00
  22   2   1    2.20    7.60
  22   2   1    1.10    5.10
 -22   2  -1    2.30    5.60
  22   2   1    4.80    5.50
 -22   2  -1    3.00    7.50
  24  -2   1   11.20    5.30
 -24  -2  -1    4.80    9.30
  24  -2   1    8.80    6.00
  24   2   1    6.00    5.10
 -24   2  -1    9.40    8.30
  24   2   1   -1.70    6.80
 -24   2  -1   22.30    7.90
  24   2   1    3.90    4.90
 -26  -2  -1   -7.30    8.50
  26  -2   1    2.00    3.50
 -26   2  -1   20.50   10.70
  26   2   1   -0.50    5.00
 -28  -2  -1   -3.10   14.30
  28  -2   1    7.20    4.00
  28  -2   1   -7.90    4.30
  28   2   1    2.50    5.40
  28   2   1    8.70    7.60
 -28   2  -1   -0.10   12.10
  28   2   1    6.30    7.20
  30  -2   1   -1.50    2.20
  30  -2   1  -10.80    6.90
  30   2   1    8.80    5.40
 -30   2  -1    8.50   11.20
  30   2   1    0.10    6.30
  32  -2   1  -13.60    6.50
  32   2   1   -1.30    8.60
 -32   2  -1    7.80   12.20
  32   2   1  -16.10    7.10
  31  -3  -1    0.40    5.60
  31  -3  -1   -8.00    6.70
 -31   3   1    2.60   13.20
  31   3  -1   -0.80    5.30
  31   3  -1    0.70    6.00
  29  -3  -1    7.70    4.60
  29  -3  -1    9.20    6.60
 -29   3   1   28.10   11.80
  29   3  -1   -3.70    4.80
  27  -3  -1    0.10    4.10
  27  -3  -1    6.60    4.70
 -27   3   1   -8.80   18.10
  27   3  -1   13.70    8.00
 -27   3   1   -2.80    9.00
  27   3  -1   -3.00    5.10
  25  -3  -1    1.00    5.00
 -25  -3   1   14.60    9.60
  25   3  -1   11.00    7.40
 -25   3   1   39.00   11.60
  25   3  -1   14.60    7.40
 -25   3   1   18.40   10.10
  23  -3  -1   23.00    6.50
  23  -3  -1   23.90    8.30
 -23  -3   1   15.70   10.40
  23   3  -1    4.90    7.00
 -23   3   1   10.80    7.60
 -23   3   1   21.10   12.10
  23   3  -1   13.40    8.60
  23   3  -1   15.70    8.40
  21  -3  -1   21.20    6.20
 -21  -3   1   26.10    8.40
  21  -3  -1   28.60    9.00
 -21  -3   1   34.70   12.00
  21  -3  -1   30.80   10.10
  21   3  -1   34.70   12.20
  21   3  -1   18.60    7.80
 -21   3   1   22.80   12.40
  21   3  -1   47.80   13.40
  21   3  -1   24.70    8.80
 -21   3   1   11.00   10.40
 -21   3   1   15.20    7.70
  19  -3  -1   30.30    9.70
  19  -3  -1   24.50    7.70
  19  -3  -1   17.80    4.50
 -19  -3   1   26.40   11.00
  19  -3  -1   20.50    8.60
 -19  -3   1   24.70   10.30
 -19   3   1   23.70    9.10
  19   3  -1    3.50    9.30
  19   3  -1   23.50    8.80
  19   3  -1   22.60    7.80
  19   3  -1   18.20    9.20
  19   3  -1   20.30    9.80
  19   3  -1   19.70    7.20
 -19   3   1   19.80    9.70
 -19   3   1   21.90    5.90
  17  -3  -1   -1.10    3.70
 -17  -3   1    3.20    5.10
  17  -3  -1   -2.50    5.10
  17  -3  -1    1.80    3.00
  17  -3  -1    1.10    2.10
  17  -3  -1   -2.30    4.10
  17  -3  -1    2.00    1.80
 -17  -3   1    2.70    5.80
  17   3  -1   -3.20    2.90
  17   3  -1    3.60    4.20
  17   3  -1    2.30    5.00
 -17   3   1    4.00    2.80
  17   3  -1    2.90    4.00
  17   3  -1    4.90    2.30
  17   3  -1    3.20    5.10
 -17   3   1    0.90    6.10
 -17   3   1    3.70    3.30
  17   3  -1   -0.20    2.10
  17   3  -1    7.10    2.50
  15  -3  -1   -7.40    5.00
 -15  -3   1   -1.10    3.80
  15  -3  -1   -1.10    4.50
  15  -3  -1   -1.70    2.60
 -15  -3   1   -1.70    3.30
 -15   3   1    2.60    2.40
 -15   3   1   -4.40    2.90
  15   3  -1   -1.50    3.10
 -15   3   1   -3.30    1.50
  15   3  -1   -8.60    3.80
  15   3  -1   -5.90    3.90
  15   3  -1   -0.10    1.90
 -15   3   1    3.00    2.30
 -15   3   1    2.30    4.20
  15   3  -1    0.40    2.80
  15   3  -1   -7.90    5.40
  15   3  -1   -1.40    2.40
  13  -3  -1   -0.70    1.10
  13  -3  -1   -5.70    3.20
  13  -3  -1   -1.50    2.40
  13  -3  -1   -2.70    1.80
 -13  -3   1    2.40    3.40
 -13  -3   1   -1.40    4.20
  13   3  -1   -1.10    1.60
 -13   3   1   -1.30    3.30
 -13   3   1    1.60    2.70
  13   3  -1   -0.50    2.50
  13   3  -1   -0.70    4.30
  13   3  -1   -3.30    4.20
  13   3  -1   -4.40    3.30
 -13   3   1    1.70    1.80
 -13   3   1   -2.30    4.90
  13   3  -1   -1.50    2.40
 -11  -3   1  164.98   13.50
  11  -3  -1  161.18   13.60
  11  -3  -1  159.28    6.90
 -11  -3   1  182.28   17.80
  11  -3  -1  148.49   12.20
  11  -3  -1  143.19   16.00
  11  -3  -1  183.18   18.20
 -11  -3   1  124.09   16.00
 -11   3   1  140.59   16.80
  11   3  -1  146.29   12.90
 -11   3   1  135.29   11.70
  11   3  -1  142.09   12.80
 -11   3   1  164.38    6.90
 -11   3   1  151.78   12.90
  11   3  -1  150.98   16.00
  11   3  -1  167.88   16.30
 -11   3   1  151.68   18.10
  11   3  -1  176.98   16.80
  11   3  -1  160.58   18.00
  11   3  -1  144.29   13.60
  -9  -3   1  843.62   39.70
   9  -3  -1  776.42   32.70
  -9  -3   1  759.82   30.60
   9  -3  -1  721.03   30.70
   9  -3  -1  788.32   21.70
  -9  -3   1  836.02   41.60
   9  -3  -1  696.13   39.30
   9  -3  -1  781.52   41.40
   9   3  -1  761.62   38.50
   9   3  -1  822.82   35.00
  -9   3   1  768.12   41.90
   9   3  -1  799.02   37.40
   9   3  -1  760.22   31.20
  -9   3   1  792.02   32.80
   9   3  -1  763.92   40.50
  -9   3   1  893.31   44.30
  -9   3   1  763.82   31.10
   9   3  -1  829.02   33.70
   9   3  -1  889.41   39.80
   7  -3  -1   81.49   11.70
  -7  -3   1   99.29   11.60
   7  -3  -1   93.39    9.10
  -7  -3   1   97.89   10.00
  -7  -3   1  125.29   13.60
   7  -3  -1   87.69   11.50
   7  -3  -1   91.29    8.40
  -7   3   1   92.29   12.20
   7   3  -1   89.59   10.00
  -7   3   1   91.49    8.10
   7   3  -1  108.89   12.30
   7   3  -1   99.29    7.10
  -7   3   1  106.49    9.40
   7   3  -1   89.89    7.40
  -7   3   1   88.69    4.10
   7   3  -1   82.39    9.60
  -7   3   1   98.89   13.00
   7   3  -1   93.69   11.50
   7   3  -1  103.49   11.60
   5  -3  -1  169.28   14.30
  -5  -3   1  122.59   11.90
   5  -3  -1  137.79   14.30
   5  -3  -1  156.08   10.50
  -5  -3   1  133.09   13.10
   5  -3  -1  143.89   10.90
  -5  -3   1  146.69   12.60
   5   3  -1  144.69   13.10
  -5   3   1  144.29   10.50
  -5   3   1  136.39    7.30
   5   3  -1  139.49    7.70
  -5   3   1  157.98   15.50
  -5   3   1  154.18   14.20
  -5   3   1  139.79    9.70
   5   3  -1  137.59   11.50
  -5   3   1  133.19    7.30
   5   3  -1  135.89   13.90
   5   3  -1  146.89    7.30
   5   3  -1  148.29   12.70
   5   3  -1  140.69   12.70
   3  -3  -1   63.49    8.70
   3  -3  -1   69.09    8.30
   3  -3  -1   58.69    6.30
  -3  -3   1   65.39    8.20
   3  -3  -1   52.69    6.20
  -3  -3   1   50.99    3.80
  -3  -3   1   64.09    7.40
  -3  -3   1   61.89    8.40
   3   3  -1   54.09    7.20
   3   3  -1   50.49    6.90
   3   3  -1   59.39    4.40
   3   3  -1   63.39    8.40
   3   3  -1   52.89    9.40
  -3   3   1   59.39    6.30
  -3   3   1   64.69    6.10
  -3   3   1   50.49    5.10
  -3   3   1   67.49    9.60
   3   3  -1   72.99    7.40
  -3   3   1   52.99    7.40
  -3   3   1   62.89    6.10
   1  -3  -1  661.53   26.80
  -1  -3   1  706.93   27.50
  -1  -3   1  685.93   29.10
   1  -3  -1  694.33   31.90
  -1  -3   1  661.23   31.50
   1  -3  -1  692.13   27.00
  -1  -3   1  656.43   23.40
  -1  -3   1  704.23   30.80
   1  -3  -1  639.04   25.90
   1   3  -1  661.63   23.80
   1   3  -1  684.13   30.00
   1   3  -1  664.93   26.10
  -1   3   1  694.23   26.40
   1   3  -1  646.84   27.70
  -1   3   1  716.73   32.30
  -1   3   1  663.13   25.70
  -1   3   1  630.94   26.90
   1   3  -1  674.63   31.70
  -1   3   1  639.54   25.50
  -1   3   1  736.33   27.00
  -1  -3  -1 1470.65   48.10
   1  -3   1 1378.16   46.50
   1  -3   1 1432.76   48.80
   1  -3   1 1438.86   48.10
   1  -3   1 1432.96   53.69
  -1  -3  -1 1410.86   50.69
  -1  -3  -1 1414.36   48.20
  -1  -3  -1 1357.96   41.30
  -1   3  -1 1374.16   47.60
   1   3   1 1381.56   47.30
   1   3   1 1465.95   50.79
  -1   3  -1 1425.06   46.80
   1   3   1 1449.26   47.50
  -1   3  -1 1509.45   54.39
  -1   3  -1 1416.66   46.70
   1   3   1 1509.55   41.50
   1   3   1 1443.06   47.20
  -1   3  -1 1462.25   45.30
  -3  -3  -1 1108.99   41.90
   3  -3   1 1209.88   39.00
  -3  -3  -1 1088.59   41.50
   3  -3   1 1130.69   46.80
  -3  -3  -1 1080.69   40.90
   3  -3   1 1030.80   41.70
  -3  -3  -1 1128.39   43.10
   3  -3   1 1222.98   39.80
   3  -3   1 1170.98   40.10
   3   3   1 1128.99   41.90
  -3   3  -1 1130.69   39.00
  -3   3  -1 1136.49   37.80
   3   3   1 1131.69   40.80
  -3   3  -1 1071.79   37.60
   3   3   1 1146.39   41.20
  -3   3  -1 1236.98   48.30
  -3   3  -1 1117.69   42.60
   3   3   1 1106.59   41.60
   5  -3   1 1449.15   53.39
   5  -3   1 1414.36   55.19
  -5  -3  -1 1397.96   51.19
  -5  -3  -1 1283.97   36.70
  -5  -3  -1 1383.56   52.29
   5  -3   1 1384.26   45.60
  -5  -3  -1 1377.46   46.80
   5  -3   1 1336.37   46.20
   5  -3   1 1442.46   44.10
  -5  -3  -1 1407.16   50.89
   5   3   1 1462.25   51.19
   5   3   1 1280.07   50.09
  -5   3  -1 1363.26   52.79
  -5   3  -1 1437.76   46.30
   5   3   1 1394.66   49.30
   5   3   1 1326.57   45.80
  -5   3  -1 1385.86   45.10
  -5   3  -1 1305.17   42.10
  -5   3  -1 1330.97   54.49
   5   3   1 1351.86   36.30
   7  -3   1 2537.05   86.89
  -7  -3  -1 2473.55   73.69
  -7  -3  -1 2482.65   70.29
   7  -3   1 2233.58   74.19
  -7  -3  -1 2468.25   85.19
   7  -3   1 2572.64   71.39
   7  -3   1 2510.55   86.29
  -7  -3  -1 2564.94   83.99
   7  -3   1 2378.36   75.79
  -7  -3  -1 2504.85   82.39
   7   3   1 2559.54   81.49
  -7   3  -1 2542.15   70.09
  -7   3  -1 2530.25   87.09
   7   3   1 2478.95   83.59
  -7   3  -1 2607.94   76.29
  -7   3  -1 2420.66   74.79
   7   3   1 2703.83   83.49
  -7   3  -1 2600.54   88.39
   7   3   1 2426.06   69.59
   7   3   1 2578.14   74.19
  -9  -3  -1 2311.27   68.79
  -9  -3  -1 2216.68   77.59
  -9  -3  -1 2229.48   79.59
   9  -3   1 2273.17   82.09
   9  -3   1 2169.98   63.89
   9  -3   1 2267.37   71.29
  -9  -3  -1 2250.07   81.99
   9  -3   1 2140.99   81.69
  -9  -3  -1 2254.67   66.29
   9  -3   1 2128.99   69.79
  -9   3  -1 2167.48   62.89
  -9   3  -1 2229.88   82.69
   9   3   1 2170.38   67.49
   9   3   1 2306.17   67.09
  -9   3  -1 2116.39   69.49
  -9   3  -1 2444.16   85.89
   9   3   1 2291.27   77.69
   9   3   1 2262.77   79.99
   9   3   1 2185.78   76.89
   9   3   1 2390.16   75.49
  -9   3  -1 2041.40   69.59
  11  -3   1  756.82   33.10
  11  -3   1  636.64   38.90
 -11  -3  -1  737.23   39.60
  11  -3   1  717.43   26.20
  11  -3   1  756.32   40.70
  11  -3   1  640.04   30.80
 -11  -3  -1  733.43   32.60
 -11  -3  -1  666.33   36.50
  11   3   1  715.83   31.80
 -11   3  -1  667.33   31.20
  11   3   1  670.03   38.50
  11   3   1  767.62   28.90
  11   3   1  706.03   37.20
 -11   3  -1  786.22   44.20
  11   3   1  685.43   36.60
 -11   3  -1  660.53   31.30
 -11   3  -1  706.83   25.80
 -11   3  -1  726.53   40.70
  11   3   1  744.03   27.50
 -13  -3  -1   83.49   11.40
  13  -3   1   99.69   13.90
 -13  -3  -1   77.79   13.90
  13  -3   1   71.59   14.60
 -13  -3  -1   74.99   15.50
  13  -3   1   80.29    7.50
  13  -3   1   86.39   10.40
  13  -3   1   74.49    9.40
 -13   3  -1   77.79    9.70
  13   3   1   76.39   10.10
  13   3   1   83.89    8.50
  13   3   1   84.39    7.90
 -13   3  -1   64.79   14.60
  13   3   1  101.59   13.30
  13   3   1   88.29   11.40
 -13   3  -1   80.59    9.60
  13   3   1   78.69   15.80
 -13   3  -1   77.09   15.80
  13   3   1   75.29   14.50
 -13   3  -1   86.39    7.30
 -15  -3  -1   14.00    9.10
 -15  -3  -1    8.00    5.40
  15  -3   1   17.60    7.40
 -15  -3  -1   23.50    7.60
  15  -3   1   31.60    5.70
  15  -3   1   21.90   10.40
  15  -3   1   22.80    6.60
  15  -3   1   17.50    6.20
  15   3   1   38.00    8.80
 -15   3  -1   17.80    6.30
 -15   3  -1   30.30    9.90
 -15   3  -1   21.70    5.50
  15   3   1   23.40    6.60
  15   3   1   21.30    6.90
 -15   3  -1   19.50    5.00
  15   3   1   25.80    7.90
  15   3   1   27.40    8.60
 -15   3  -1   26.70   10.20
  15   3   1   31.00    4.60
  15   3   1   20.80    5.20
  17  -3   1   27.40    6.20
 -17  -3  -1   20.80    6.30
 -17  -3  -1   19.40    8.60
  17  -3   1    5.50    4.40
 -17  -3  -1   17.20    6.60
  17  -3   1   13.70    6.10
  17  -3   1   12.90    3.90
  17  -3   1   17.90    7.90
  17   3   1   15.60    7.80
  17   3   1   10.20    5.30
 -17   3  -1   19.70   11.10
  17   3   1   20.80    8.10
  17   3   1   16.20    4.70
  17   3   1   16.90    8.00
 -17   3  -1   27.40   11.40
 -17   3  -1   21.10    6.60
  17   3   1   17.70    4.90
 -17   3  -1   16.20    4.70
  17   3   1   22.90    4.80
 -17   3  -1   24.60    4.50
  19  -3   1   11.30    8.10
 -19  -3  -1   29.50   11.50
  19  -3   1   28.50    5.90
  19  -3   1   23.80    7.90
  19  -3   1   26.80    7.90
 -19  -3  -1   22.30    8.90
 -19  -3  -1   24.40   10.50
  19   3   1   20.50    8.10
 -19   3  -1   31.70   13.90
 -19   3  -1   20.80    8.50
  19   3   1   25.80    9.70
  19   3   1   24.90    6.90
  19   3   1    7.50    6.80
 -19   3  -1   17.80    8.10
  21  -3   1   30.80    8.60
 -21  -3  -1   25.80   10.80
  21  -3   1   16.20    8.00
 -21  -3  -1   17.60   10.20
  21  -3   1   34.40    8.70
  21   3   1   23.40    8.60
 -21   3  -1   27.90   12.30
 -21   3  -1   32.20   14.70
  21   3   1   17.10    9.60
  23  -3   1   -1.20    4.60
 -23  -3  -1   13.20   10.30
  23  -3   1   13.40    5.50
  23   3   1    6.40    6.00
 -23   3  -1   -1.70    5.50
 -23   3  -1   16.00   12.70
  23   3   1   -1.00    6.40
  23   3   1    6.20    4.80
  25  -3   1   -0.80    4.90
  25  -3   1    1.20    4.30
  25   3   1   -3.80    5.60
 -25   3  -1    7.20   10.00
  25   3   1    0.50    4.70
  25   3   1    1.70    7.40
  27  -3   1    5.30    6.10
  27  -3   1   -1.40    3.60
  27   3   1   -6.70    6.60
 -27   3  -1   -2.70    6.20
  27   3   1   -3.90    5.80
  29  -3   1   -4.10    5.40
 -29   3  -1   13.10   11.00
  29   3   1   -7.20    4.70
  29   3   1    0.90    3.90
  29   3   1  -11.60    6.70
  31  -3   1   -7.30    7.60
  31   3   1   -4.20    6.20
  31   3   1    3.80    5.80
  30  -4  -1   -5.80    4.60
  30  -4  -1   -2.50    5.70
  30   4  -1   -0.40    5.70
 -30   4   1   -2.70    9.50
  30   4  -1    3.10    6.40
  30   4  -1    9.60    6.60
  28   4  -1    0.90    6.30
  28   4  -1    1.00    4.70
  28   4  -1    3.50    5.40
  26  -4  -1   -2.80    4.40
  26  -4  -1    0.20    4.10
 -26   4   1  -10.30    7.60
 -26   4   1   -2.10    9.60
  26   4  -1    2.90    5.40
  26   4  -1   -1.00    5.80
  26   4  -1   -4.60    4.50
  24  -4  -1    1.20    4.40
 -24  -4   1    9.00   10.00
  24  -4  -1    0.20    6.50
  24   4  -1   12.40    5.20
 -24   4   1   12.40   10.00
 -22  -4   1   -2.80    5.70
  22  -4  -1    4.30    3.70
 -22  -4   1   -9.00    8.20
  22  -4  -1   -7.50    3.30
  22   4  -1   -4.80    5.30
 -22   4   1   -8.20    7.40
 -22   4   1   -4.10    7.60
  22   4  -1   -4.50    5.30
 -20  -4   1    0.90    3.70
 -20  -4   1   -0.10    7.90
  20  -4  -1   14.50    6.60
  20  -4  -1   -0.10    4.50
  20  -4  -1   -3.10    1.60
 -20   4   1   -0.30    6.20
  20   4  -1   -1.60    3.50
  20   4  -1   -4.00    4.50
 -20   4   1    3.30    6.50
 -20   4   1   -7.10    8.60
 -18  -4   1    7.80    4.20
  18  -4  -1   -1.00    2.10
  18  -4  -1    6.60    6.50
  18  -4  -1    1.20    4.90
  18   4  -1   -2.70    2.90
 -18   4   1    6.70    6.90
  18   4  -1    1.80    6.20
 -18   4   1   -6.00    8.40
  18   4  -1    6.10    3.30
  18   4  -1   -4.70    3.50
 -18   4   1    3.60    3.90
 -16  -4   1   19.50    6.90
  16  -4  -1   23.20    8.90
  16  -4  -1    4.20    4.20
  16  -4  -1   12.80    5.50
  16  -4  -1    5.50    7.00
 -16  -4   1   16.50    8.80
  16   4  -1   26.50    8.60
 -16   4   1   25.90   10.40
  16   4  -1   11.60    5.60
 -16   4   1   15.50    7.10
  16   4  -1   16.50    6.30
 -16   4   1   20.40    5.70
  16   4  -1   11.60    6.00
  16   4  -1   10.80    8.10
  16   4  -1   18.10    9.80
  16   4  -1    7.80    6.20
 -16   4   1   17.90    7.00
  16   4  -1    9.90    3.70
  14  -4  -1    8.70    4.60
 -14  -4   1   16.20    4.60
 -14  -4   1    8.70    7.90
  14  -4  -1   -1.80    5.50
  14  -4  -1   16.10    6.90
  14  -4  -1    9.90    4.90
 -14   4   1   25.20    6.30
 -14   4   1    9.80    8.70
  14   4  -1   13.40    6.60
 -14   4   1    8.70    8.50
  14   4  -1   12.00    6.70
  14   4  -1   12.90    6.40
  14   4  -1    5.10    6.20
  14   4  -1   19.00    6.70
  14   4  -1   11.90    5.50
  14   4  -1   15.80    5.60
 -14   4   1    8.20    3.70
  14   4  -1    8.00    5.40
 -12  -4   1   -2.40    2.40
  12  -4  -1   -2.70    2.60
  12  -4  -1   -3.00    2.10
  12  -4  -1   -1.20    2.10
 -12  -4   1   -3.80    1.80
  12  -4  -1    0.00    2.70
 -12  -4   1   -0.60    2.60
  12   4  -1   -1.80    2.50
 -12   4   1    3.10    2.40
  12   4  -1   -2.60    3.30
 -12   4   1   -2.40    3.70
  12   4  -1   -0.80    3.30
  12   4  -1   -2.90    2.50
 -12   4   1   -2.40    3.00
  12   4  -1    0.50    3.60
 -12   4   1    4.10    4.00
  12   4  -1    4.60    3.30
 -10  -4   1   30.90    7.90
  10  -4  -1   19.30    5.20
 -10  -4   1   16.20    8.60
  10  -4  -1   40.50   11.70
  10  -4  -1   26.20    7.10
  10  -4  -1   28.10    9.80
 -10  -4   1   29.00    8.80
 -10   4   1   34.00   12.10
  10   4  -1   30.40   10.30
 -10   4   1   23.70    5.90
 -10   4   1   24.60    6.10
  10   4  -1   30.00    7.80
 -10   4   1   27.80    2.30
 -10   4   1   34.10    2.20
  10   4  -1   31.60    9.30
  10   4  -1   37.30   10.20
  10   4  -1   38.40    9.20
  10   4  -1   26.40    5.50
 -10   4   1   29.10   10.00
  10   4  -1   28.70    5.20
  -8  -4   1   54.49   12.10
   8  -4  -1   62.09   12.80
   8  -4  -1   58.19    8.10
  -8  -4   1   58.39    8.60
   8  -4  -1   58.89    7.40
  -8  -4   1   51.39   10.80
   8  -4  -1   62.09   12.60
   8   4  -1   67.19    5.80
  -8   4   1   76.19   15.10
  -8   4   1   53.69    9.00
  -8   4   1   59.99    4.80
   8   4  -1   55.69   10.30
   8   4  -1   50.59   11.00
   8   4  -1   60.19   12.90
  -8   4   1   71.69   14.60
   8   4  -1   59.49   11.30
  -8   4   1   60.79    4.30
  -8   4   1   45.40    6.50
   8   4  -1   58.99    5.30
   8   4  -1   54.19   10.20
  -6  -4   1  108.79   12.60
   6  -4  -1  136.89   15.80
  -6  -4   1   98.89   12.00
   6  -4  -1  111.89   13.20
  -6  -4   1  138.39   15.00
   6  -4  -1  103.29   10.40
   6  -4  -1  103.09   10.00
  -6   4   1  126.79   15.70
   6   4  -1  113.99   11.90
   6   4  -1  122.29   13.20
  -6   4   1  122.79   10.00
   6   4  -1  119.99    6.30
   6   4  -1  111.19   12.60
  -6   4   1  118.39    8.00
  -6   4   1  117.59   13.70
   6   4  -1  115.29    6.00
   6   4  -1  116.39   14.60
  -6   4   1  129.99   11.10
  -6   4   1   98.69    7.30
   6   4  -1  129.09   13.60
   4  -4  -1  205.08   13.90
   4  -4  -1  200.68   14.30
  -4  -4   1  196.78   17.00
   4  -4  -1  173.28   17.60
  -4  -4   1  175.58    7.70
  -4  -4   1  201.88   15.90
   4  -4  -1  215.18   16.70
  -4  -4   1  187.38   16.60
   4   4  -1  217.38   15.30
   4   4  -1  195.38   15.90
  -4   4   1  195.68   19.20
  -4   4   1  212.48   16.80
   4   4  -1  185.78    8.20
  -4   4   1  222.18   13.60
  -4   4   1  191.28   12.20
  -4   4   1  195.98   11.80
   4   4  -1  195.78   17.30
  -4   4   1  189.28   13.20
   4   4  -1  191.38   16.50
   4   4  -1  216.68   17.60
   2  -4  -1  221.58   15.20
   2  -4  -1  247.58   16.10
  -2  -4   1  266.27   19.90
  -2  -4   1  234.18   11.40
   2  -4  -1  243.98   16.00
  -2  -4   1  221.08   17.20
  -2  -4   1  245.78   16.50
   2  -4  -1  248.08   19.80
   2   4  -1  278.67   16.50
  -2   4   1  231.98   15.90
  -2   4   1  235.48   14.60
  -2   4   1  245.38   15.70
  -2   4   1  230.58   14.40
   2   4  -1  232.58   16.50
  -2   4   1  230.48   14.80
  -2   4   1  210.78   18.80
   2   4  -1  237.88   19.10
   2   4  -1  257.67   18.90
   2   4  -1  241.08   11.90
   2   4  -1  236.18   17.30
   0  -4   1  109.79   12.90
   0  -4  -1  113.09   12.60
   0  -4  -1   93.39    9.80
   0  -4  -1  106.89    8.60
   0  -4  -1  110.09   10.90
   0  -4   1  119.09   12.00
   0  -4   1  108.19   10.30
   0  -4   1  109.29   11.00
   0  -4   1  101.59    9.10
   0   4  -1   98.19    9.20
   0   4   1  100.19    9.90
   0   4   1  105.59    9.90
   0   4   1   97.99   10.30
   0   4   1  115.09   12.90
   0   4  -1  112.09   11.10
   0   4  -1  103.09   12.60
   0   4  -1   99.89    9.90
   0   4   1  115.59   10.30
   0   4  -1  117.29    9.50
   0   4   1   98.69    8.40
   2  -4   1  658.93   28.70
   2  -4   1  664.93   30.10
   2  -4   1  658.03   35.90
  -2  -4  -1  613.14   21.40
   2  -4   1  624.24   30.00
  -2  -4  -1  702.73   32.40
  -2  -4  -1  660.23   32.90
   2  -4   1  685.53   30.70
  -2  -4  -1  657.73   30.90
  -2   4  -1  688.73   29.20
   2   4   1  645.44   30.00
   2   4   1  684.83   31.10
   2   4   1  663.23   29.60
   2   4   1  658.83   32.50
   2   4   1  626.54   32.60
  -2   4  -1  667.73   36.20
  -2   4  -1  692.63   28.00
  -2   4  -1  699.33   30.40
  -2   4  -1  667.43   29.60
   4  -4   1    7.00    5.10
   4  -4   1    5.10    3.10
   4  -4   1    7.90    4.10
  -4  -4  -1    7.10    4.50
   4  -4   1    3.60    2.90
   4  -4   1   16.10    4.70
  -4  -4  -1    5.10    3.70
  -4  -4  -1   13.90    4.80
  -4  -4  -1    4.80    4.50
  -4   4  -1    2.60    3.60
   4   4   1   10.00    4.50
  -4   4  -1    7.40    5.70
  -4   4  -1    5.90    2.50
  -4   4  -1    4.20    2.10
   4   4   1    6.90    4.50
   4   4   1    6.20    3.20
   4   4   1    6.00    2.80
  -4   4  -1   13.70    4.10
   6  -4   1    2.70    2.40
   6  -4   1   -1.20    2.00
   6  -4   1   -0.20    2.50
  -6  -4  -1   -4.20    2.10
   6  -4   1   -6.00    2.60
  -6  -4  -1    2.50    1.60
  -6  -4  -1    2.50    3.00
  -6  -4  -1   -4.40    2.60
   6  -4   1   -0.50    3.50
   6   4   1    1.00    2.20
  -6   4  -1   -1.10    2.20
   6   4   1    0.60    2.60
  -6   4  -1    5.40    3.90
  -6   4  -1    0.90    2.50
   6   4   1   -0.80    1.50
  -6   4  -1    0.20    2.20
  -6   4  -1   -0.90    2.10
   6   4   1    5.30    2.70
   8  -4   1    1.20    2.30
   8  -4   1   10.10    4.50
  -8  -4  -1    3.10    1.70
   8  -4   1    1.60    2.00
   8  -4   1    8.70    2.60
  -8  -4  -1    0.80    4.20
  -8  -4  -1    0.40    2.90
   8  -4   1   -0.10    2.20
  -8  -4  -1    3.00    3.70
  -8  -4  -1    3.20    3.20
   8   4   1    6.50    3.70
  -8   4  -1    8.60    5.60
  -8   4  -1    3.90    1.30
   8   4   1    1.70    1.70
  -8   4  -1   -0.50    3.80
  -8   4  -1    7.00    2.70
   8   4   1    3.50    2.20
   8   4   1    4.80    4.10
  -8   4  -1    4.10    1.60
 -10  -4  -1   10.70    5.10
  10  -4   1   13.40    4.90
 -10  -4  -1   16.40    6.50
  10  -4   1   16.60    4.40
 -10  -4  -1   22.10    8.30
  10  -4   1   20.10    8.10
  10  -4   1   18.50    5.90
 -10  -4  -1   19.00    4.50
  10  -4   1   15.80    7.70
 -10  -4  -1   28.50    6.00
 -10   4  -1   20.10    5.30
  10   4   1   15.90    6.20
  10   4   1   19.60    6.90
  10   4   1   15.50    4.10
  10   4   1   18.90    5.90
 -10   4  -1   21.00    3.90
 -10   4  -1   22.90    5.60
  10   4   1   19.90    5.20
 -10   4  -1   17.80    7.60
 -10   4  -1   12.10    6.60
 -12  -4  -1   43.70   11.30
  12  -4   1   57.59   10.30
  12  -4   1   51.89    9.90
 -12  -4  -1   39.00   11.50
  12  -4   1   38.80   11.50
  12  -4   1   66.49   14.50
  12  -4   1   39.30    5.50
 -12  -4  -1   51.59    6.90
  12   4   1   65.29    7.50
 -12   4  -1   53.09    5.60
  12   4   1   44.40   11.70
  12   4   1   51.89    6.70
 -12   4  -1   41.50    8.60
  12   4   1   27.80    9.40
  12   4   1   55.69    6.70
 -12   4  -1   56.59   14.40
  12   4   1   46.20   11.20
 -12   4  -1   44.30    9.30
  12   4   1   38.10    9.50
 -12   4  -1   53.39   15.40
  14  -4   1    7.00    5.60
 -14  -4  -1   13.10    5.70
  14  -4   1    6.40    7.10
 -14  -4  -1    9.40    7.00
  14  -4   1    9.20    4.70
  14  -4   1   20.80    7.20
 -14  -4  -1    9.90    7.70
  14  -4   1   18.60    4.30
  14   4   1   18.10    4.50
 -14   4  -1   16.60    4.00
 -14   4  -1   16.60    6.30
  14   4   1   18.70    7.10
  14   4   1   13.30    7.10
 -14   4  -1   14.70    8.80
 -14   4  -1   15.40    8.40
  14   4   1   16.70    5.60
 -14   4  -1   20.90    6.50
  14   4   1   14.80    4.40
  14   4   1   12.00    4.70
  14   4   1   13.80    6.20
  16  -4   1    4.90    4.80
 -16  -4  -1   -1.40    2.90
  16  -4   1   -0.10    4.80
  16  -4   1   -7.60    5.80
 -16  -4  -1    3.40    3.80
  16  -4   1    1.30    4.50
 -16  -4  -1    3.50    5.80
  16  -4   1   -1.20    2.00
 -16   4  -1    0.60    2.70
  16   4   1    1.50    3.90
  16   4   1    5.40    2.20
  16   4   1    7.60    4.30
 -16   4  -1    2.40    7.20
 -16   4  -1    9.80    4.10
  16   4   1    2.90    3.50
 -16   4  -1   -2.20    4.50
  16   4   1   -2.80    3.80
  16   4   1    1.00    4.50
 -18  -4  -1    2.40    5.80
  18  -4   1    4.80    5.80
  18  -4   1    0.20    2.40
 -18  -4  -1    1.40    6.20
 -18  -4  -1   -5.20    5.70
  18  -4   1   -2.60    3.30
  18  -4   1   -1.10    3.10
 -18   4  -1   -3.30    4.70
  18   4   1   -0.50    4.80
 -18   4  -1   -6.00    8.20
  18   4   1   -0.30    2.60
 -18   4  -1   -2.30    4.00
  20  -4   1   -7.10    4.40
 -20  -4  -1    3.50    7.20
  20  -4   1    6.20    6.30
 -20  -4  -1   12.60    8.20
  20   4   1    3.80    3.50
  20   4   1    4.50    6.20
 -20   4  -1    1.50    5.40
 -20   4  -1   13.90   11.00
  22  -4   1    1.70    6.00
 -22  -4  -1   -3.60    5.00
  22  -4   1   -2.80    4.20
 -22  -4  -1   -4.30    8.00
  22   4   1   -4.40    4.90
 -22   4  -1   -5.90    5.00
 -22   4  -1    2.30    7.00
  22   4   1    0.00    3.40
  24  -4   1   -4.10    5.00
  24  -4   1    4.70    4.10
 -24  -4  -1    4.50    8.40
 -24   4  -1    4.90    5.30
 -24   4  -1   -4.70    9.50
  24   4   1   -1.70    5.50
  24   4   1    4.90    5.40
  26  -4   1   -2.80    3.30
  26  -4   1   -1.30    4.20
 -26   4  -1   16.60   13.20
  26   4   1   -3.20    4.50
  26   4   1    4.40    4.40
  28  -4   1    6.80    5.40
  28  -4   1    0.10    6.10
  28   4   1   -5.30    6.00
  28   4   1    5.50    6.40
  28   4   1    4.40    5.00
 -28   4  -1   13.30    8.30
  30  -4   1   11.30    6.70
  30  -4   1   -4.30    5.60
  30   4   1    0.70    6.80
  30   4   1    4.50    6.20
 -30   4  -1   16.40   14.00
  30   4   1    3.90    6.80
  29  -5  -1   -9.40    5.90
  29  -5  -1   -3.70    4.00
  29   5  -1   -0.90    6.50
 -29   5   1    2.30    5.90
  29   5  -1   10.30    7.80
  27  -5  -1  -14.30    5.60
  27  -5  -1   -4.10    4.50
  27   5  -1   -7.50    4.20
  27   5  -1   -8.10    4.50
 -27   5   1   18.20   13.60
  27   5  -1    0.30    6.60
  25  -5  -1   19.20    8.30
 -25  -5   1   -1.30   11.10
  25  -5  -1   12.20    7.10
  25   5  -1   24.20   12.00
  25   5  -1   13.80    7.80
 -25   5   1   -4.80    7.60
  23  -5  -1   35.10    8.90
  23  -5  -1   21.50    8.80
 -23   5   1   18.50   10.90
  23   5  -1   32.50   12.60
  23   5  -1   13.50    7.90
 -23   5   1   26.00   12.30
  21  -5  -1   24.30    9.60
  21  -5  -1   30.60    9.50
 -21   5   1   35.70   11.80
  21   5  -1   13.40   10.40
 -21   5   1   14.50   11.00
  21   5  -1   31.10   12.10
 -19  -5   1   34.70   14.50
  19  -5  -1   32.80   10.00
 -19  -5   1   40.90   10.40
  19  -5  -1   49.00   10.80
 -19   5   1   52.59   16.00
  19   5  -1   38.90   10.90
  19   5  -1   37.70   13.10
 -19   5   1   41.60    8.20
 -19   5   1   20.50   11.00
 -17  -5   1    4.70    5.50
  17  -5  -1    7.90    8.40
  17  -5  -1   16.40    5.80
  17  -5  -1    9.70    5.50
  17   5  -1    6.40    6.60
  17   5  -1    1.30    4.00
  17   5  -1   25.20   10.40
 -17   5   1   11.70    8.10
  17   5  -1   10.10    5.30
 -17   5   1   14.00    5.00
 -17   5   1   13.80    8.80
  15  -5  -1   26.50    8.10
  15  -5  -1   23.00   11.50
  15  -5  -1   26.60    7.40
 -15  -5   1   29.20    9.90
  15  -5  -1   13.00    5.50
  15   5  -1   10.60    5.30
  15   5  -1   24.10    8.90
 -15   5   1    6.70    8.80
 -15   5   1   10.60    5.90
  15   5  -1    9.00    4.60
  15   5  -1    6.90    5.50
  15   5  -1   14.30    9.50
  15   5  -1    7.30    7.50
  15   5  -1   15.40    5.00
 -15   5   1   21.70   10.80
  15   5  -1   18.50    6.90
 -15   5   1   17.40    5.70
  13  -5  -1   -1.50    7.10
  13  -5  -1   25.90    6.90
  13  -5  -1   19.40    6.50
 -13  -5   1   18.90    9.20
 -13  -5   1   21.50    9.10
  13  -5  -1   11.50    7.40
 -13   5   1    9.70    4.80
  13   5  -1    9.60    7.00
 -13   5   1    8.90    7.90
  13   5  -1   11.60    8.10
  13   5  -1   12.60    5.80
  13   5  -1   23.40    8.00
 -13   5   1   18.30    5.70
  13   5  -1    9.60    5.10
 -13   5   1   25.40    9.70
  13   5  -1   21.70    4.90
  13   5  -1    8.70    5.50
  11  -5  -1   34.40    8.20
 -11  -5   1   43.30   12.80
 -11  -5   1   25.60    7.70
  11  -5  -1   34.60    9.10
  11  -5  -1   47.80   12.50
 -11  -5   1   39.30   10.90
  11  -5  -1   42.70    8.70
 -11   5   1   38.70    3.00
  11   5  -1   40.80    9.70
  11   5  -1   34.20    8.80
  11   5  -1   32.80    4.70
 -11   5   1   39.00    8.80
 -11   5   1   42.20   12.90
  11   5  -1   39.30    4.70
 -11   5   1   38.70   12.30
  11   5  -1   36.00    9.60
 -11   5   1   28.70    7.30
  11   5  -1   21.30    8.90
 -11   5   1   41.20    2.80
  11   5  -1   45.20   11.50
   9  -5  -1   89.99   11.00
   9  -5  -1   78.49   15.60
  -9  -5   1   92.99   12.60
   9  -5  -1   99.19   18.50
   9  -5  -1  100.29   11.00
  -9  -5   1  116.59   15.20
  -9  -5   1   79.39   14.90
   9   5  -1   94.89    5.40
   9   5  -1  114.19   15.50
  -9   5   1   84.49    9.90
   9   5  -1   91.19   13.10
   9   5  -1   99.29    6.00
  -9   5   1  117.19   11.40
   9   5  -1  100.89   13.20
  -9   5   1  117.39   21.50
   9   5  -1   77.19   13.70
  -9   5   1   75.79   16.30
   9   5  -1   95.59   12.30
  -9   5   1   98.39    6.90
  -9   5   1   95.39    6.20
   7  -5  -1  160.78   17.00
  -7  -5   1  197.88   18.80
   7  -5  -1  162.78   18.80
   7  -5  -1  193.38   15.90
  -7  -5   1  142.29   16.90
   7  -5  -1  184.98   15.10
  -7  -5   1  168.78   17.10
  -7   5   1  159.58   17.90
  -7   5   1  188.98   11.40
  -7   5   1  173.08   13.80
  -7   5   1  181.58   11.30
   7   5  -1  208.88   20.40
   7   5  -1  201.18   19.50
   7   5  -1  178.88   16.00
   7   5  -1  203.48   18.00
   7   5  -1  188.98   17.90
  -7   5   1  191.18   21.40
  -7   5   1  193.78   15.00
  -5  -5   1  390.76   27.10
   5  -5  -1  426.56   23.90
  -5  -5   1  369.36   25.50
   5  -5  -1  412.66   23.80
  -5  -5   1  424.16   28.50
   5  -5  -1  418.66   26.90
   5  -5  -1  424.56   30.30
   5   5  -1  399.36   26.90
  -5   5   1  401.06   19.80
  -5   5   1  391.96   21.70
   5   5  -1  385.26   28.20
  -5   5   1  407.26   22.40
   5   5  -1  386.56   27.40
  -5   5   1  437.66   32.20
   5   5  -1  391.86   24.00
  -5   5   1  363.06   25.60
  -5   5   1  429.26   20.80
   5   5  -1  407.06   26.20
  -3  -5   1  715.53   34.90
  -3  -5   1  721.43   23.70
   3  -5  -1  678.43   39.70
   3  -5  -1  645.14   32.60
   3  -5  -1  704.63   33.20
  -3  -5   1  709.63   36.90
  -3  -5   1  738.73   39.30
  -3   5   1  674.13   33.30
  -3   5   1  760.62   32.40
   3   5  -1  680.23   34.40
   3   5  -1  705.53   24.20
   3   5  -1  700.23   36.10
  -3   5   1  789.72   32.30
   3   5  -1  691.43   32.40
  -3   5   1  665.33   29.80
   3   5  -1  709.03   38.90
   3   5  -1  614.54   35.90
  -3   5   1  681.43   40.30
  -3   5   1  677.23   31.30
  -1  -5   1   21.60    7.20
  -1  -5   1   15.90    6.00
   1  -5  -1   21.00    6.50
   1  -5  -1   23.50    6.80
   1  -5  -1   26.10    5.80
  -1  -5   1   15.70    6.00
  -1  -5   1   22.20    5.20
   1  -5  -1   25.10    6.10
  -1   5   1   23.70    5.70
   1   5  -1   19.80    4.50
  -1   5   1   13.70    5.70
   1   5  -1   26.10    6.20
  -1   5   1   18.30    5.80
   1   5  -1   24.10    6.10
   1   5  -1   21.30    5.50
   1   5  -1   35.90    9.90
  -1   5   1   21.20    5.70
   1   5  -1   22.90    6.90
  -1   5   1   31.70    7.90
  -1   5   1   22.00    5.80
   1  -5   1  788.12   33.80
   1  -5   1  824.92   36.00
  -1  -5  -1  846.12   38.50
  -1  -5  -1  800.92   41.00
   1  -5   1  786.62   42.60
  -1  -5  -1  772.62   29.10
   1  -5   1  835.02   38.20
  -1  -5  -1  809.92   37.20
   1  -5   1  886.51   40.10
  -1   5  -1  813.82   34.40
  -1   5  -1  750.32   36.30
  -1   5  -1  826.62   34.10
   1   5   1  726.53   34.80
   1   5   1  837.72   41.60
  -1   5  -1  778.42   42.90
   1   5   1  729.93   37.60
   1   5   1  824.82   35.40
   1   5   1  775.92   28.60
  -1   5  -1  764.72   35.00
   1   5   1  744.93   35.60
   3  -5   1  376.56   28.80
   3  -5   1  364.76   22.70
  -3  -5  -1  361.46   11.70
  -3  -5  -1  333.47   10.80
   3  -5   1  325.67   20.70
  -3  -5  -1  374.06   25.20
  -3  -5  -1  342.67   24.60
   3  -5   1  379.86   23.70
  -3  -5  -1  356.56   23.70
   3  -5   1  360.36   22.80
   3   5   1  316.07   24.00
  -3   5  -1  324.47   20.40
   3   5   1  305.87   21.60
  -3   5  -1  340.37   20.90
  -3   5  -1  367.86   20.60
   3   5   1  360.36   22.00
  -3   5  -1  376.06   23.10
  -3   5  -1  344.07   27.30
   3   5   1  366.06   25.00
   5  -5   1  894.71   48.30
  -5  -5  -1  883.91   43.80
   5  -5   1  958.90   44.00
  -5  -5  -1  859.01   41.90
   5  -5   1  997.00   41.00
   5  -5   1  836.82   36.90
   5  -5   1  891.11   37.50
  -5  -5  -1  896.91   41.50
   5   5   1  862.31   41.60
   5   5   1  815.62   44.10
  -5   5  -1  872.81   48.00
  -5   5  -1  854.01   34.80
   5   5   1  822.02   40.30
  -5   5  -1  865.11   42.30
   5   5   1  894.01   41.30
  -5   5  -1  771.52   34.90
  -5   5  -1  795.12   36.00
   5   5   1  874.21   39.20
  -7  -5  -1  486.75   30.80
   7  -5   1  493.85   26.60
   7  -5   1  488.95   26.90
   7  -5   1  428.96   30.20
   7  -5   1  524.35   35.30
  -7  -5  -1  486.55   28.00
  -7  -5  -1  465.35   31.70
   7  -5   1  505.45   24.60
  -7  -5  -1  497.65   31.60
  -7   5  -1  465.95   25.10
  -7   5  -1  478.05   25.60
  -7   5  -1  509.05   36.10
   7   5   1  460.35   27.90
   7   5   1  421.86   28.80
   7   5   1  467.05   27.30
   7   5   1  468.15   32.80
   7   5   1  445.06   29.20
  -7   5  -1  493.55   22.20
  -7   5  -1  491.55   32.30
  -9  -5  -1  249.58   22.10
   9  -5   1  223.68   14.70
   9  -5   1  195.58   16.70
  -9  -5  -1  249.48   23.70
   9  -5   1  220.58   22.40
   9  -5   1  213.98   23.30
  -9  -5  -1  225.48   21.90
  -9  -5  -1  232.08   17.80
   9  -5   1  258.97   19.20
   9   5   1  187.28   19.30
   9   5   1  187.08   17.50
  -9   5  -1  210.78   24.30
  -9   5  -1  214.38   23.00
  -9   5  -1  215.28   16.50
  -9   5  -1  232.78   17.50
  -9   5  -1  221.98   12.70
   9   5   1  211.68   17.00
   9   5   1  209.08   21.00
  11  -5   1  142.49   14.50
 -11  -5  -1  130.19   16.10
 -11  -5  -1  159.48   19.10
  11  -5   1  141.49   17.50
 -11  -5  -1  161.08   19.10
  11  -5   1  118.99   13.10
  11  -5   1  119.49   10.30
  11  -5   1  174.58   21.80
 -11  -5  -1  137.49   13.30
 -11   5  -1  127.69   13.20
  11   5   1  150.38   13.80
 -11   5  -1  135.89   13.30
  11   5   1  126.29   16.10
 -11   5  -1  134.49   19.40
  11   5   1  124.79    7.90
  11   5   1  142.49   15.40
  11   5   1  144.89    7.90
 -11   5  -1  127.79    9.50
 -11   5  -1  148.29   19.50
  11   5   1  116.79   16.10
 -13  -5  -1   76.59   16.50
  13  -5   1   61.99   17.40
 -13  -5  -1   86.09    8.10
  13  -5   1   72.19   12.90
  13  -5   1   75.59   12.90
 -13  -5  -1   56.29   14.80
 -13  -5  -1   67.69   15.20
  13  -5   1   74.79   17.20
  13  -5   1   78.09    7.60
  13   5   1   77.59    7.40
  13   5   1  102.89   10.50
 -13   5  -1   73.69   10.50
  13   5   1   72.29   13.50
 -13   5  -1   85.09   11.40
  13   5   1   80.49   15.90
  13   5   1   85.79    9.00
 -13   5  -1   84.99   19.10
  13   5   1   71.49   15.40
  13   5   1   69.29   12.80
 -13   5  -1   89.19    7.50
 -13   5  -1   95.19   21.10
 -15  -5  -1   59.29    8.10
  15  -5   1   47.10   10.70
  15  -5   1   40.60    5.40
 -15  -5  -1   36.80   12.40
 -15  -5  -1   49.10   14.10
  15  -5   1   53.29   12.60
  15  -5   1   34.20   15.30
  15  -5   1   45.20   10.40
  15   5   1   30.40    6.50
  15   5   1   48.00   12.20
  15   5   1   61.19    8.00
 -15   5  -1   74.19   19.10
 -15   5  -1   41.30    6.30
 -15   5  -1   52.19   11.70
 -15   5  -1   60.79   16.10
  15   5   1   53.89   13.30
  15   5   1   40.20   11.00
  15   5   1   45.00   10.90
 -15   5  -1   46.10    9.70
  15   5   1   39.00    7.40
 -17  -5  -1    9.80    6.00
 -17  -5  -1   20.60   10.80
  17  -5   1   29.90    9.50
  17  -5   1   21.90   11.80
  17  -5   1   15.30    6.30
 -17   5  -1   15.30    7.10
  17   5   1   11.20    6.60
 -17   5  -1   12.00   11.70
 -17   5  -1   18.80   12.00
  17   5   1   27.90    8.80
 -19  -5  -1   11.40    6.50
  19  -5   1   12.10    7.00
 -19  -5  -1    9.90    7.10
  19  -5   1   15.70    7.20
 -19   5  -1   14.40    7.30
  19   5   1   16.50    7.60
 -19   5  -1   24.40   15.00
  19   5   1   29.70    9.30
  21  -5   1   12.10    6.20
 -21  -5  -1   -1.20    4.00
 -21   5  -1    8.10    9.10
 -21   5  -1    2.20    7.60
  21   5   1   -0.60    8.10
  21   5   1    4.20    3.80
  23  -5   1    5.60    5.90
 -23  -5  -1    9.50    9.70
  23  -5   1   14.70    6.90
  23   5   1    4.20    7.70
 -23   5  -1    8.70    8.30
  23   5   1    0.00    6.80
 -23   5  -1   -9.80   10.50
  25  -5   1    4.10    5.60
  25  -5   1   10.80    2.80
 -25  -5  -1   18.00    8.40
 -25   5  -1   35.20   12.50
  25   5   1   -0.10    5.70
  25   5   1   -0.90    6.90
 -25   5  -1    8.20    9.40
 -27  -5  -1   15.30    6.30
  27  -5   1    9.70    6.90
  27  -5   1   -7.70    7.10
  27   5   1    2.30    3.90
 -27   5  -1   -7.40    6.90
 -27   5  -1   -3.70   11.00
  27   5   1   16.00    9.40
  29  -5   1  -10.00    5.30
  29  -5   1    1.00    4.90
  29   5   1   -8.30    6.60
  29   5   1   -1.20    6.20
  29   5   1   -7.60    6.90
 -29   5  -1   15.80   16.00
 -28  -6   1   11.40   15.10
  28  -6  -1   -1.30    7.40
 -28   6   1    1.80    7.20
  28   6  -1    4.10    7.50
  28   6  -1    1.50    8.70
 -28   6   1    7.20   19.30
  28   6  -1    1.50    8.50
  26  -6  -1    2.20    4.90
 -26  -6   1  -11.80    7.30
  26   6  -1   18.90    9.60
 -26   6   1    8.80   17.30
  26   6  -1   -6.00    9.40
 -26   6   1   11.30   13.30
 -24  -6   1  -10.40    7.90
  24  -6  -1    0.70    4.20
 -24   6   1  -29.50   12.50
  24   6  -1  -12.50    6.70
  24   6  -1   -7.10    6.00
 -24   6   1    5.90    5.80
  22  -6  -1    6.40    4.10
 -22  -6   1    0.20    4.70
  22  -6  -1   13.70    4.60
  22   6  -1    5.90    5.30
 -22   6   1   17.10    9.70
  22   6  -1    3.10    6.00
 -22   6   1    0.00    8.80
  20  -6  -1    1.60    2.40
  20  -6  -1   -2.00    4.10
 -20  -6   1   -3.00    6.20
  20   6  -1    0.20    5.40
 -20   6   1    8.10    5.70
  20   6  -1    1.20    3.20
 -20   6   1   -3.70    7.80
  18  -6  -1    1.20    4.40
 -18  -6   1    0.50    7.20
  18  -6  -1   -1.00    4.30
  18   6  -1   -4.40    2.70
 -18   6   1   -1.40    7.90
 -18   6   1   14.70    8.90
  18   6  -1    0.60    6.50
 -18   6   1   10.20    5.90
  16  -6  -1   16.70    6.80
  16  -6  -1    9.00    6.10
 -16  -6   1    0.20    9.20
 -16  -6   1    9.00    7.30
  16   6  -1   10.40    6.90
  16   6  -1   24.00    9.40
 -16   6   1   12.30   11.30
  16   6  -1   10.90    6.00
 -16   6   1    3.30    6.60
 -16   6   1    2.10    7.00
  14  -6  -1   12.20    8.00
  14  -6  -1    4.90    4.70
 -14  -6   1   14.40    8.70
 -14  -6   1   -1.70    5.30
  14  -6  -1    3.60    8.50
  14   6  -1    5.60    6.00
  14   6  -1   -2.30    5.20
 -14   6   1    2.30    4.90
  14   6  -1    9.70    3.90
  14   6  -1   -0.90    4.80
 -14   6   1   12.80    5.70
 -14   6   1    0.70    4.30
 -12  -6   1    4.20    7.00
  12  -6  -1    3.50    2.60
 -12  -6   1    1.20    6.50
  12  -6  -1    0.50    1.60
  12  -6  -1    1.70    4.50
 -12  -6   1    2.10    5.70
  12  -6  -1   -2.90    3.20
 -12   6   1   -3.50    3.00
  12   6  -1    0.20    3.00
  12   6  -1   -5.50    3.90
  12   6  -1   -1.60    2.30
  12   6  -1    4.20    3.40
 -12   6   1    2.40    1.10
  12   6  -1   -1.10    0.80
  12   6  -1   -0.70    0.80
 -12   6   1   -1.40    5.80
 -12   6   1   -6.50    5.10
 -10  -6   1   -0.30    4.10
  10  -6  -1    4.10    4.70
  10  -6  -1    1.30    3.00
 -10  -6   1    6.20    5.80
 -10  -6   1   -2.10    5.20
  10  -6  -1    0.50    4.70
  10  -6  -1    4.50    2.90
  10   6  -1    0.60    4.60
 -10   6   1    9.30    4.20
  10   6  -1   -2.00    3.70
 -10   6   1   -0.50    4.00
  10   6  -1   -0.90    4.80
  10   6  -1    1.30    4.00
  10   6  -1   -3.60    3.60
 -10   6   1    5.60    4.40
  -8  -6   1   41.20   10.50
  -8  -6   1   44.30   12.30
   8  -6  -1   47.80   13.00
   8  -6  -1   59.79   13.30
  -8  -6   1   65.99    8.30
   8  -6  -1   59.89   11.40
   8  -6  -1   47.20    9.70
  -8   6   1   42.90   13.20
   8   6  -1   63.89   15.00
  -8   6   1   43.70    7.10
  -8   6   1   56.49    5.80
   8   6  -1   29.90    9.10
  -8   6   1   36.50   11.80
   8   6  -1   47.10   12.40
   8   6  -1   61.59   13.40
  -8   6   1   54.79   10.50
  -8   6   1   54.69    9.40
   8   6  -1   48.00   12.10
   6  -6  -1  100.79   12.50
   6  -6  -1  117.59   16.80
   6  -6  -1  112.59   14.40
   6  -6  -1  101.69   12.40
  -6  -6   1   87.49   16.10
  -6  -6   1  118.99   15.40
  -6  -6   1   92.59   17.10
   6   6  -1  107.29   13.80
   6   6  -1  123.19   16.00
  -6   6   1  119.49   12.40
  -6   6   1  115.59   10.60
  -6   6   1  131.29   16.10
  -6   6   1  106.19   20.50
  -6   6   1   98.89   11.30
   6   6  -1   88.39   12.20
   6   6  -1   82.49   15.10
   6   6  -1   98.69   18.80
  -6   6   1   96.29   10.10
   4  -6  -1  167.98   16.40
  -4  -6   1  196.88    8.00
   4  -6  -1  186.08   16.90
  -4  -6   1  201.38   19.80
  -4  -6   1  196.78   20.10
  -4  -6   1  184.88   18.30
   4  -6  -1  188.18   17.30
   4  -6  -1  203.18   22.40
   4   6  -1  188.28    8.30
   4   6  -1  171.08   19.00
   4   6  -1  200.38   19.60
  -4   6   1  180.98   17.20
  -4   6   1  209.38   16.00
  -4   6   1  191.88   15.80
  -4   6   1  196.78   22.90
   4   6  -1  218.08   20.50
   4   6  -1  169.08   15.90
  -4   6   1  196.08   15.20
  -4   6   1  216.08   15.40
   4   6  -1  177.78   17.60
   2  -6  -1   46.50   12.80
  -2  -6   1   40.70   10.50
  -2  -6   1   46.60   12.40
   2  -6  -1   44.40    9.80
   2  -6  -1   30.10    8.30
  -2  -6   1   35.70    8.90
  -2  -6   1   42.50    5.30
   2  -6  -1   31.50    7.40
  -2   6   1   51.79    7.40
  -2   6   1   42.30    8.80
  -2   6   1   49.10   12.70
  -2   6   1   37.70    8.70
  -2   6   1   45.30    8.40
   2   6  -1   24.20    7.00
   2   6  -1   27.90    9.90
   2   6  -1   35.00   10.40
   2   6  -1   42.60    9.10
  -2   6   1   35.80    8.10
   2   6  -1   31.00    9.30
   0  -6   1    0.40    2.10
   0  -6  -1   -0.80    1.50
   0  -6  -1   -5.30    3.20
   0  -6  -1    3.30    2.30
   0  -6   1   -1.20    1.60
   0  -6   1   -2.00    3.90
   0   6  -1   -3.30    2.00
   0   6   1    4.30    3.40
   0   6   1   -1.40    2.10
   0   6   1    1.00    1.80
   0   6   1    4.80    3.00
   0   6  -1   -2.10    2.50
   0   6  -1    1.10    2.30
   0   6  -1   -2.50    2.00
   0   6  -1    1.40    2.10
   2  -6   1   23.10    7.40
  -2  -6  -1   34.70   10.50
   2  -6   1   34.10   10.60
  -2  -6  -1   29.60    8.90
  -2  -6  -1   21.50    7.80
   2  -6   1   29.20    8.40
   2  -6   1   23.50    7.00
  -2  -6  -1   22.70    4.60
   2   6   1   24.80    7.00
  -2   6  -1   27.90    7.30
  -2   6  -1   32.20   10.10
  -2   6  -1   33.00    6.90
  -2   6  -1   24.40    7.50
   2   6   1   20.00    5.60
   2   6   1   27.00    6.30
  -2   6  -1   19.40    5.70
   2   6   1   20.40    4.00
  -2   6  -1   18.50    5.70
   2   6   1   26.50    8.50
   2   6   1   22.00    7.20
   4  -6   1   23.10    6.90
   4  -6   1   20.00    6.80
   4  -6   1   15.00    9.20
   4  -6   1   23.70    7.40
   4  -6   1   28.40    8.00
  -4  -6  -1   29.80    9.30
  -4  -6  -1   18.10    7.20
  -4  -6  -1   15.90    8.20
  -4   6  -1   18.50    7.00
  -4   6  -1   33.80   10.10
  -4   6  -1   11.90    5.20
  -4   6  -1   20.00    6.80
   4   6   1   28.80    7.80
   4   6   1   23.90    7.30
   4   6   1   28.40    7.30
   4   6   1   22.10    7.20
   4   6   1   28.20    6.70
  -4   6  -1   34.00    7.20
   6  -6   1    1.60    3.30
  -6  -6  -1    5.10    4.50
  -6  -6  -1    1.10    2.90
  -6  -6  -1    3.20    3.30
   6  -6   1    7.90    3.70
   6  -6   1   12.10    4.20
   6  -6   1    2.20    3.50
   6  -6   1    7.20    3.20
   6   6   1   -2.60    3.10
  -6   6  -1    6.20    3.30
  -6   6  -1    0.50    1.10
  -6   6  -1    2.80    4.30
   6   6   1    5.10    3.30
   6   6   1    9.30    4.30
  -6   6  -1   -0.90    2.60
   6   6   1    2.20    3.60
   8  -6   1   44.30    9.50
  -8  -6  -1   34.50   10.80
   8  -6   1   38.30   10.40
  -8  -6  -1   35.80   11.30
   8  -6   1   45.20   10.00
   8  -6   1   37.00   11.00
   8  -6   1   49.30    9.30
  -8  -6  -1   48.60   10.00
   8   6   1   32.70    9.00
  -8   6  -1   50.19    6.20
  -8   6  -1   38.00    8.90
   8   6   1   41.70   10.00
  -8   6  -1   40.50   12.20
  -8   6  -1   40.90   11.60
   8   6   1   27.50    8.50
   8   6   1   21.80    8.90
   8   6   1   66.39   13.10
  -8   6  -1   36.40    8.80
  10  -6   1   14.80    6.90
  10  -6   1   22.70    8.00
 -10  -6  -1   45.30   12.60
  10  -6   1   16.00    7.40
  10  -6   1   26.70    7.70
 -10  -6  -1   34.30    7.80
  10  -6   1   19.90    5.80
 -10  -6  -1    4.30    7.30
  10   6   1   26.30   11.70
 -10   6  -1   29.70    7.80
 -10   6  -1   26.60   11.10
  10   6   1   21.60    7.60
  10   6   1   20.10    6.50
 -10   6  -1   23.00    7.30
  10   6   1   11.60    6.40
 -10   6  -1    2.30    7.20
  10   6   1   16.30    5.40
 -10   6  -1   12.20    4.00
  12  -6   1   14.20    8.80
  12  -6   1   12.30    6.10
  12  -6   1   13.40    6.20
  12  -6   1    5.30    3.60
  12  -6   1    9.40    8.20
 -12  -6  -1   10.40    4.50
 -12  -6  -1    7.70    6.10
 -12  -6  -1    7.00    6.80
  12   6   1    7.60    5.70
 -12   6  -1    7.90    3.50
  12   6   1   10.30    6.60
 -12   6  -1    3.50    4.70
 -12   6  -1    4.50    7.60
  12   6   1    8.50    4.70
  12   6   1   33.10    9.60
 -12   6  -1   13.90    7.00
  12   6   1    5.20    4.80
 -12   6  -1   11.60    8.90
  14  -6   1   36.30   16.20
 -14  -6  -1   49.70   13.50
  14  -6   1   39.40   10.50
  14  -6   1   36.50    6.30
 -14  -6  -1   34.40   12.30
  14  -6   1   45.60   10.90
  14  -6   1   28.00   12.80
 -14   6  -1   20.50   11.30
  14   6   1   40.00   11.40
 -14   6  -1   33.80   11.10
 -14   6  -1   37.40   13.20
  14   6   1   46.60   12.70
  14   6   1   38.30    8.70
 -14   6  -1   35.70    9.10
 -16  -6  -1   14.80    9.80
  16  -6   1   14.20    6.10
  16  -6   1    5.50    5.40
 -16   6  -1   15.10   10.20
  16   6   1    8.00    5.20
 -16   6  -1   29.80   13.30
 -16   6  -1    8.70    5.50
  18  -6   1   19.00    8.30
 -18  -6  -1   22.00   13.30
  18  -6   1   20.10    8.20
  18   6   1   16.90   10.20
 -18   6  -1   28.50   14.40
 -18   6  -1   21.90   10.80
  18   6   1   14.20    6.70
  20  -6   1    4.80    4.10
  20  -6   1    8.50    4.70
 -20  -6  -1    8.30    5.60
 -20   6  -1    0.70    5.70
 -20   6  -1    4.80    9.90
  20   6   1    3.30    2.60
  20   6   1    0.50    5.50
 -22  -6  -1    4.10    8.90
  22  -6   1   -5.10    4.60
  22  -6   1   -2.30    5.20
  22   6   1   13.10    4.90
  22   6   1   12.50    6.30
 -22   6  -1   -0.70   11.00
  24  -6   1    0.00    5.50
 -24  -6  -1   10.60    8.70
  24   6   1    0.40    4.50
 -24   6  -1   -9.70    5.20
  24   6   1    1.10    2.30
  26  -6   1  -11.30    5.80
  26  -6   1   -0.60    6.10
 -26  -6  -1    8.50    7.80
 -26   6  -1    4.30   11.70
  26   6   1   -8.50    5.90
  26   6   1   -3.50    5.70
 -26   6  -1   19.60   11.80
  28  -6   1   -0.60    4.80
  28  -6   1    3.00    5.00
 -28  -6  -1   -2.10   13.30
  28   6   1    3.40    8.20
 -28   6  -1   -2.60   15.80
  27  -7  -1  -10.40    5.20
 -27  -7   1   -0.10   13.80
 -27   7   1   -8.50   12.70
  27   7  -1   -5.70    6.60
 -27   7   1   -6.80   15.80
  27   7  -1    1.90   10.50
  25  -7  -1    2.30    3.70
 -25  -7   1   -1.20    8.20
  25   7  -1   -2.30    4.20
 -25   7   1   -3.10   13.60
  25   7  -1   15.70    7.70
 -25   7   1   12.90   10.00
  23  -7  -1    1.80    5.70
  23  -7  -1    3.20    4.80
 -23  -7   1    8.50    6.20
  23   7  -1   -6.00    4.50
  23   7  -1  -11.20    6.40
 -23   7   1    2.40    9.90
 -23   7   1   -6.80   12.50
 -21  -7   1    7.10    8.40
  21  -7  -1   -3.60    4.90
  21  -7  -1    4.90    5.40
 -21   7   1   13.30    6.50
  21   7  -1    0.40    5.10
  21   7  -1    7.60    4.30
 -21   7   1   -1.70    6.60
  19  -7  -1    6.50    4.70
 -19  -7   1    0.30    4.80
  19  -7  -1    1.10    4.80
  19   7  -1    9.50    6.30
 -19   7   1   -2.10    9.10
 -19   7   1   10.00    9.80
  19   7  -1    6.60    4.60
 -17  -7   1   33.10   11.80
  17  -7  -1   15.00    8.30
 -17  -7   1    8.80   11.40
  17  -7  -1   19.30    5.90
 -17   7   1   15.00   10.10
  17   7  -1   28.00    9.20
 -17   7   1   -7.10    9.00
  17   7  -1   11.00    8.50
 -15  -7   1   35.00   13.30
  15  -7  -1   43.10   11.00
 -15  -7   1   39.80   13.70
  15  -7  -1   39.80   10.40
  15   7  -1   18.40   10.00
 -15   7   1   45.00   16.60
  15   7  -1   45.20   13.80
 -15   7   1   26.30    8.40
 -15   7   1   71.29   21.50
  13  -7  -1   45.90   11.00
  13  -7  -1   41.90   12.30
 -13  -7   1   56.19   14.90
 -13  -7   1   33.70   14.60
  13  -7  -1   53.39   12.10
  13   7  -1   38.50   11.50
 -13   7   1   27.40    8.20
  13   7  -1   49.00   12.50
 -13   7   1   23.50   11.40
 -13   7   1   32.60   15.90
 -11  -7   1  228.98   26.70
  11  -7  -1  189.18   19.60
 -11  -7   1  190.58   20.50
  11  -7  -1  210.38   23.20
  11  -7  -1  202.48   19.40
 -11  -7   1  219.08   24.20
 -11   7   1  171.78   11.80
  11   7  -1  160.18   19.00
 -11   7   1  163.98   29.90
 -11   7   1  192.08   24.50
  11   7  -1  195.38   21.70
 -11   7   1  185.18   17.00
  11   7  -1  187.08   23.30
   9  -7  -1   13.20    5.50
   9  -7  -1   12.90    6.20
   9  -7  -1    6.10    4.40
   9  -7  -1    7.10    8.20
  -9  -7   1    7.80    5.40
  -9  -7   1    3.30    5.70
  -9  -7   1   29.50   10.00
  -9   7   1    9.90    4.80
   9   7  -1    5.10    6.70
  -9   7   1    3.60    5.30
   9   7  -1    6.50    6.60
   9   7  -1    7.90    5.30
  -9   7   1    7.40    4.10
   9   7  -1    7.90    5.10
  -9   7   1   11.10    4.40
   9   7  -1    4.90    7.30
  -9   7   1   15.70    7.20
  -7  -7   1   29.60   10.70
  -7  -7   1   37.70   11.80
   7  -7  -1   35.60   10.50
   7  -7  -1   49.00   11.10
   7  -7  -1   29.50   12.30
   7  -7  -1   28.70    9.60
  -7  -7   1   39.70   12.80
   7   7  -1   27.00   10.10
   7   7  -1   39.90   11.20
  -7   7   1   36.00    7.70
  -7   7   1   46.80   12.90
   7   7  -1   46.80   11.10
  -7   7   1   21.70    9.70
  -7   7   1   28.80    8.40
   7   7  -1   41.30   11.70
  -7   7   1   26.30    8.30
   7   7  -1   29.50    7.60
  -5  -7   1  107.69   19.40
  -5  -7   1   93.39   17.10
   5  -7  -1   91.39   19.20
  -5  -7   1  110.49   20.00
   5  -7  -1  110.49   14.00
   5  -7  -1   97.99   12.90
   5  -7  -1  115.29   14.00
  -5   7   1  101.29   20.50
   5   7  -1  101.79   18.90
  -5   7   1   91.39   12.90
   5   7  -1   94.39   12.80
  -5   7   1  101.89   11.60
   5   7  -1   79.09   16.10
  -5   7   1   73.29   10.10
  -5   7   1   77.89   12.40
   5   7  -1   79.49   15.10
  -5   7   1   99.69   12.70
   5   7  -1  103.99   19.20
   3  -7  -1  229.78   20.40
  -3  -7   1  220.78   20.60
   3  -7  -1  231.18   18.90
   3  -7  -1  198.18   23.00
   3  -7  -1  232.18   20.90
  -3  -7   1  224.88   23.20
  -3  -7   1  222.48   22.40
  -3  -7   1  225.48   11.50
  -3   7   1  248.98   20.40
   3   7  -1  220.78   12.10
  -3   7   1  189.98   23.50
   3   7  -1  221.18   18.80
  -3   7   1  195.28   17.50
  -3   7   1  196.88   17.00
   3   7  -1  184.28   19.70
   3   7  -1  192.18   19.40
   3   7  -1  211.28   22.90
  -3   7   1  243.28   18.70
   3   7  -1  214.78   21.70
  -3   7   1  226.28   18.70
   1  -7  -1  406.36   28.90
  -1  -7   1  336.37   19.50
  -1  -7   1  380.96   27.10
  -1  -7   1  393.86   29.30
  -1  -7   1  338.97   30.90
   1  -7  -1  345.57   21.70
   1  -7  -1  365.66   32.10
   1  -7  -1  375.46   27.60
   1   7  -1  375.36   28.70
   1   7  -1  381.76   24.80
  -1   7   1  410.36   25.80
  -1   7   1  397.86   26.10
  -1   7   1  408.36   23.30
   1   7  -1  376.86   32.50
  -1   7   1  351.16   25.80
   1   7  -1  376.66   25.80
   1   7  -1  393.06   21.10
  -1   7   1  352.26   31.20
  -1   7   1  356.26   24.50
   1   7  -1  373.96   27.70
   1  -7   1  353.36   21.80
  -1  -7  -1  333.97   29.30
  -1  -7  -1  353.76   18.90
   1  -7   1  365.36   28.00
  -1  -7  -1  352.26   27.10
   1  -7   1  348.07   30.60
   1  -7   1  393.26   26.90
  -1  -7  -1  342.97   27.00
   1   7   1  381.46   26.00
  -1   7  -1  371.46   32.00
  -1   7  -1  330.27   25.40
   1   7   1  308.77   23.00
  -1   7  -1  348.87   25.80
   1   7   1  381.06   28.80
  -1   7  -1  410.76   25.70
   1   7   1  392.76   27.00
  -1   7  -1  377.56   23.90
  -1   7  -1  335.47   23.30
   1   7   1  367.86   18.90
   1   7   1  403.66   32.70
  -3  -7  -1  164.28   19.50
  -3  -7  -1  160.28    7.00
  -3  -7  -1  175.58    7.70
   3  -7   1  161.78   17.10
   3  -7   1  196.08   17.00
   3  -7   1  158.18   20.60
  -3  -7  -1  149.79   18.00
  -3  -7  -1  176.68   20.60
   3  -7   1  168.78   18.50
   3   7   1  199.58   21.70
  -3   7  -1  205.58   24.40
   3   7   1  150.78   15.90
  -3   7  -1  172.58   16.70
  -3   7  -1  150.88   16.60
  -3   7  -1  162.38   15.90
  -3   7  -1  159.18   16.30
   3   7   1  148.79   17.40
   3   7   1  160.88   19.10
   3   7   1  153.38   16.90
  -3   7  -1  164.68   15.60
   5  -7   1   52.99   11.50
   5  -7   1   42.90   11.00
  -5  -7  -1   34.50   10.70
   5  -7   1   37.10   12.10
   5  -7   1   42.40   12.60
  -5  -7  -1   47.90   13.00
  -5  -7  -1   49.00   14.20
   5   7   1   29.20   11.30
  -5   7  -1   39.70    9.00
   5   7   1   29.90    9.50
  -5   7  -1   41.00    9.30
   5   7   1   45.80    9.90
  -5   7  -1   40.00   14.70
   5   7   1   27.50    8.90
   5   7   1   33.70   11.00
  -5   7  -1   30.50    9.10
  -5   7  -1   43.40    9.30
  -5   7  -1   34.70    8.50
  -7  -7  -1   10.20    7.80
   7  -7   1   36.70   10.10
  -7  -7  -1   29.00   10.80
  -7  -7  -1   11.10    7.60
   7  -7   1   16.00    6.40
   7  -7   1   21.50    8.20
   7  -7   1   10.50    5.90
  -7   7  -1   17.40    6.50
  -7   7  -1    4.70    5.50
   7   7   1   13.30    5.60
   7   7   1   34.80   10.80
  -7   7  -1   22.30    9.00
   7   7   1   21.30    8.00
  -7   7  -1   18.50    5.70
   7   7   1   17.50    6.90
  -7   7  -1   16.10    9.10
   7   7   1   26.80    7.30
   9  -7   1   64.99   13.10
   9  -7   1   81.19   19.20
   9  -7   1   73.59   14.10
  -9  -7  -1   83.59   17.50
  -9  -7  -1   74.89   16.90
   9  -7   1  112.39   16.30
  -9  -7  -1  101.59   14.60
  -9   7  -1  109.29   23.40
  -9   7  -1   80.89   17.50
   9   7   1   73.59   19.30
  -9   7  -1   88.59   10.20
   9   7   1   88.49   13.30
   9   7   1   85.69   17.30
  -9   7  -1   83.29   11.90
  -9   7  -1   85.19   14.10
   9   7   1   74.89   14.30
   9   7   1   80.39   15.10
  11  -7   1  141.59   17.30
  11  -7   1  137.99   16.60
 -11  -7  -1  128.19   22.70
 -11  -7  -1  113.09   22.80
 -11  -7  -1  145.59   17.10
  11  -7   1  132.39   15.20
  11   7   1  135.59   19.20
 -11   7  -1  112.59   13.40
 -11   7  -1  132.89   24.20
  11   7   1  142.29   16.70
  11   7   1  115.09   20.30
 -11   7  -1  132.49   26.20
 -11   7  -1  133.99   15.60
 -13  -7  -1   33.80   11.60
  13  -7   1   47.10   12.20
  13  -7   1   62.49   17.00
 -13  -7  -1   48.60   14.70
  13  -7   1   47.00   11.20
  13   7   1   44.60   12.40
 -13   7  -1   49.20   14.60
 -13   7  -1   69.19    9.90
 -13   7  -1   43.10   16.10
  13   7   1   43.50    9.70
 -15  -7  -1   70.19   17.40
 -15  -7  -1   55.49   16.80
  15  -7   1   39.80   10.80
  15  -7   1   69.39   14.70
  15   7   1   49.50   13.60
  15   7   1   51.69   13.80
 -15   7  -1   45.00   18.00
 -15   7  -1   37.80   16.70
  17  -7   1   41.30   11.60
 -17  -7  -1   51.69   14.90
  17  -7   1   32.30   10.10
 -17   7  -1   22.90   15.10
  17   7   1   22.50    8.50
 -17   7  -1   37.50   16.70
  17   7   1   16.20    7.30
  19  -7   1    0.20    3.30
 -19  -7  -1    1.60    8.50
  19  -7   1    5.70    5.50
 -19   7  -1   -9.60    7.30
  19   7   1    8.60    9.30
 -19   7  -1   28.20   11.30
  19   7   1   -0.90    5.70
  21  -7   1    5.70    6.30
 -21  -7  -1   -2.60    6.60
  21  -7   1    4.50    5.60
  21   7   1    3.90    4.10
 -21   7  -1    3.20    9.40
  21   7   1   -3.60    7.20
  23  -7   1   -7.30    4.00
 -23  -7  -1   -6.70    6.70
 -23   7  -1    2.70   10.60
  23   7   1   -1.70    2.90
 -23   7  -1    4.90    8.90
  23   7   1   -3.50    6.20
  25  -7   1    7.50    5.80
 -25  -7  -1   23.10   10.20
  25  -7   1   -1.20    5.80
 -25   7  -1   -3.60   15.60
  25   7   1   11.00    8.40
 -25   7  -1   -2.90   10.30
  25   7   1    9.40    7.30
 -27  -7  -1   16.90   13.00
  27  -7   1   -2.80    6.00
  27  -7   1   -0.20    6.00
  27   7   1    9.10    8.80
 -27   7  -1    9.40   14.00
 -27   7  -1   -0.50   15.20
  27   7   1    3.00    9.20
  26  -8  -1   -3.00    5.80
 -26  -8   1    8.50   12.00
 -26   8   1    6.10   17.40
  26   8  -1    6.10    5.60
  26   8  -1    4.50    7.40
 -26   8   1   31.70   13.60
 -24  -8   1    0.70   12.10
  24  -8  -1   16.90    6.60
 -24   8   1  -11.40   10.80
  24   8  -1   11.10    6.70
 -24   8   1  -18.60    8.30
  24   8  -1  -13.70   10.00
  22  -8  -1    1.20    5.80
  22  -8  -1    9.30    7.80
 -22  -8   1    0.40   10.00
  22   8  -1  -17.80    7.20
 -22   8   1   17.50   10.00
  22   8  -1    4.80    5.40
 -22   8   1   -1.90    7.10
  20  -8  -1   -4.40    5.70
  20  -8  -1   -5.80    6.10
  20   8  -1   -4.10    3.10
 -20   8   1   -8.80    5.00
 -20   8   1   -0.60    8.40
  20   8  -1   10.30    9.90
  18  -8  -1    2.30    5.30
 -18  -8   1    5.70    4.80
  18  -8  -1   -2.10    4.80
 -18   8   1    0.70    3.80
  18   8  -1    2.70    4.10
 -18   8   1   -2.40    6.90
  18   8  -1    3.60    3.90
 -16  -8   1   21.20    8.40
  16  -8  -1   11.30    4.40
  16  -8  -1   -9.10    5.10
 -16  -8   1   -5.10    2.50
  16   8  -1    1.10    3.60
 -16   8   1  -21.80   10.50
 -16   8   1  -13.40    5.90
  14  -8  -1   10.80    5.30
 -14  -8   1   -2.60    7.00
  14  -8  -1    4.10    3.20
 -14  -8   1   20.90    8.10
 -14   8   1    1.90    8.50
  14   8  -1    5.70    6.20
  14   8  -1    0.10    4.70
 -14   8   1   27.70   10.80
  12  -8  -1   28.20    9.70
  12  -8  -1    5.90    5.50
 -12  -8   1   -3.40    7.20
 -12  -8   1    9.60    5.90
  12  -8  -1    8.00    6.20
 -12   8   1    6.90   12.90
  12   8  -1    7.20    7.60
  12   8  -1    4.70    7.00
 -12   8   1   22.30    6.60
 -12   8   1   -4.70    7.60
 -10  -8   1   14.80    9.60
  10  -8  -1   25.10    9.60
  10  -8  -1    7.60    6.70
 -10  -8   1    7.70   10.20
 -10  -8   1   22.20    9.80
  10   8  -1    8.30    6.00
 -10   8   1   13.80   11.30
 -10   8   1    7.60    5.50
  10   8  -1   15.10    9.40
 -10   8   1   11.60    8.40
   8  -8  -1   26.60    9.60
  -8  -8   1   29.80   11.30
  -8  -8   1   20.80   10.90
   8  -8  -1   27.10    9.10
   8  -8  -1    7.70   10.50
  -8  -8   1   17.60   10.00
   8   8  -1   13.70    9.30
  -8   8   1   18.40    9.20
   8   8  -1    8.50    8.40
  -8   8   1   11.40    5.90
  -8   8   1   20.50   11.60
  -6  -8   1    4.20    3.90
   6  -8  -1    3.70   10.70
  -6  -8   1   -1.30    3.70
  -6  -8   1   28.10    9.30
   6  -8  -1    6.30    5.10
   6  -8  -1    6.70    6.50
  -6   8   1    9.10    4.80
   6   8  -1    8.10    5.40
  -6   8   1   13.40    4.70
   6   8  -1    3.90    7.40
   6   8  -1    9.80    7.20
  -6   8   1   11.50   10.90
  -6   8   1    6.30    7.50
   6   8  -1   25.80    9.60
  -4  -8   1  -13.30    6.70
   4  -8  -1    0.10    4.40
   4  -8  -1  -11.10    6.30
  -4  -8   1    4.00    5.60
  -4  -8   1   -5.30    4.00
   4  -8  -1    0.40    4.80
   4  -8  -1   -7.80    6.10
   4   8  -1   10.70    4.00
  -4   8   1   -3.40    4.40
   4   8  -1    1.20    4.40
  -4   8   1    3.40    7.40
   4   8  -1   -6.80    4.50
   4   8  -1   -7.70    3.80
  -4   8   1   -5.00    4.60
   4   8  -1   12.00    6.10
  -4   8   1    0.00    5.80
  -4   8   1    8.70    4.00
   2  -8  -1    9.50    6.40
  -2  -8   1   14.20    7.50
   2  -8  -1    7.60    6.30
  -2  -8   1   14.20    5.40
   2  -8  -1   12.00    6.80
  -2  -8   1    8.70    6.30
   2  -8  -1    5.90    9.70
  -2  -8   1   -1.40    6.80
  -2   8   1   20.00    6.80
   2   8  -1   26.50    9.40
  -2   8   1   18.80    7.40
   2   8  -1   11.20    6.20
  -2   8   1    7.00    6.50
   2   8  -1   12.70    7.50
  -2   8   1   16.80    8.20
  -2   8   1   11.60    4.90
   2   8  -1    4.60    7.60
  -2   8   1    6.60    5.40
   2   8  -1   15.20    3.80
   2   8  -1    3.10    4.80
   0  -8  -1   19.10    6.20
   0  -8  -1   17.80    6.90
   0  -8   1   19.60    9.40
   0  -8  -1   15.60    8.00
   0  -8   1   14.90    7.20
   0  -8   1   28.30   11.20
   0  -8   1   24.30    7.80
   0  -8  -1   20.30    8.20
   0   8   1   18.20    7.30
   0   8   1   14.30    7.80
   0   8   1   32.40    8.70
   0   8  -1   28.00    9.20
   0   8   1   17.60    7.90
   0   8  -1   17.20    6.10
   0   8   1   25.80    7.70
   0   8  -1   10.20    7.20
   0   8  -1   15.60   10.60
   0   8   1   27.10    6.60
   0   8  -1   16.50    6.20
   0   8  -1   11.20    6.80
  -2  -8  -1   10.20    3.30
   2  -8   1    3.20    3.90
  -2  -8  -1    9.00    3.80
   2  -8   1   21.20   10.00
   2  -8   1   11.40    7.50
   2  -8   1   10.30    6.10
  -2  -8  -1   10.10    7.20
  -2  -8  -1    7.80    7.30
  -2  -8  -1   16.40    9.10
  -2   8  -1   19.60    5.80
  -2   8  -1   11.80    6.10
  -2   8  -1   -0.60    4.40
   2   8   1   15.00    5.30
   2   8   1   16.70    9.20
   2   8   1   23.30   10.10
  -2   8  -1    8.60    4.30
  -2   8  -1   14.90    6.60
   2   8   1   10.80    9.20
   4  -8   1    3.10    5.50
  -4  -8  -1    1.90    7.10
   4  -8   1   16.10    9.60
   4  -8   1   -4.30    6.40
  -4  -8  -1   -5.10    6.70
  -4  -8  -1    4.50    4.40
   4  -8   1    7.30    5.70
  -4   8  -1    6.30    5.30
   4   8   1   12.90    5.70
  -4   8  -1   -5.20    5.00
   4   8   1    7.00    6.30
   4   8   1    2.10    5.50
  -4   8  -1   -0.80    3.20
  -4   8  -1   -3.10    3.70
   4   8   1    0.00    5.90
  -4   8  -1    4.50    4.50
  -6  -8  -1   27.30   10.80
   6  -8   1   43.50   12.20
   6  -8   1   30.10    9.90
  -6  -8  -1   20.30    9.90
   6  -8   1   22.70    8.40
  -6  -8  -1   27.50   10.90
   6   8   1   13.90    7.50
  -6   8  -1   25.10    8.50
   6   8   1   29.90   10.80
   6   8   1   23.20    9.80
  -6   8  -1   25.10    8.20
   6   8   1   31.60    9.50
  -6   8  -1   21.10    8.30
  -6   8  -1   24.40    8.40
  -6   8  -1   27.50    6.60
  -6   8  -1   16.90   11.80
  -8  -8  -1    5.50    7.30
   8  -8   1   -3.30    2.80
  -8  -8  -1   -1.90    4.80
   8  -8   1    6.00    5.50
  -8  -8  -1   -6.20    5.30
  -8   8  -1   -4.70    3.70
   8   8   1    4.80    5.20
   8   8   1    1.40    5.00
  -8   8  -1    3.90    7.00
  -8   8  -1    0.00    4.10
  10  -8   1   -2.20    5.80
 -10  -8  -1    1.20    7.00
  10  -8   1   -4.60    4.30
 -10  -8  -1   -5.90    5.70
  10  -8   1   -3.00    2.80
  10   8   1   -4.50    5.80
 -10   8  -1    6.30    6.00
  10   8   1   -2.20    5.30
 -10   8  -1   -4.60    6.70
 -10   8  -1   -6.90    3.30
 -10   8  -1    5.30    6.40
 -12  -8  -1    8.10    8.00
 -12  -8  -1  -11.30    6.10
  12  -8   1    4.90    9.20
  12  -8   1   -2.70    5.50
  12  -8   1   -3.70    3.90
 -12   8  -1    1.00    7.70
  12   8   1   -4.00    4.70
 -12   8  -1   -0.90    7.10
  12   8   1   -9.10    3.70
  14  -8   1    7.20    6.50
 -14  -8  -1   10.00    7.50
  14  -8   1    6.40    3.50
 -14  -8  -1    5.60    6.00
 -14   8  -1    8.80    5.90
  14   8   1   -2.70    7.70
 -14   8  -1    0.70    7.00
 -16  -8  -1    1.50   10.10
 -16  -8  -1   14.50    6.20
  16  -8   1    9.30    6.80
  16  -8   1   24.20    7.40
 -16   8  -1   18.50    7.00
  16   8   1    8.00    3.80
  16   8   1   27.20   10.90
 -16   8  -1    8.60    9.30
 -18  -8  -1    2.00   13.20
  18  -8   1   -2.90    5.80
 -18   8  -1    6.00    6.60
 -18   8  -1   25.20   10.10
  18   8   1    7.50    5.10
 -20   8  -1  -12.30    9.90
  20   8   1    3.60    4.80
  20   8   1    1.80    5.40
  22  -8   1   -0.50    3.90
  22  -8   1   -7.50    6.40
 -22  -8  -1  -11.00   11.80
 -22   8  -1    2.40    7.50
 -22   8  -1   -8.70   10.60
  22   8   1   -5.50    7.50
  22   8   1   -2.40    4.60
 -24  -8  -1    8.90    8.70
  24  -8   1  -16.30    8.10
  24  -8   1   -5.00    3.70
  24   8   1  -13.90    6.40
  24   8   1  -10.70    4.80
 -24   8  -1   -0.30   10.40
 -24   8  -1    0.70   10.80
  26  -8   1   -7.70    6.30
 -26  -8  -1   -0.30   12.20
  26  -8   1   12.30    6.90
  26   8   1    1.20    7.80
  26   8   1   -7.50    5.20
  23  -9  -1  -13.20    6.00
 -23  -9   1   17.70    8.60
  23   9  -1   -9.50    6.10
 -23   9   1   -3.60    9.40
  23   9  -1   -3.10   11.50
 -23   9   1    8.30   10.40
 -21  -9   1   -1.50    7.00
  21  -9  -1   -6.60    8.00
 -21   9   1   17.10   10.50
 -21   9   1    3.40   10.80
  21   9  -1  -17.60    6.80
  19  -9  -1   -5.40    4.80
 -19  -9   1   -5.50    9.70
  19  -9  -1    0.50    6.40
  19   9  -1   -7.00    4.60
 -19   9   1   -8.70   10.40
 -19   9   1   15.30    9.90
  17  -9  -1   -1.90    5.00
 -17  -9   1   15.70   12.60
 -17  -9   1   10.00    5.70
 -17   9   1   25.60   14.80
 -17   9   1    7.00    7.40
  15  -9  -1    5.50    7.20
 -15  -9   1   18.10   10.50
 -15  -9   1   10.60    7.30
  15  -9  -1   16.10    6.80
 -15   9   1    7.90   14.40
 -15   9   1   12.60   11.10
  15   9  -1   21.80   10.80
  13  -9  -1   30.50    9.20
 -13  -9   1   15.70   10.40
 -13  -9   1   20.50    6.50
  13  -9  -1    7.70    6.60
 -13   9   1   41.20   11.80
 -13   9   1   21.70    7.60
  13   9  -1    5.30    7.80
 -11  -9   1   20.40   10.30
  11  -9  -1   27.90   11.50
 -11  -9   1   25.20   11.00
  11  -9  -1   31.00   10.00
  11   9  -1   12.40    9.10
 -11   9   1   33.20   12.80
  11   9  -1   21.60   10.30
 -11   9   1   17.70   11.40
  -9  -9   1    8.20    8.80
   9  -9  -1   29.70   10.70
   9  -9  -1   26.00    8.70
  -9  -9   1   34.80   13.90
   9   9  -1   11.80   10.00
  -9   9   1   19.10   11.00
   9   9  -1   13.90   11.40
  -9   9   1   32.70   14.50
  -7  -9   1   14.90    9.80
   7  -9  -1   35.30   11.20
  -7  -9   1   25.30   17.60
   7  -9  -1   12.20    8.40
  -7  -9   1   33.40   14.10
  -7   9   1   15.90    9.60
  -7   9   1   23.70    8.60
  -7   9   1   34.90    7.50
  -7   9   1   28.00    9.30
   7   9  -1   37.20   13.10
   7   9  -1   20.10   11.00
   5  -9  -1   36.20   11.80
  -5  -9   1   36.80   13.00
   5  -9  -1   36.10   10.90
  -5  -9   1   53.69   13.80
  -5  -9   1   51.29   11.50
  -5   9   1   35.30   11.30
  -5   9   1   65.29   13.60
  -5   9   1   37.80   13.80
  -5   9   1   28.30    9.40
   5   9  -1   38.60   12.30
   5   9  -1   31.50   12.00
   3  -9  -1   56.19   15.10
   3  -9  -1   46.90   13.20
  -3  -9   1   53.59   14.80
  -3  -9   1   38.50   14.60
  -3  -9   1   45.40   14.30
  -3   9   1   50.19   12.60
  -3   9   1   51.49   11.60
  -3   9   1   48.30   11.20
   3   9  -1   32.80   12.70
   3   9  -1   50.89   14.50
   3   9  -1   41.40   15.60
  -3   9   1   41.60   13.60
  -1  -9   1   49.40   14.10
   1  -9  -1   51.89   14.10
  -1  -9   1   61.39   15.80
   1  -9  -1   61.39   16.20
  -1   9   1   65.39   15.20
  -1   9   1   46.80   11.30
   1   9  -1   66.49   16.30
  -1   9   1   49.99   15.90
   1   9  -1   59.19   13.10
   1   9  -1   57.19   16.70
  -1  -9  -1   96.99   22.10
   1  -9   1   67.19   17.30
  -1  -9  -1   91.69   19.10
  -1  -9  -1   99.69   19.10
   1  -9   1  112.49   19.50
   1   9   1  150.38   19.50
  -1   9  -1  111.59   24.40
  -1   9  -1  129.49   16.80
   1   9   1  119.89   16.90
  -1   9  -1   76.59   15.20
   1   9   1  110.09   22.20
  -1   9  -1  104.49   15.00
   1   9   1   84.79   17.20
   3  -9   1   20.40    9.60
  -3  -9  -1   36.00   13.00
  -3  -9  -1   26.10   12.20
  -3  -9  -1   15.90   13.80
   3  -9   1   25.00   10.40
   3   9   1   22.40   11.10
  -3   9  -1   27.40   10.70
   3   9   1   27.90   12.30
   3   9   1   23.30   11.00
  -3   9  -1   24.70   12.30
  -3   9  -1   34.90   10.40
  -3   9  -1   26.40    8.60
   5  -9   1    1.60    4.40
  -5  -9  -1   10.80    9.90
  -5  -9  -1   20.60    9.70
   5  -9   1   12.10    7.80
  -5   9  -1    3.50    6.00
  -5   9  -1   10.70    7.70
   5   9   1    1.10    7.10
  -5   9  -1   12.50    7.40
   5   9   1   25.20    9.10
  -7  -9  -1   -4.20    7.30
   7  -9   1   12.80    7.20
   7  -9   1   18.00    7.80
  -7  -9  -1   17.00   10.90
  -7   9  -1   35.30   16.70
   7   9   1   14.00   10.60
   7   9   1   19.10    9.10
  -7   9  -1    5.40    7.50
  -7   9  -1   12.10    7.80
  -9  -9  -1   14.10    9.80
   9  -9   1   22.20   11.10
  -9  -9  -1   11.80    9.40
   9  -9   1   25.30    9.30
   9   9   1   35.20   11.20
  -9   9  -1   18.70   12.90
   9   9   1   25.70    8.80
  -9   9  -1   15.20   11.10
  11  -9   1   25.20    7.70
  11  -9   1   28.50   10.90
 -11  -9  -1   51.69   16.10
 -11  -9  -1   24.90   14.50
  11   9   1   49.30   13.30
  11   9   1   23.30   10.90
 -11   9  -1   36.00   15.50
 -11   9  -1   37.70   13.70
 -13  -9  -1   11.20    5.90
  13  -9   1   28.60   10.40
  13  -9   1   33.00   11.30
 -13  -9  -1   13.70   12.30
 -13   9  -1   18.30    9.90
  13   9   1   22.70    8.50
 -13   9  -1   33.00   10.50
 -15  -9  -1   23.30    9.10
  15  -9   1   16.80    8.90
  15  -9   1   12.00    9.50
 -15  -9  -1   30.40    8.50
 -15   9  -1   38.30   15.60
 -15   9  -1    3.20   11.80
  15   9   1   18.80    8.00
  17  -9   1    2.20    5.30
 -17  -9  -1   18.60    7.20
  17  -9   1   13.00    7.70
 -17   9  -1   15.50    6.90
  17   9   1   16.20   10.00
 -17   9  -1   34.60   13.40
  17   9   1    4.40    7.80
 -19  -9  -1    5.30   10.20
  19  -9   1   -0.50    7.00
  19  -9   1    6.20    9.30
 -19   9  -1    9.10    8.00
  19   9   1    8.30    5.50
 -19   9  -1    4.30   12.00
  19   9   1    8.70    9.20
 -21  -9  -1    7.80    9.50
  21  -9   1   -3.50    3.80
  21  -9   1   -0.60    4.40
 -21   9  -1   -3.40   11.70
  21   9   1   19.70    9.30
  21   9   1    5.40   10.30
 -21   9  -1    4.30    9.00
  23  -9   1   22.60    8.50
  23  -9   1   13.70   10.70
 -23  -9  -1   19.80   11.80
 -23   9  -1   12.30   12.90
  23   9   1   14.20    7.20
  23   9   1   -2.00    6.50
 -23   9  -1    8.30   15.30
  20 -10  -1    2.50    3.90
 -20 -10   1    0.10    9.00
 -20  10   1   20.90   15.50
  20  10  -1   10.10    9.90
  20  10  -1    6.50    2.40
 -20  10   1   -2.30   12.60
  18 -10  -1    2.70    7.90
  18 -10  -1   -4.10    9.90
 -18 -10   1  -16.50    7.00
 -18 -10   1   -1.90   10.80
 -18  10   1   12.40    8.90
 -18  10   1   12.70   10.20
  18  10  -1   10.70    6.60
 -16 -10   1    8.80   13.50
 -16 -10   1   -4.80    8.10
  16 -10  -1    1.40    6.60
  16 -10  -1    7.90    5.00
 -16  10   1  -14.50    9.10
  16  10  -1    1.10    8.20
 -16  10   1  -13.50   10.50
  14 -10  -1   -4.60    5.80
 -14 -10   1    4.20    8.90
 -14 -10   1  -17.10    9.00
  14 -10  -1    8.50    6.30
 -14  10   1   13.00    8.60
  14  10  -1   -6.10    8.20
 -14  10   1    0.80    4.40
 -12 -10   1    2.00    6.40
  12 -10  -1   -4.00    6.60
 -12 -10   1   -5.10    7.20
  12 -10  -1   11.00    6.30
  12  10  -1   -1.90    7.80
 -12  10   1   -6.80    8.10
  10 -10  -1    1.00    7.60
 -10 -10   1    2.80    8.10
 -10 -10   1    6.00    5.80
  10 -10  -1    2.30    8.80
 -10  10   1   -3.80   11.10
 -10  10   1   -4.60    8.50
  10  10  -1   -1.20    6.70
   8 -10  -1   -3.20    3.30
   8 -10  -1   -3.50    5.30
  -8 -10   1    0.10    6.20
  -8 -10   1    9.70    3.80
  -8  10   1   -5.50    5.50
   8  10  -1   -6.20    5.80
  -8  10   1   -1.40    2.70
   8  10  -1    9.00    7.80
  -6 -10   1    2.50    6.50
  -6 -10   1   -2.30    5.20
   6 -10  -1    1.90    3.90
   6 -10  -1   -4.50    3.20
   6  10  -1   -1.20    5.40
   6  10  -1    4.20    8.70
  -6  10   1   -5.70    5.70
   4 -10  -1   -2.50    5.20
  -4 -10   1   -0.80    5.20
  -4 -10   1   -1.40    7.50
   4 -10  -1   -2.70    6.30
  -4  10   1    1.00    6.40
   4  10  -1  -11.40    6.80
  -4  10   1    1.20    9.40
   2 -10  -1   -2.80    3.80
  -2 -10   1   19.70    7.50
   2 -10  -1    0.90    6.10
  -2 -10   1    2.60    6.30
   2  10  -1    0.60    8.10
  -2  10   1    9.40    9.90
  -2  10   1   -7.50    6.00
   2  10  -1    7.60    8.20
   0 -10   1    0.10    6.60
   0 -10  -1    1.10    6.00
   0 -10  -1   -6.60    4.60
   0  10  -1  -10.00    4.00
   0  10  -1    7.90    4.30
   0  10   1   -3.60    7.00
   0  10   1   -5.00    5.30
  -2 -10  -1   -0.80    6.90
   2 -10   1    8.60    5.40
   2 -10   1   -7.00    4.40
  -2 -10  -1    7.20    5.30
  -2  10  -1   -1.10    6.10
   2  10   1   -3.90    7.10
  -2  10  -1   -3.60    7.80
   2  10   1    8.60    5.40
  -4 -10  -1   -7.20    5.50
   4 -10   1   -5.00    4.20
  -4 -10  -1    7.40   11.00
   4 -10   1  -10.70    5.50
  -4  10  -1   -1.10    6.60
   4  10   1    5.30    6.00
   4  10   1   -1.60    7.30
  -4  10  -1   -2.20    8.40
   6 -10   1    9.30    5.60
  -6 -10  -1    3.90    8.10
  -6 -10  -1   -0.70    6.50
  -6  10  -1   -9.10    7.30
   6  10   1   -0.50    6.10
  -6  10  -1    1.60    4.10
   6  10   1   11.50    6.80
  -8 -10  -1   13.70    6.90
   8 -10   1    0.60    2.80
  -8 -10  -1    2.40    8.00
   8 -10   1    4.90    4.80
   8  10   1  -11.60    7.50
   8  10   1    0.60    6.10
  -8  10  -1    9.30   11.30
  -8  10  -1   16.30    4.90
  10 -10   1   10.70    6.40
 -10 -10  -1   27.10   10.30
  10 -10   1    1.60    4.80
 -10 -10  -1    3.40    4.90
 -10  10  -1   -4.60    5.90
  10  10   1    4.00    6.80
 -10  10  -1   -4.50    6.80
  12 -10   1    4.10    7.40
  12 -10   1    5.30    4.40
 -12 -10  -1   13.70    8.40
 -12 -10  -1   20.20   10.70
 -12  10  -1   -0.30    7.90
 -12  10  -1   -7.90    8.30
  12  10   1    6.90    8.80
 -14 -10  -1    3.70    9.30
  14 -10   1    1.40    6.00
  14 -10   1   -4.40    6.70
 -14 -10  -1    2.70    8.70
 -14  10  -1    9.50    6.80
 -14  10  -1    8.00    6.10
  16 -10   1    6.60    4.00
 -16 -10  -1    6.40    8.30
  16 -10   1   -2.30    5.70
 -16 -10  -1    3.80   10.10
 -16  10  -1   18.70    8.90
 -16  10  -1   24.90    8.50
  18 -10   1   13.40    7.90
  18 -10   1   -4.10    5.90
 -18 -10  -1   -9.40    8.50
 -18  10  -1   -1.70   17.10
 -18  10  -1   18.50    9.90
  18  10   1    7.50    6.10
  20 -10   1   15.20    6.60
  20 -10   1    2.10    6.70
 -20 -10  -1   -5.80    8.90
 -20  10  -1  -23.90   13.10
  20  10   1    0.20    6.40
 -20  10  -1   13.30   10.90
  20  10   1    2.80    9.70
 -17 -11   1  -26.00   14.70
  17 -11  -1   -0.50    9.10
 -17 -11   1   -4.30    8.70
 -17  11   1    5.90   14.50
  17  11  -1   14.50   11.00
  15 -11  -1  -10.10    5.90
 -15 -11   1   20.50    9.80
 -15 -11   1   -1.20   10.80
 -15  11   1    6.90    6.90
  15  11  -1   -1.10   10.10
  13 -11  -1    3.80    9.90
 -13 -11   1   12.00    7.20
  13 -11  -1   12.50    7.30
 -13 -11   1   -2.40    6.70
  13  11  -1   14.40   16.40
 -13  11   1  -11.40   11.20
 -11 -11   1   15.90   13.90
  11 -11  -1   20.30    7.40
 -11 -11   1    8.10   14.40
  11 -11  -1    7.40    6.50
 -11  11   1    2.40    5.20
  11  11  -1    9.10   11.20
   9 -11  -1   40.70   11.90
   9 -11  -1   31.70   11.10
  -9 -11   1   38.10   15.50
  -9 -11   1   19.80   11.10
   9  11  -1    9.80   10.00
   9  11  -1    1.20   10.40
  -9  11   1   17.30   14.90
   7 -11  -1   42.90   14.30
  -7 -11   1   23.50   12.30
   7 -11  -1   16.10    9.90
  -7 -11   1   34.50   16.10
   7  11  -1   15.90   10.80
   7  11  -1   31.20   10.60
  -7  11   1   30.20   16.20
  -5 -11   1   34.10   12.30
  -5 -11   1   29.10   13.30
   5 -11  -1   16.90   11.00
   5 -11  -1   13.80    9.40
   5  11  -1   43.50   15.10
   5  11  -1   13.60   11.60
  -5  11   1   35.40   16.20
   3 -11  -1   -4.60    7.80
  -3 -11   1    2.90    6.90
   3 -11  -1   29.70    8.70
  -3 -11   1   15.00    8.20
   3  11  -1   11.30   10.00
   3  11  -1   10.00    8.80
  -3  11   1   12.10    7.40
   1 -11  -1    6.80    7.80
   1 -11  -1   14.50   11.30
  -1 -11   1    4.80    6.90
   1  11  -1   -8.90    6.60
  -1  11   1    7.60    7.70
   1  11  -1  -10.90    9.50
  -1  11   1   -1.10    7.90
   1 -11   1    7.40    9.20
  -1 -11  -1   -4.60    4.30
  -1 -11  -1    1.90    9.60
   1 -11   1    2.00    3.10
  -1  11  -1    2.30    8.20
   1  11   1   -3.30    7.30
   1  11   1   -2.10    6.90
  -1  11  -1    2.60    6.90
   3 -11   1   15.10    5.90
  -3 -11  -1   -8.60    6.20
   3 -11   1   15.40    6.20
  -3 -11  -1   15.70    6.80
   3  11   1   -1.70    6.30
  -3  11  -1    4.60   12.40
   3  11   1  -10.40    8.40
  -3  11  -1   15.50    8.40
   5 -11   1   29.50   10.30
  -5 -11  -1   29.10   14.10
   5 -11   1   12.60    7.30
  -5 -11  -1   19.40   10.90
  -5  11  -1    5.80   11.40
   5  11   1    1.20   11.90
   5  11   1   14.20   10.90
  -7 -11  -1    8.80    8.60
  -7 -11  -1   -5.20    5.10
  -7  11  -1    4.10    9.70
   7  11   1   -1.60    7.80
   7  11   1   19.80    8.40
   9 -11   1    1.30    5.90
  -9 -11  -1    2.10    9.70
   9  11   1    8.60    8.20
  -9  11  -1  -16.30    8.10
 -11 -11  -1   -0.10    9.60
  11 -11   1   17.30    6.90
 -11  11  -1   21.80    8.70
  11  11   1   10.10    9.10
  13 -11   1   -4.70    7.30
 -13 -11  -1   11.80   11.50
  13 -11   1   -1.00    5.40
  13  11   1  -15.70    7.80
 -13  11  -1    7.70    7.90
 -15 -11  -1   14.90    9.50
  15 -11   1   10.20    4.50
  15 -11   1   -4.20    6.80
  15  11   1   17.60   10.40
 -15  11  -1   24.60    9.80
 -17 -11  -1   25.60   12.40
  17 -11   1   14.50    7.50
 -17 -11  -1   16.70   12.10
  17 -11   1    1.90    8.70
 -17  11  -1   18.90   10.40
  17  11   1    4.40    8.50
 -17  11  -1   18.40   11.00
  17  11   1    4.00    6.50
  14 -12  -1    7.50    9.90
 -14 -12   1    1.50   10.00
 -14 -12   1   15.90   11.20
  14  12  -1   -5.10    8.30
 -14  12   1   -3.30   10.90
 -12 -12   1    0.10    8.10
  12 -12  -1   -0.40    8.10
 -12 -12   1    2.00    7.10
 -12  12   1    9.20   12.10
  12  12  -1   -7.90   10.30
  10 -12  -1    5.60    6.10
  10 -12  -1    1.50    4.80
 -10 -12   1   25.30   13.60
 -10 -12   1    8.90    7.70
 -10  12   1  -10.90    8.60
  10  12  -1  -12.50    8.20
  -8 -12   1    2.60    6.30
  -8 -12   1    2.60    8.00
   8 -12  -1   -1.60   10.80
  -8  12   1   10.30   10.50
  -6 -12   1    0.20    5.80
   6 -12  -1   17.50   10.20
   6 -12  -1   -8.60    5.00
  -6 -12   1  -10.30    7.30
  -6  12   1   13.80   12.90
   6  12  -1  -19.50    7.80
   6  12  -1   -1.90   11.20
   4 -12  -1    8.30    5.40
  -4 -12   1   -5.20    4.10
   4 -12  -1   -5.80    4.60
  -4 -12   1   -2.80    8.30
   4  12  -1   -9.90    7.80
   4  12  -1   -7.90   10.40
  -2 -12   1    7.20   12.90
   2 -12  -1    1.70    5.50
  -2 -12   1   18.90   11.30
  -2  12   1    0.30    7.10
   2  12  -1   -3.00    6.60
   0 -12  -1    5.90    6.70
   0 -12  -1    2.90    7.30
   0 -12   1   16.40    9.00
   0 -12   1    2.60   10.70
   0  12  -1  -18.50    9.20
   0  12   1  -10.50    9.50
   0  12  -1   -0.20   11.60
   2 -12   1    1.30    5.40
   2 -12   1   -0.20    6.70
  -2 -12  -1    0.50    9.10
  -2  12  -1   -4.80    9.30
   2  12   1    6.40    9.10
   2  12   1    3.70    9.30
   4 -12   1   -2.60    8.80
  -4 -12  -1    4.20    7.50
   4 -12   1   -0.80    8.40
  -4 -12  -1  -10.40    7.80
   4  12   1   23.20   14.30
   4  12   1   10.40    7.70
  -4  12  -1   12.20   11.60
   6 -12   1   -7.90    9.30
  -6 -12  -1    1.80   10.80
   6 -12   1   -5.20    6.00
  -6 -12  -1   -8.90    6.60
  -6  12  -1   10.50   11.90
   6  12   1   -1.40   10.80
   8 -12   1    5.00    8.60
  -8 -12  -1   11.50    7.10
  -8 -12  -1   -3.00    6.30
   8 -12   1    4.30    8.40
  -8  12  -1   -1.60    7.80
   8  12   1    7.10    7.30
 -10 -12  -1   -4.40    7.70
  10 -12   1   -3.70    4.00
  10 -12   1   -7.20    7.60
 -10 -12  -1   17.60    9.40
  10  12   1  -15.60   10.90
 -10  12  -1   11.50   10.90
 -12 -12  -1  -11.20   10.70
  12 -12   1   -1.60    6.00
  12 -12   1   -0.40    6.70
 -12  12  -1   -2.50   12.10
  12  12   1   10.90   10.40
  14 -12   1   -6.20    5.20
 -14 -12  -1   10.30    9.20
 -14 -12  -1  -10.60   11.60
  14 -12   1   26.20    9.50
  14  12   1    3.10    7.70
 -14  12  -1  -15.60   16.60
   7 -13  -1   -2.00    8.10
  -7 -13   1    5.80    9.10
  -7 -13   1   21.50   10.10
   7 -13  -1    9.50   11.10
  -7  13   1   -1.70   12.40
   7  13  -1   -5.40   14.10
   5 -13  -1    9.00    8.30
  -5 -13   1   13.30   10.30
   5 -13  -1    1.60    9.50
  -5 -13   1    5.10   11.40
  -5  13   1    0.30   10.50
   5  13  -1  -13.80   13.00
   5  13  -1   23.40   10.30
   3 -13  -1    8.10    7.20
   3 -13  -1   13.50    7.70
  -3 -13   1  -16.30    8.00
  -3 -13   1  -15.60    9.00
   3  13  -1   18.70   10.90
   3  13  -1  -27.40   16.40
  -3  13   1  -10.50   10.20
  -1 -13   1  -16.90   13.40
   1 -13  -1   -9.30    5.70
   1 -13  -1   13.90    8.30
  -1 -13   1    1.80   10.00
  -1  13   1   -0.90   10.10
   1  13  -1   -7.80   12.90
   1 -13   1  -10.10    9.30
  -1 -13  -1   12.50    9.40
  -1  13  -1    9.80    8.70
   1  13   1   12.40   11.30
  -3 -13  -1   -3.70    9.20
   3 -13   1    4.30    9.10
   3 -13   1    9.30    7.30
  -3 -13  -1   13.30   11.10
   3  13   1   20.20    9.40
  -3  13  -1  -14.90   11.30
  -5 -13  -1    4.00    8.80
   5 -13   1   12.40    7.50
   5 -13   1    9.90    6.20
  -5 -13  -1   15.40   11.70
  -5  13  -1   -2.00    9.80
   5  13   1   28.40   19.10
   7 -13   1    2.80    8.30
  -7 -13  -1  -16.10   10.60
   7 -13   1   -9.80    7.90
  -7 -13  -1    8.90    7.40
   7  13   1    2.50   11.60
  -7  13  -1  -21.70   13.40
  32   0  -2    4.10    8.40
 -32   0   2    4.30   13.80
  32   0  -2   -2.80    6.10
  30   0  -2    5.50    4.00
  30   0  -2   11.30    8.30
 -30   0   2    2.60   14.00
  28   0  -2   20.20    9.90
 -28   0   2   35.80    9.30
  28   0  -2   11.90    7.90
  26   0  -2   16.10    9.30
  26   0  -2    1.50    7.60
 -26   0   2   23.70   15.40
  24   0  -2    5.50    6.20
 -24   0   2    7.50    6.60
  24   0  -2    9.40    7.70
  24   0  -2   12.50    5.50
 -24   0   2   12.00    8.90
 -22   0   2   48.60   17.10
  22   0  -2   37.80    9.70
  22   0  -2   31.70    8.60
 -22   0   2   38.10   13.80
  22   0  -2   41.40   11.10
 -20   0   2    1.30    9.70
  20   0  -2    1.10    4.80
  20   0  -2    0.00    4.40
  20   0  -2    3.10    7.50
  20   0  -2   -0.70    6.40
  20   0  -2    3.10    4.10
 -20   0   2    1.10    3.80
  20   0  -2   -1.50    3.40
  20   0  -2   -4.80    5.00
  20   0  -2    3.60    5.70
 -18   0   2  146.19   20.50
  18   0  -2  158.08   15.40
 -18   0   2  139.49   14.60
  18   0  -2  123.19   17.20
  18   0  -2  155.58   19.60
  18   0  -2  127.49   14.10
  18   0  -2  160.68   15.80
  18   0  -2  167.58   20.20
  18   0  -2  132.89   17.30
  18   0  -2  140.29   14.20
 -18   0   2  138.09   16.00
  16   0  -2  102.99   19.20
  16   0  -2   82.89   11.30
  16   0  -2  108.29   13.80
 -16   0   2  138.09   15.10
 -16   0   2  109.19   20.20
  16   0  -2  109.59   11.60
  16   0  -2   93.19   11.40
  16   0  -2  103.19   11.90
 -16   0   2   90.29   12.00
  16   0  -2  122.59   21.10
  14   0  -2   86.19   16.20
  14   0  -2   84.89   10.00
  14   0  -2   60.09   12.60
  14   0  -2   95.39   10.60
 -14   0   2   79.39   10.00
  14   0  -2   75.49   11.20
 -14   0   2   87.99   12.40
 -14   0   2   87.49   16.40
  14   0  -2   80.39    9.40
  14   0  -2   92.49   11.40
 -12   0   2   50.29   10.80
  12   0  -2   70.39   10.10
  12   0  -2   70.89    8.50
 -12   0   2   64.59    8.20
  12   0  -2   74.69    8.20
  12   0  -2   79.49   14.60
  12   0  -2   83.99    9.00
 -12   0   2   74.39   10.70
  12   0  -2   83.89   10.00
  12   0  -2   70.89    9.70
 -10   0   2  177.08   16.60
  10   0  -2  144.89   13.60
  10   0  -2  165.98   11.80
  10   0  -2  168.28   14.60
  10   0  -2  169.08   12.20
  10   0  -2  176.58   12.30
  10   0  -2  171.18   13.10
  10   0  -2  154.58   16.00
 -10   0   2  164.98   14.60
 -10   0   2  167.48   12.40
  -8   0   2    1.70    2.10
   8   0  -2   -0.20    1.30
   8   0  -2    1.10    2.20
   8   0  -2    0.10    1.10
  -8   0   2    1.10    2.00
  -8   0   2    1.00    1.30
   8   0  -2    1.20    1.80
   8   0  -2   -0.20    1.50
   8   0  -2   -1.90    1.40
   8   0  -2    0.00    1.40
   6   0  -2  433.86   18.80
   6   0  -2  454.75   22.10
   6   0  -2  469.75   20.60
   6   0  -2  408.36   20.20
   6   0  -2  429.96   17.40
   6   0  -2  396.96   21.70
   6   0  -2  422.46   17.30
  -6   0   2  446.26   22.70
  -6   0   2  392.56   17.00
  -6   0   2  389.46   20.70
   6   0  -2  458.15   18.10
  -4   0   2   39.50    5.00
   4   0  -2   38.30    3.60
  -4   0   2   33.20    5.70
   4   0  -2   35.50    4.20
   4   0  -2   35.20    5.10
  -4   0   2   37.10    4.20
   4   0  -2   36.40    3.60
   4   0  -2   35.60    4.80
   4   0  -2   33.00    4.10
  -4   0   2   33.80    3.40
  -2   0   2  924.61   29.20
   2   0  -2  920.31   29.10
  -2   0   2  911.11   30.70
   2   0  -2  880.51   27.30
  -2   0   2  926.61   27.80
   2   0  -2  901.21   24.90
  -2   0   2  884.01   25.80
   2   0  -2  919.71   30.70
   2   0  -2  902.81   25.70
   0   0   2  619.74   20.40
   0   0  -2  634.74   21.50
   0   0   2  641.14   17.90
   0   0  -2  639.74   17.90
   0   0   2  655.13   21.50
   0   0  -2  629.64   20.20
   0   0  -2  638.64   21.70
   0   0  -2  613.94   21.10
   0   0   2  630.54   21.30
  -2   0  -2  710.53   22.70
   2   0   2  752.62   23.50
   2   0   2  690.33   22.60
   2   0   2  703.03   22.40
  -2   0  -2  708.53   22.70
  -2   0  -2  693.83   22.00
   2   0   2  741.83   25.40
  -2   0  -2  743.83   23.40
  -2   0  -2  692.73   25.00
   2   0   2  709.73   22.00
   4   0   2  782.02   28.70
  -4   0  -2  888.01   29.60
  -4   0  -2  806.12   30.80
  -4   0  -2  835.02   27.20
   4   0   2  851.11   27.70
  -4   0  -2  799.92   27.30
  -4   0  -2  773.72   25.50
   4   0   2  795.72   30.30
   4   0   2  843.32   27.20
   4   0   2  747.23   25.30
   6   0   2  999.80   36.80
  -6   0  -2  918.81   32.90
  -6   0  -2  925.51   30.80
   6   0   2  942.71   32.80
   6   0   2  865.01   30.30
  -6   0  -2  990.70   36.60
  -6   0  -2  951.70   33.30
   6   0   2  958.20   32.80
   6   0   2  947.41   37.20
  -6   0  -2 1063.29   39.20
  -8   0  -2  592.54   25.70
   8   0   2  639.54   25.80
  -8   0  -2  591.84   26.10
   8   0   2  597.24   25.60
   8   0   2  647.84   31.20
   8   0   2  633.84   25.50
   8   0   2  573.94   28.80
  -8   0  -2  642.24   24.50
  -8   0  -2  613.04   31.10
   8   0   2  601.94   23.80
  10   0   2 1122.09   40.50
 -10   0  -2 1150.18   49.00
  10   0   2 1193.78   41.20
 -10   0  -2 1059.59   39.00
  10   0   2 1148.79   41.70
  10   0   2 1030.20   38.20
  10   0   2 1083.29   47.30
 -10   0  -2 1052.29   41.40
  10   0   2  965.30   44.60
 -10   0  -2 1086.89   41.10
  12   0   2 1163.98   51.89
  12   0   2 1229.38   43.70
  12   0   2 1133.49   44.30
 -12   0  -2 1140.49   45.40
 -12   0  -2 1167.28   54.09
 -12   0  -2 1201.08   44.10
  12   0   2 1232.18   45.00
 -12   0  -2 1159.58   46.50
  12   0   2 1160.58   52.69
  12   0   2 1236.68   46.40
  14   0   2  647.84   31.10
  14   0   2  656.13   32.80
 -14   0  -2  605.54   32.50
  14   0   2  682.53   32.40
 -14   0  -2  646.44   39.80
  14   0   2  643.54   38.90
  14   0   2  686.93   31.00
 -14   0  -2  651.43   31.10
 -14   0  -2  629.74   32.20
  14   0   2  663.93   38.30
  16   0   2  288.97   19.70
  16   0   2  308.57   27.00
  16   0   2  311.07   21.00
 -16   0  -2  274.37   20.80
  16   0   2  246.68   24.40
 -16   0  -2  273.37   26.30
 -16   0  -2  295.27   20.10
 -16   0  -2  265.07   21.40
  16   0   2  301.37   22.30
  16   0   2  302.67   21.30
 -18   0  -2   71.39   10.30
  18   0   2   71.69   12.70
 -18   0  -2   84.49   18.90
 -18   0  -2   55.49   12.50
  18   0   2   78.29   17.00
  18   0   2   81.59   11.10
  18   0   2   52.29   11.40
 -18   0  -2   77.79   10.90
  18   0   2   65.09   15.80
  18   0   2   71.39    9.10
  20   0   2   60.99   15.00
  20   0   2   40.40   10.60
  20   0   2   53.49   11.90
 -20   0  -2   36.80   14.20
 -20   0  -2   43.20   11.70
 -20   0  -2   56.29   12.00
  20   0   2   31.60    8.90
 -20   0  -2   35.10    9.50
 -22   0  -2   18.60   11.10
  22   0   2   17.40    8.00
 -22   0  -2   24.40   10.60
  22   0   2   20.50    8.00
 -22   0  -2    7.10    8.00
  22   0   2   31.80    9.30
  24   0   2   31.30   10.00
 -24   0  -2   27.90   14.40
  24   0   2   20.10    8.60
  24   0   2   40.10   12.60
 -26   0  -2    4.70   11.20
  26   0   2   14.50    5.80
  26   0   2   -1.80    7.30
  26   0   2    8.30    8.00
 -28   0  -2    6.00   16.50
  28   0   2   -0.90    4.60
  28   0   2    9.40    5.10
  30   0   2    6.70    3.80
  30   0   2    1.60    5.80
 -30   0  -2   -6.00   13.70
 -32   0  -2   18.10   20.70
  32   0   2   -1.20    4.80
  32   0   2    5.40    6.10
  31  -1  -2   -1.50    3.50
  31  -1  -2   -9.20    6.00
  31   1  -2  -15.70    6.70
  31   1  -2   -7.90    5.20
 -31   1   2   -7.90    9.20
  29  -1  -2    7.60    6.60
 -29  -1   2  -14.50   14.60
  29  -1  -2   14.90    5.40
 -29   1   2    6.90    8.50
  27  -1  -2    2.20    4.60
 -27  -1   2  -16.40    7.30
  27  -1  -2    4.50    6.60
  27   1  -2    0.20    3.70
  27   1  -2   -0.40    4.90
  25  -1  -2   10.00    7.10
  25  -1  -2   10.40    3.60
 -25  -1   2    7.10   10.20
  25   1  -2   -4.60    4.20
  25   1  -2    3.30    5.70
 -25   1   2    3.90    8.40
 -25   1   2    8.30    7.50
 -23  -1   2   -9.60    5.80
 -23  -1   2    0.70    7.20
  23  -1  -2    1.10    5.40
  23  -1  -2   -6.60    4.00
  23   1  -2  -11.70    4.50
  23   1  -2   -1.40    4.20
 -23   1   2  -10.00    6.80
 -23   1   2   -5.60    7.20
  21  -1  -2   -4.30    3.80
  21  -1  -2   -4.80    3.70
  21  -1  -2   -7.20    3.30
  21  -1  -2   -0.30    4.20
 -21  -1   2   -2.40    3.90
 -21  -1   2   -7.40    5.90
  21   1  -2   -4.30    6.40
  21   1  -2    0.30    3.80
  21   1  -2   -0.50    3.20
  21   1  -2   -2.90    4.20
  21   1  -2    0.00    4.80
 -21   1   2   -4.10    3.80
 -21   1   2   -7.00    6.70
  21   1  -2   -4.70    4.00
  19  -1  -2    3.00    2.90
  19  -1  -2   18.60    6.90
  19  -1  -2    8.80    6.30
  19  -1  -2   -4.30    5.00
  19  -1  -2    5.80    3.40
 -19  -1   2    3.10    4.20
  19  -1  -2   19.90    6.20
  19  -1  -2   -0.60    4.90
 -19  -1   2   -1.20    7.40
  19   1  -2    3.50    7.50
 -19   1   2    1.20    3.80
  19   1  -2    6.00    5.30
  19   1  -2   -0.80    5.00
  19   1  -2   11.20    6.30
 -19   1   2    6.70    6.90
  19   1  -2    9.70    6.50
 -19   1   2   14.80    8.70
  19   1  -2    2.10    4.20
 -17  -1   2   42.50   13.20
  17  -1  -2   42.60   14.10
  17  -1  -2   49.10   12.40
  17  -1  -2   54.59    9.80
  17  -1  -2   47.90    8.50
  17  -1  -2   44.90   11.80
 -17  -1   2   42.50   10.10
  17  -1  -2   49.80   10.10
  17  -1  -2   39.50    8.40
 -17   1   2   51.09   15.10
  17   1  -2   45.20   12.60
  17   1  -2   37.20    9.20
  17   1  -2   29.30   10.10
 -17   1   2   38.50    8.30
  17   1  -2   32.50    9.40
 -17   1   2   58.49   12.20
  17   1  -2   42.20   11.50
  17   1  -2   67.19   15.60
  17   1  -2   39.10    9.00
  17   1  -2   49.90   10.70
  15  -1  -2   -5.30    3.00
  15  -1  -2   -1.90    4.80
  15  -1  -2    5.00    3.70
  15  -1  -2    1.90    2.60
  15  -1  -2   -0.30    2.70
  15  -1  -2   -0.90    2.70
 -15  -1   2    4.50    3.80
  15  -1  -2    0.60    1.80
 -15  -1   2    5.30    5.70
  15   1  -2    1.00    1.80
  15   1  -2    4.70    2.80
 -15   1   2    0.20    2.30
 -15   1   2    0.90    2.00
  15   1  -2    5.80    5.00
  15   1  -2   -1.90    2.40
  15   1  -2   -2.80    1.60
 -15   1   2   -4.80    3.60
  15   1  -2   -6.20    3.90
 -13  -1   2  177.08   16.20
  13  -1  -2  190.68   12.40
  13  -1  -2  210.58   15.20
  13  -1  -2  181.88   13.80
  13  -1  -2  208.08   14.30
  13  -1  -2  173.68   17.10
  13  -1  -2  180.78   19.30
  13  -1  -2  187.48   18.50
 -13  -1   2  172.48   17.30
  13   1  -2  176.08   18.00
  13   1  -2  198.48   17.20
 -13   1   2  189.88   20.50
  13   1  -2  177.98   15.10
 -13   1   2  174.58   13.90
 -13   1   2  197.98   19.20
 -13   1   2  199.08   15.30
  13   1  -2  183.08   15.70
  13   1  -2  183.88   17.00
  13   1  -2  203.18   15.50
  13   1  -2  210.48   17.20
  13   1  -2  181.58   17.90
  11  -1  -2  294.07   23.40
  11  -1  -2  263.47   13.90
  11  -1  -2  292.57   21.60
 -11  -1   2  290.27   21.70
 -11  -1   2  260.37   18.70
  11  -1  -2  289.07   16.20
 -11  -1   2  250.17   20.10
  11  -1  -2  282.07   16.40
  11   1  -2  303.87   22.00
  11   1  -2  279.37   17.40
 -11   1   2  223.08   21.20
  11   1  -2  311.97   19.30
  11   1  -2  276.77   20.80
 -11   1   2  280.27   17.20
  11   1  -2  298.27   20.80
  11   1  -2  298.17   20.00
  11   1  -2  287.37   21.50
 -11   1   2  285.67   16.80
  11   1  -2  295.17   18.30
 -11   1   2  284.77   21.90
   9  -1  -2    6.40    2.30
   9  -1  -2   26.40    7.30
  -9  -1   2   12.00    4.20
   9  -1  -2    9.50    3.20
   9  -1  -2   16.80    5.40
   9  -1  -2   11.60    3.30
  -9  -1   2    6.70    3.90
  -9  -1   2   10.30    4.80
   9  -1  -2   10.70    3.20
  -9   1   2    5.30    2.70
   9   1  -2   11.60    4.10
  -9   1   2   15.00    5.40
   9   1  -2    7.10    3.30
   9   1  -2   11.30    4.50
  -9   1   2   15.90    6.80
   9   1  -2   12.50    4.50
   9   1  -2   11.70    4.50
  -9   1   2    9.30    2.80
   9   1  -2   16.70    5.90
   9   1  -2   12.70    4.60
  -7  -1   2  369.86   19.70
   7  -1  -2  393.26   14.10
  -7  -1   2  370.16   20.40
   7  -1  -2  383.26   17.20
   7  -1  -2  386.16   22.30
  -7  -1   2  364.46   20.20
  -7  -1   2  342.07   20.40
   7  -1  -2  374.26   23.10
   7  -1  -2  351.56   14.50
   7  -1  -2  374.46   16.00
   7   1  -2  352.76   20.20
  -7   1   2  350.56   21.80
   7   1  -2  390.86   20.30
   7   1  -2  416.56   18.80
   7   1  -2  356.86   20.20
  -7   1   2  369.86   17.10
  -7   1   2  349.67   22.50
   7   1  -2  384.56   19.60
   7   1  -2  434.36   21.70
  -7   1   2  354.36   16.00
   7   1  -2  377.46   20.40
  -5  -1   2 1203.48   42.00
  -5  -1   2 1315.77   43.90
  -5  -1   2 1242.28   41.00
   5  -1  -2 1244.48   37.60
   5  -1  -2 1088.79   43.50
   5  -1  -2 1214.48   35.50
   5  -1  -2 1219.58   44.50
   5  -1  -2 1144.69   33.50
  -5  -1   2 1243.28   41.20
  -5   1   2 1193.58   34.30
   5   1  -2 1236.58   41.00
   5   1  -2 1303.37   42.40
  -5   1   2 1216.28   35.70
  -5   1   2 1169.68   37.30
   5   1  -2 1247.58   42.60
  -5   1   2 1255.47   44.90
   5   1  -2 1221.18   42.50
   5   1  -2 1203.18   41.40
  -5   1   2 1273.77   45.40
   5   1  -2 1193.38   40.90
  -3  -1   2 2462.45   68.19
   3  -1  -2 2457.15   72.69
   3  -1  -2 2480.85   73.49
  -3  -1   2 2336.17   71.49
   3   1  -2 2445.86   72.19
   3   1  -2 2569.24   69.89
   3   1  -2 2486.05   71.69
  -1  -1   2  243.98   11.10
   1  -1  -2  209.98    9.40
   1  -1  -2  254.17   12.90
  -1  -1   2  232.18    9.10
   1  -1  -2  243.68   11.80
  -1  -1   2  246.88   12.40
  -1  -1   2  228.68   11.00
  -1  -1   2  241.38   13.00
   1  -1  -2  249.78    8.10
   1  -1  -2  250.17   11.30
   1  -1  -2  239.78    9.30
  -1   1   2  230.08    9.60
   1   1  -2  236.78   11.10
   1   1  -2  236.98   12.00
   1   1  -2  259.37   13.60
  -1   1   2  221.18    7.70
   1   1  -2  247.48   10.90
   1   1  -2  248.78    9.00
  -1   1   2  239.88    9.30
  -1   1   2  231.28   12.40
  -1  -1  -2  158.98    8.50
   1  -1   2  167.78    9.10
  -1  -1  -2  167.08    8.60
   1  -1   2  162.28    9.80
  -1  -1  -2  160.58    8.40
  -1  -1  -2  149.29    8.20
  -1  -1  -2  170.18    8.40
   1  -1   2  163.18   10.40
   1  -1   2  160.68    8.30
   1  -1   2  164.18    6.60
  -1   1  -2  175.88    6.70
  -1   1  -2  152.28   10.30
   1   1   2  164.28    8.40
   1   1   2  163.78    8.50
  -1   1  -2  158.18    8.10
   1   1   2  168.88    7.40
  -1   1  -2  173.78   10.20
  -1   1  -2  151.08    8.50
   1   1   2  152.08    8.20
   1   1   2  166.88    8.40
   1   1   2  161.38    8.10
   3  -1   2   38.80    5.30
  -3  -1  -2   37.50    4.60
  -3  -1  -2   41.80    4.50
  -3  -1  -2   38.20    4.20
   3  -1   2   36.00    4.10
   3  -1   2   38.40    5.50
   3  -1   2   40.20    3.50
   3  -1   2   42.30    4.40
  -3  -1  -2   40.00    2.70
  -3  -1  -2   37.30    5.00
   3   1   2   42.30    4.90
  -3   1  -2   49.10    6.10
   3   1   2   36.90    4.60
  -3   1  -2   45.10    3.70
   3   1   2   40.30    4.40
  -3   1  -2   37.10    4.00
  -3   1  -2   39.90    4.20
   3   1   2   42.50    2.80
   3   1   2   40.50    4.40
  -3   1  -2   48.70    6.20
  -5  -1  -2 1539.95   50.69
   5  -1   2 1565.04   48.70
   5  -1   2 1628.14   47.20
  -5  -1  -2 1618.54   51.19
   5  -1   2 1577.84   54.89
  -5  -1  -2 1664.83   49.90
   5  -1   2 1601.64   52.09
  -5  -1  -2 1596.04   52.49
   5  -1   2 1587.64   47.60
  -5   1  -2 1532.05   51.49
  -5   1  -2 1569.34   47.30
   5   1   2 1618.24   50.99
  -5   1  -2 1581.34   47.00
  -5   1  -2 1599.64   48.80
   5   1   2 1714.63   49.99
  -5   1  -2 1719.13   56.49
   5   1   2 1588.74   50.29
   5   1   2 1615.04   52.19
   7  -1   2   78.69    7.10
  -7  -1  -2   68.89    8.80
   7  -1   2   71.79    9.70
  -7  -1  -2   74.29    7.70
   7  -1   2   84.49    8.70
   7  -1   2   68.19    6.30
  -7  -1  -2   63.69    3.70
  -7  -1  -2   74.19    8.70
  -7  -1  -2   67.09    7.70
   7  -1   2   67.79    7.00
  -7   1  -2   66.99    7.00
   7   1   2   71.49    8.20
  -7   1  -2   70.69    6.80
  -7   1  -2   64.49    6.20
   7   1   2   85.49    8.60
   7   1   2   66.49    3.80
  -7   1  -2   78.99    8.60
  -7   1  -2   78.79   10.10
   7   1   2   66.59    7.50
   7   1   2   78.89    8.80
  -9  -1  -2   64.29    5.00
   9  -1   2   71.79    7.20
  -9  -1  -2   70.49    9.20
   9  -1   2   60.09    7.40
   9  -1   2   86.79   14.70
  -9  -1  -2   73.29    8.90
   9  -1   2   71.19    7.60
  -9  -1  -2   60.49   10.60
   9  -1   2   73.09    8.60
  -9  -1  -2   75.49    8.40
   9   1   2   68.49    8.40
   9   1   2   78.59    9.60
  -9   1  -2   84.59   11.50
   9   1   2   66.59    8.30
   9   1   2   67.79    5.20
  -9   1  -2   62.39    7.50
  -9   1  -2   60.09    7.10
   9   1   2   75.19    9.30
  -9   1  -2   73.09    7.30
  -9   1  -2   67.59    8.60
 -11  -1  -2  100.09   12.60
 -11  -1  -2  104.59   11.00
  11  -1   2   83.99   10.40
  11  -1   2  117.79   13.10
  11  -1   2   98.79    9.20
  11  -1   2  109.69   10.90
 -11  -1  -2   95.69   10.60
  11  -1   2  115.89   10.60
  11  -1   2  111.49   13.00
 -11  -1  -2   82.09   11.10
 -11  -1  -2  103.49    7.50
  11   1   2   96.19   10.50
 -11   1  -2   90.29   13.00
 -11   1  -2  109.69    9.70
  11   1   2   94.89   10.60
  11   1   2  109.29   13.10
 -11   1  -2  100.49   10.20
 -11   1  -2  106.59   11.90
  11   1   2  100.89    7.80
  11   1   2   91.59   11.90
  13  -1   2   21.10    7.00
  13  -1   2   11.10    5.80
  13  -1   2   21.60    8.10
 -13  -1  -2   15.50    5.40
  13  -1   2   26.00    6.50
  13  -1   2   21.70    6.10
  13  -1   2   25.60    6.20
 -13  -1  -2   19.40    4.60
 -13  -1  -2   17.70    7.70
 -13  -1  -2   20.40    6.70
 -13  -1  -2   26.30    8.20
  13   1   2   24.70    6.40
  13   1   2   22.90    5.30
  13   1   2   24.80    7.40
 -13   1  -2   18.60    5.40
 -13   1  -2   33.90   11.20
  13   1   2   29.10    7.90
 -13   1  -2   25.50    6.40
 -13   1  -2   22.20    7.60
  15  -1   2   -1.90    1.20
  15  -1   2   -1.50    4.60
  15  -1   2   -0.60    2.10
 -15  -1  -2    2.10    4.30
 -15  -1  -2    2.80    3.00
 -15  -1  -2    6.10    3.50
 -15  -1  -2    1.10    1.70
 -15  -1  -2   -3.00    3.40
  15  -1   2    0.00    2.50
  15  -1   2   -0.30    4.50
  15   1   2    8.20    4.50
 -15   1  -2   -5.00    2.40
 -15   1  -2    3.00    3.50
  15   1   2   -0.50    2.00
 -15   1  -2   -1.50    3.80
  15   1   2   -2.30    2.70
  15   1   2   -1.00    2.10
  15   1   2    0.30    1.90
  15   1   2   -5.80    2.90
 -15   1  -2    4.40    2.00
 -17  -1  -2   37.70   10.50
  17  -1   2   32.40    8.20
  17  -1   2   40.20    9.50
  17  -1   2   28.90    7.20
 -17  -1  -2   32.30   12.40
  17  -1   2   21.50    9.00
 -17  -1  -2   30.30    7.30
  17  -1   2   48.40   10.70
  17   1   2   36.00    9.00
 -17   1  -2   36.90   12.30
 -17   1  -2   37.90    8.10
  17   1   2   27.50    6.70
 -17   1  -2   22.80    8.30
  17   1   2   30.40    8.60
  17   1   2   34.30    8.70
  17   1   2   40.20    7.40
 -17   1  -2   27.50    7.00
  17   1   2   36.40   12.30
  19  -1   2    3.40    3.90
  19  -1   2    6.80    4.60
 -19  -1  -2   -2.60    4.20
 -19  -1  -2    2.00    5.50
 -19  -1  -2    6.20    6.50
 -19  -1  -2    3.20    7.40
  19  -1   2    5.20    3.80
  19  -1   2    4.10    7.60
  19  -1   2    4.20    4.90
  19   1   2    3.20    2.60
 -19   1  -2   -1.40    5.80
 -19   1  -2    0.10    6.00
  19   1   2    4.80    4.10
  19   1   2    4.70    4.90
  19   1   2   10.50    8.10
  19   1   2    3.10    3.60
  19   1   2   13.90    7.50
 -21  -1  -2    7.30    3.90
  21  -1   2    1.90    3.70
  21  -1   2    6.80    4.80
  21   1   2    4.40    3.70
 -21   1  -2    2.30    7.00
  21   1   2    6.10    5.10
  21   1   2    2.30    4.90
 -21   1  -2    5.70    7.70
 -21   1  -2   17.00    6.50
  23  -1   2   19.40    8.40
 -23  -1  -2   -1.00   10.60
  23  -1   2   16.40    5.20
  23  -1   2   -1.70    5.80
 -23  -1  -2    4.90   10.00
  23   1   2    6.90    5.40
 -23   1  -2    4.70    7.50
 -23   1  -2    0.50   13.00
  23   1   2    0.90    4.30
  23   1   2   17.00    6.70
 -25  -1  -2   -3.50   12.90
  25  -1   2    1.70    4.90
  25  -1   2   -1.90    2.80
  25   1   2    6.30    3.60
 -25   1  -2    0.80   11.80
  27  -1   2   -6.00    6.20
 -27  -1  -2    9.10    9.90
  27  -1   2   -6.70    7.50
  27   1   2   -6.50    7.00
 -27   1  -2   -1.20    8.40
  27   1   2   -0.30    6.20
  27   1   2   -3.00    4.70
 -29  -1  -2   13.30   14.20
  29  -1   2   -5.20    6.50
  29  -1   2    8.00    4.20
 -29   1  -2   22.80   11.00
  31  -1   2   -5.90    7.50
  31  -1   2    1.20    7.30
 -31  -1  -2  -28.10   19.60
  31   1   2   -7.60    6.30
 -31   1  -2    1.60   10.80
  31   1   2   -2.30    3.10
  32  -2  -2    5.70    6.80
  32   2  -2   -6.30    6.40
  32   2  -2    1.60    6.30
 -32   2   2   -7.70   10.30
  30  -2  -2    1.60    7.10
 -30  -2   2   -7.80   23.00
  30  -2  -2    3.00    3.60
  30   2  -2   10.10    8.10
 -30   2   2    3.90    8.20
  30   2  -2   -1.30    3.80
  28  -2  -2   -0.90    3.80
  28  -2  -2    6.80    6.60
 -28  -2   2    2.90    9.00
  28   2  -2    0.50    6.90
  28   2  -2    6.50    7.30
 -28   2   2   12.70   15.50
 -26  -2   2   -1.50   13.50
  26  -2  -2    5.60    6.30
  26  -2  -2   17.30    7.60
 -26   2   2   -3.50   10.40
  26   2  -2   -4.50    7.10
 -26   2   2   27.00   12.80
  26   2  -2    3.50    4.90
  26   2  -2    5.90    8.50
  24  -2  -2    5.90    4.00
  24  -2  -2    8.00    7.80
 -24  -2   2   23.50    8.90
 -24   2   2   17.30   10.00
  24   2  -2    3.30    6.40
  24   2  -2   10.20    5.20
  24   2  -2   13.90    8.50
 -24   2   2   23.10   13.80
  22  -2  -2    4.30    9.20
 -22  -2   2   11.90    7.40
  22  -2  -2    6.80    6.20
  22  -2  -2   27.90    8.60
  22   2  -2   17.50    7.80
 -22   2   2   18.70    8.20
  22   2  -2    9.70    6.30
 -22   2   2   19.60   10.10
  22   2  -2    2.40    6.70
  22   2  -2   15.50    7.20
  22   2  -2   14.40    6.40
  22   2  -2   29.30    6.00
 -22   2   2   26.70   10.10
 -20  -2   2   30.90   11.20
  20  -2  -2   19.60    5.20
  20  -2  -2   25.50    8.10
  20  -2  -2   25.30    8.30
  20   2  -2    7.20    9.90
  20   2  -2   28.40   11.00
  20   2  -2   31.60    9.40
  20   2  -2   21.60    9.00
  20   2  -2   28.90    8.80
 -20   2   2   28.40   13.40
  20   2  -2   22.20    6.10
  20   2  -2   26.70    8.90
 -20   2   2   12.20    8.70
 -20   2   2   13.20    7.10
  18  -2  -2   19.90   11.10
  18  -2  -2   20.00    8.80
  18  -2  -2   40.40    9.10
  18  -2  -2   41.20    7.10
  18  -2  -2   35.90    8.70
 -18  -2   2   29.50   11.40
  18  -2  -2   23.50   10.00
  18  -2  -2   28.20    6.80
  18   2  -2   16.00    7.70
  18   2  -2   40.40   10.40
 -18   2   2   27.50    7.90
  18   2  -2   32.90   12.60
 -18   2   2   25.50    9.80
  18   2  -2   30.60    8.90
  18   2  -2   31.40    7.50
  18   2  -2   34.90   11.30
 -18   2   2   29.80    8.80
  18   2  -2   26.70    9.10
 -18   2   2   34.10   12.00
  18   2  -2   41.60   10.20
  18   2  -2   30.90    9.40
 -16  -2   2   67.99   15.70
  16  -2  -2   75.19   15.80
  16  -2  -2   85.69   19.00
  16  -2  -2   84.59    8.20
  16  -2  -2   60.99   10.60
  16  -2  -2   49.40   10.30
 -16  -2   2   62.19   14.00
  16  -2  -2   72.69    6.90
  16   2  -2   60.69   11.60
  16   2  -2   50.69   13.00
  16   2  -2   64.89   13.20
  16   2  -2   57.19   12.80
  16   2  -2   64.79   14.70
 -16   2   2   43.60   10.00
 -16   2   2   38.50   14.00
 -16   2   2   57.19   14.10
  16   2  -2   70.19   12.70
  16   2  -2   68.59   14.10
  16   2  -2   68.89   12.90
 -16   2   2   72.19    9.80
  14  -2  -2  121.89   11.80
  14  -2  -2  125.19    8.40
  14  -2  -2  102.29   18.70
  14  -2  -2  135.49   12.70
  14  -2  -2  120.99   16.20
 -14  -2   2  142.59   16.70
  14  -2  -2  133.09    9.70
 -14  -2   2  106.19   13.80
 -14   2   2  115.09   12.40
  14   2  -2  109.79   13.50
  14   2  -2  117.39   15.00
  14   2  -2  120.89   14.10
  14   2  -2   91.19   13.00
 -14   2   2  119.59   12.00
 -14   2   2  146.89   19.70
 -14   2   2  132.89   16.80
  14   2  -2  139.99   14.10
  14   2  -2  111.39   12.90
  14   2  -2  107.69   14.20
  14   2  -2  116.99   15.60
  12  -2  -2    7.90    2.30
  12  -2  -2    8.70    3.90
 -12  -2   2   10.10    5.30
  12  -2  -2    8.40    4.70
  12  -2  -2    8.90    4.40
 -12  -2   2    6.00    5.60
  12  -2  -2   12.00    2.70
  12  -2  -2   11.00    4.50
  12   2  -2   18.80    6.90
  12   2  -2   11.40    6.10
  12   2  -2    8.00    4.50
  12   2  -2    5.00    4.00
  12   2  -2    8.40    4.30
  12   2  -2   14.50    5.50
 -12   2   2    7.60    5.20
 -12   2   2   19.90    9.10
  12   2  -2   16.80    5.20
  12   2  -2   11.40    4.90
 -12   2   2    8.50    3.70
 -10  -2   2  514.95   30.70
 -10  -2   2  449.16   27.90
  10  -2  -2  475.85   31.00
  10  -2  -2  572.74   32.20
  10  -2  -2  524.75   16.40
  10  -2  -2  508.45   17.60
  10  -2  -2  527.55   23.00
 -10  -2   2  516.05   27.10
  10   2  -2  506.65   27.80
  10   2  -2  521.65   27.80
  10   2  -2  534.05   30.00
 -10   2   2  484.25   22.60
 -10   2   2  497.25   24.20
  10   2  -2  495.05   28.30
  10   2  -2  515.25   27.10
  10   2  -2  478.25   29.50
 -10   2   2  492.65   31.40
  10   2  -2  533.55   26.70
  -8  -2   2   15.90    5.80
   8  -2  -2   27.10    7.50
   8  -2  -2   17.50    4.30
  -8  -2   2   26.20    6.10
   8  -2  -2   22.80    6.60
  -8  -2   2   18.30    5.90
   8  -2  -2   21.90    4.50
   8   2  -2   22.70    6.20
  -8   2   2   16.30    6.10
   8   2  -2   17.90    5.20
   8   2  -2   23.40    6.00
   8   2  -2   12.40    5.20
   8   2  -2   20.80    6.80
  -8   2   2   21.10    4.20
  -8   2   2   18.90    4.50
  -8   2   2   24.00    7.70
   8   2  -2   33.30    7.60
   8   2  -2   15.40    5.30
  -6  -2   2  207.08   14.40
  -6  -2   2  182.38   13.90
   6  -2  -2  208.48   10.60
   6  -2  -2  178.18   15.60
   6  -2  -2  193.68   11.90
  -6  -2   2  210.08   15.60
   6  -2  -2  200.78   16.40
   6   2  -2  204.98   15.70
   6   2  -2  209.58   15.00
  -6   2   2  186.68   10.20
   6   2  -2  195.98   11.50
  -6   2   2  193.68   16.10
  -6   2   2  189.68   11.70
   6   2  -2  193.38   12.30
   6   2  -2  172.28   13.80
  -6   2   2  209.78   17.10
   6   2  -2  204.08   14.00
   6   2  -2  196.58   14.40
   4  -2  -2  277.27   17.60
   4  -2  -2  293.57   14.10
  -4  -2   2  266.37   17.70
  -4  -2   2  264.97   12.50
  -4  -2   2  275.07   16.80
  -4  -2   2  303.77   15.90
  -4  -2   2  274.17   16.70
   4  -2  -2  282.87   12.00
   4  -2  -2  244.78    9.00
   4  -2  -2  280.97   18.30
   4   2  -2  282.67   14.70
  -4   2   2  294.27   17.80
   4   2  -2  296.17   13.10
  -4   2   2  271.57   11.70
  -4   2   2  268.07    8.80
   4   2  -2  293.87   16.50
  -4   2   2  289.47   19.10
   4   2  -2  269.37   17.20
  -4   2   2  274.37   13.50
   4   2  -2  267.47   16.90
   2  -2  -2  168.18   11.60
  -2  -2   2  171.58   13.00
  -2  -2   2  174.18   10.20
   2  -2  -2  161.58   12.50
  -2  -2   2  173.38   12.70
  -2  -2   2  178.78   11.80
   2  -2  -2  166.08    8.60
  -2  -2   2  163.38    9.10
   2  -2  -2  171.48    9.90
   2  -2  -2  185.88    8.70
  -2   2   2  199.08   13.90
  -2   2   2  158.58    8.00
  -2   2   2  179.48    9.90
   2   2  -2  161.38   10.80
   2   2  -2  175.58    9.80
   2   2  -2  165.68    9.40
   2   2  -2  165.58   12.20
  -2   2   2  184.08   11.90
   2   2  -2  162.68   12.60
  -2   2   2  165.48    8.30
   0  -2  -2  798.62   27.30
   0  -2  -2  751.22   30.00
   0  -2  -2  762.22   25.70
   0  -2   2  807.92   28.30
   0  -2  -2  764.02   26.70
   0  -2  -2  799.22   27.90
   0  -2   2  818.72   29.10
   0  -2   2  794.72   26.10
   0  -2  -2  798.92   27.00
   0  -2   2  810.12   33.00
   0  -2   2  822.52   30.60
   0   2  -2  748.43   29.20
   0   2  -2  793.02   32.90
   0   2   2  762.12   27.20
   0   2  -2  847.22   29.00
   0   2  -2  789.32   28.10
   0   2   2  791.82   27.10
   0   2  -2  806.42   25.50
   0   2   2  842.42   31.10
   0   2   2  772.22   26.40
  -2  -2  -2 2240.68   66.79
   2  -2   2 2344.27   72.59
  -2  -2  -2 2376.26   67.59
   2  -2   2 2391.86   66.29
  -2  -2  -2 2080.39   60.89
   2  -2   2 2374.26   66.69
   2  -2   2 2130.69   68.19
  -2  -2  -2 2344.47   67.59
  -2  -2  -2 2196.38   65.09
  -2   2  -2 2202.38   65.29
  -2   2  -2 2257.07   65.39
  -2   2  -2 2211.18   62.39
  -2   2  -2 2339.37   69.69
   2   2   2 2281.77   65.39
   2   2   2 2311.27   66.99
  -2   2  -2 2358.16   72.79
   2   2   2 2268.87   60.79
   2   2   2 2260.67   66.29
   2   2   2 2084.19   65.99
  -4  -2  -2 3141.89   86.19
   4  -2   2 3162.48   87.69
  -4  -2  -2 3164.58   93.19
  -4  -2  -2 3283.87   94.29
  -4  -2  -2 3054.29   86.39
  -4  -2  -2 3374.16   95.59
   4  -2   2 3149.68   97.09
   4  -2   2 3452.45   97.69
  -4   2  -2 3212.08   97.39
   4   2   2 3284.87   86.29
  -4   2  -2 3199.38   89.89
   4   2   2 3221.88   92.59
   4   2   2 3242.18   93.19
  -4   2  -2 3399.36   97.89
   4   2   2 3091.39   93.69
  -4   2  -2 2971.90   87.59
   4   2   2 3266.67   86.09
   6  -2   2 2575.84   82.99
  -6  -2  -2 2574.64   79.89
  -6  -2  -2 2469.15   74.09
   6  -2   2 2518.15   75.69
   6  -2   2 2704.73   85.29
   6  -2   2 2570.14   73.09
  -6  -2  -2 2436.56   67.59
  -6  -2  -2 2732.73   82.19
   6  -2   2 2572.94   73.79
  -6   2  -2 2849.91   86.79
  -6   2  -2 2621.04   73.89
  -6   2  -2 2445.36   75.09
   6   2   2 2572.14   73.79
   6   2   2 2489.65   81.59
   6   2   2 2563.64   77.09
   6   2   2 2563.14   67.79
   6   2   2 2497.85   79.39
  -6   2  -2 2554.54   72.39
  -6   2  -2 2635.04   83.39
   6   2   2 2574.14   79.49
   8  -2   2  954.00   34.40
   8  -2   2 1039.60   38.30
   8  -2   2  932.61   42.10
   8  -2   2  979.90   36.20
  -8  -2  -2 1093.69   39.50
  -8  -2  -2 1037.80   42.00
   8  -2   2 1031.90   46.50
   8   2   2 1007.80   37.80
   8   2   2 1053.89   28.70
   8   2   2  974.30   41.90
   8   2   2 1085.29   28.80
   8   2   2  974.20   43.50
  -8   2  -2 1002.00   34.30
   8   2   2 1076.19   42.10
  -8   2  -2 1067.59   44.60
   8   2   2 1034.80   39.70
  -8   2  -2 1069.49   37.10
  -8   2  -2 1040.50   38.20
  -8   2  -2  951.10   45.70
  10  -2   2  275.77   14.90
 -10  -2  -2  253.57   19.20
  10  -2   2  310.97   21.70
  10  -2   2  281.37   16.80
 -10  -2  -2  266.47   21.30
  10  -2   2  278.67   23.00
  10  -2   2  279.77   17.50
 -10  -2  -2  287.07   19.50
  10   2   2  273.47   11.00
 -10   2  -2  262.07   20.70
  10   2   2  257.67   17.80
  10   2   2  302.57   20.60
  10   2   2  304.37   22.90
  10   2   2  246.18   19.60
 -10   2  -2  258.47   22.70
 -10   2  -2  261.97   14.60
 -10   2  -2  248.28   16.00
  10   2   2  277.57   18.80
  10   2   2  293.27   11.00
 -10   2  -2  253.87   16.90
 -12  -2  -2  677.03   35.20
  12  -2   2  677.83   30.90
 -12  -2  -2  639.54   34.50
  12  -2   2  716.53   36.70
  12  -2   2  668.93   31.80
  12  -2   2  682.43   40.20
 -12  -2  -2  626.74   37.30
  12  -2   2  658.73   27.40
  12   2   2  735.33   38.00
  12   2   2  718.73   34.30
  12   2   2  589.84   37.00
 -12   2  -2  668.33   30.80
 -12   2  -2  636.34   27.50
  12   2   2  700.83   34.80
  12   2   2  693.63   34.50
 -12   2  -2  681.13   36.90
  12   2   2  665.83   23.10
 -12   2  -2  720.33   42.40
  12   2   2  676.13   23.40
 -12   2  -2  654.03   31.50
  14  -2   2   47.30    7.90
  14  -2   2   47.80   10.10
  14  -2   2   42.10    9.10
 -14  -2  -2   46.00    9.60
 -14  -2  -2   38.10   11.10
 -14  -2  -2   37.70    9.40
  14  -2   2   33.60    9.60
  14  -2   2   45.60    9.30
 -14   2  -2   49.50   12.60
 -14   2  -2   39.40   10.60
  14   2   2   39.70    9.50
 -14   2  -2   50.69    5.70
 -14   2  -2   44.20    9.20
  14   2   2   39.00    5.00
  14   2   2   59.49   13.90
  14   2   2   33.00    7.80
  14   2   2   47.00   10.40
 -14   2  -2   38.50    8.10
  14   2   2   37.00    9.10
  14   2   2   46.60    5.50
  16  -2   2  140.19   16.50
 -16  -2  -2  153.78   18.80
  16  -2   2  171.38   15.90
  16  -2   2  176.28   13.80
 -16  -2  -2  165.88   20.20
  16  -2   2  130.59   21.80
 -16  -2  -2  158.18   18.10
  16  -2   2  131.19   18.80
  16  -2   2  178.18   16.10
  16   2   2  187.18   18.10
 -16   2  -2  155.38   22.10
  16   2   2  170.18   11.40
  16   2   2  177.88   19.40
  16   2   2  163.98   11.00
 -16   2  -2  174.48   18.50
 -16   2  -2  185.08   14.70
  16   2   2  145.69   15.80
 -16   2  -2  172.68   16.40
  16   2   2  172.68   18.50
  16   2   2  188.48   21.60
 -18  -2  -2   87.09   18.30
 -18  -2  -2  105.29   14.90
  18  -2   2  104.89   13.50
  18  -2   2  100.69   19.30
  18  -2   2  103.19   11.30
 -18  -2  -2   93.69   19.30
  18  -2   2   58.69   17.30
  18  -2   2  103.89   13.10
  18  -2   2  123.39   15.90
  18   2   2   97.99    9.10
  18   2   2   98.49    9.40
  18   2   2  112.09   15.00
  18   2   2   67.89   13.00
  18   2   2   96.99   13.70
 -18   2  -2  103.99   22.90
 -18   2  -2  121.89   13.40
  18   2   2   96.09   18.50
  18   2   2   80.19   16.10
 -18   2  -2  115.29   15.30
 -20  -2  -2   43.80   14.90
  20  -2   2   47.20   11.80
 -20  -2  -2   54.59   13.70
  20  -2   2   25.40   10.00
  20  -2   2   38.20    8.20
  20  -2   2   48.80   11.50
  20   2   2   44.40   10.50
 -20   2  -2   37.60   10.30
  20   2   2   37.10   10.80
  20   2   2   42.50   13.40
  20   2   2   34.20   10.20
 -20   2  -2   41.30    9.80
 -20   2  -2   24.80   16.00
 -20   2  -2   30.70   11.70
 -22  -2  -2   15.10    8.40
  22  -2   2   10.00    5.50
 -22  -2  -2   29.80   10.40
  22  -2   2   25.10    9.20
  22   2   2   10.80    7.70
 -22   2  -2   32.50   10.00
  22   2   2    5.90    6.70
  22   2   2   15.30   11.50
  22   2   2   14.00    6.00
  24  -2   2    4.40    3.90
 -24  -2  -2   15.60    9.60
  24  -2   2   -1.60    4.90
  24   2   2   -0.10    6.20
  24   2   2   -3.80    5.60
 -24   2  -2   26.60   11.20
 -24   2  -2    9.80    6.80
  24   2   2    0.20    4.40
  26  -2   2    3.30    4.50
  26  -2   2    4.80    3.20
 -26  -2  -2   28.30   10.80
  26   2   2  -10.00    5.50
 -26   2  -2   -0.10    8.60
  26   2   2   -1.90    4.40
  26   2   2    0.10    6.30
 -28  -2  -2   22.60   15.80
  28  -2   2   -3.90    6.10
  28   2   2    3.80    5.60
  28   2   2   -2.10    3.60
 -28   2  -2   12.70   13.10
  28   2   2   -4.30    5.20
  30  -2   2   -3.10    6.00
  30  -2   2   -9.10    6.00
  30   2   2   -1.80    5.60
  30   2   2    5.10    6.90
 -30   2  -2  -27.90   15.00
  31  -3  -2   -0.10    5.00
  31   3  -2   -4.60    5.70
 -31   3   2   11.20   15.30
  29  -3  -2    2.30    6.20
  29   3  -2   10.40    6.20
  29   3  -2    3.90    5.90
 -29   3   2   11.20    9.00
  27  -3  -2   16.40    5.40
  27  -3  -2    7.00    4.50
 -27  -3   2  -15.70   15.20
 -27   3   2    3.20   17.30
  27   3  -2    8.20    6.50
 -27   3   2   19.50   11.50
  27   3  -2   -4.10    5.40
  27   3  -2   -5.80    5.20
  25  -3  -2   -8.30    5.00
  25  -3  -2   -2.10    3.50
 -25  -3   2   -7.20    4.10
 -25   3   2   -9.70   10.90
 -25   3   2   10.80    8.40
  25   3  -2   -2.90    4.50
  25   3  -2   -6.30    2.80
  25   3  -2   -3.60    2.40
  23  -3  -2    0.20    5.40
  23  -3  -2    4.00    5.70
 -23  -3   2    2.60    9.10
 -23   3   2    6.90    7.20
 -23   3   2    8.90   10.40
  23   3  -2   -1.20    5.40
  23   3  -2   -0.10    6.10
  23   3  -2   11.10    8.10
  21  -3  -2   29.00    7.70
 -21  -3   2   10.20    9.90
  21  -3  -2   10.10    8.80
  21  -3  -2   14.20    7.30
  21   3  -2   28.50    8.70
  21   3  -2   19.00    8.70
  21   3  -2   20.80    9.30
 -21   3   2   15.10   11.30
 -21   3   2   22.80   13.10
  21   3  -2   27.90    9.00
  21   3  -2   27.20   10.60
 -21   3   2   40.10    8.30
  19  -3  -2   63.39   15.30
 -19  -3   2   46.70   14.70
  19  -3  -2   59.29   12.40
  19  -3  -2   53.89   11.40
 -19  -3   2   65.69   14.80
 -19   3   2   72.09   18.20
  19   3  -2   57.69   13.20
 -19   3   2   46.20   16.70
  19   3  -2   60.29   13.80
  19   3  -2   56.49   13.80
  19   3  -2   53.69   13.60
  19   3  -2   66.09   16.70
  19   3  -2   49.70   11.80
 -19   3   2   55.89   12.30
  19   3  -2   77.19   15.90
  17  -3  -2   35.30   11.40
  17  -3  -2   47.20   10.70
 -17  -3   2   29.00   10.40
  17  -3  -2   33.60    8.20
  17  -3  -2   32.40    4.10
  17  -3  -2   36.80    4.00
 -17  -3   2   35.70   10.40
  17  -3  -2   36.80   12.50
 -17   3   2   46.20   13.70
  17   3  -2   17.70    8.00
 -17   3   2   22.50    9.20
  17   3  -2   38.30   11.70
  17   3  -2   25.80    8.60
  17   3  -2   14.20    8.50
  17   3  -2   33.90   10.00
  17   3  -2   24.40   10.80
  17   3  -2   46.30   11.20
 -17   3   2   22.10    7.10
  17   3  -2   43.60    9.30
 -17   3   2   27.20   10.70
  15  -3  -2   -1.70    0.90
  15  -3  -2   -0.40    2.10
  15  -3  -2   -3.10    1.20
  15  -3  -2   -2.80    3.10
  15  -3  -2    5.00    3.50
  15  -3  -2   -3.00    2.40
 -15  -3   2   -1.50    5.30
 -15  -3   2   -3.50    3.10
  15   3  -2    2.70    3.50
  15   3  -2   -1.80    4.20
  15   3  -2    1.20    4.00
  15   3  -2    0.60    4.00
 -15   3   2   -1.40    4.00
 -15   3   2   -5.90    3.00
  15   3  -2   -2.90    1.40
 -15   3   2    0.90    2.90
  15   3  -2   -2.70    3.70
 -15   3   2   -3.40    6.10
  13  -3  -2   76.99    9.60
  13  -3  -2   71.29   15.00
  13  -3  -2   81.09    9.50
 -13  -3   2   79.69   15.40
 -13  -3   2   80.89   11.00
  13  -3  -2  105.89   14.20
  13   3  -2   77.69   15.60
  13   3  -2   79.39   11.10
  13   3  -2   84.79   14.60
 -13   3   2   83.09   17.30
  13   3  -2   78.79   10.70
  13   3  -2   72.39   14.60
 -13   3   2   70.89    8.90
  13   3  -2   96.39   12.50
  13   3  -2   80.19   11.60
 -13   3   2   99.49   19.30
  13   3  -2  102.59   14.60
 -13   3   2   75.29   12.10
 -11  -3   2   87.69   15.40
 -11  -3   2   98.69   10.60
 -11  -3   2   86.39   14.80
  11  -3  -2   88.19   15.80
  11  -3  -2   87.29   12.50
  11  -3  -2   91.59    9.30
  11  -3  -2   83.79    9.60
 -11   3   2   86.29   16.70
 -11   3   2   92.19    9.50
  11   3  -2   83.99   10.10
  11   3  -2   77.49   10.50
  11   3  -2  100.79   13.10
  11   3  -2   74.09   13.00
  11   3  -2   92.79   11.90
  11   3  -2  104.49   17.60
  11   3  -2   90.99   11.20
 -11   3   2   91.79   17.20
 -11   3   2  104.59    9.20
   9  -3  -2   41.40    5.60
   9  -3  -2   42.10   10.80
  -9  -3   2   38.30    9.90
  -9  -3   2   42.30    9.50
   9  -3  -2   30.30    6.60
   9  -3  -2   38.30    9.70
  -9   3   2   32.40    9.40
   9   3  -2   38.30    8.10
   9   3  -2   35.20    9.10
  -9   3   2   39.90    5.80
   9   3  -2   31.40    7.90
   9   3  -2   37.20    9.00
   9   3  -2   36.40    6.30
   9   3  -2   41.60    8.80
  -9   3   2   36.90    6.90
   9   3  -2   31.80    6.70
   9   3  -2   41.20    8.10
  -9   3   2   39.40   11.20
   7  -3  -2   66.79   12.50
   7  -3  -2   71.09    7.10
   7  -3  -2   69.09    7.80
  -7  -3   2   75.29   10.00
  -7  -3   2   84.29   10.10
   7  -3  -2   72.09   10.30
  -7  -3   2   84.69   11.20
  -7   3   2   75.39    7.00
   7   3  -2   69.29    7.10
   7   3  -2   80.39    6.90
  -7   3   2   67.69    7.70
   7   3  -2   75.59   10.40
   7   3  -2   54.29   10.30
   7   3  -2   73.19    9.50
   7   3  -2   67.89    8.60
   7   3  -2   77.59    9.90
  -7   3   2   76.49   14.10
  -7   3   2   78.59   11.00
  -5  -3   2   42.00    8.60
  -5  -3   2   38.60    8.40
   5  -3  -2   43.80    8.90
   5  -3  -2   50.59   10.10
  -5  -3   2   50.69   10.10
   5  -3  -2   35.40    4.80
  -5  -3   2   48.10    8.60
   5  -3  -2   36.80    6.70
  -5   3   2   40.80    3.40
  -5   3   2   36.80    4.40
  -5   3   2   46.60    9.60
   5   3  -2   44.10    7.50
   5   3  -2   36.50    4.40
  -5   3   2   41.00    3.70
   5   3  -2   38.00    7.70
  -5   3   2   39.40    9.10
   5   3  -2   37.00    8.10
   5   3  -2   45.80    8.80
   5   3  -2   49.50    9.60
   5   3  -2   33.30    4.20
  -5   3   2   31.50    5.70
  -3  -3   2   54.19    7.80
   3  -3  -2   66.79    9.10
  -3  -3   2   60.99    7.20
   3  -3  -2   53.59    6.40
  -3  -3   2   52.99    9.40
  -3  -3   2   61.69    8.50
   3  -3  -2   51.89    7.40
   3  -3  -2   60.09    6.10
  -3  -3   2   64.59    5.30
   3  -3  -2   65.99    5.70
   3   3  -2   61.09    8.30
   3   3  -2   67.09    7.20
  -3   3   2   71.49    8.60
  -3   3   2   65.69    6.50
  -3   3   2   60.89    5.30
   3   3  -2   73.09    8.20
  -3   3   2   68.89    9.70
   3   3  -2   63.19    9.10
   3   3  -2   59.39    5.50
  -3   3   2   69.59    6.20
   1  -3  -2   67.09    7.10
   1  -3  -2   64.79    6.50
   1  -3  -2   71.89    7.10
  -1  -3   2   70.79    8.10
   1  -3  -2   66.69    6.80
   1  -3  -2   61.29    8.70
  -1  -3   2   62.49    6.80
  -1  -3   2   68.69    8.60
  -1  -3   2   58.99    6.10
  -1  -3   2   65.89    8.90
   1   3  -2   60.59    6.30
  -1   3   2   56.79    6.10
  -1   3   2   54.49    6.00
  -1   3   2   55.09    8.20
  -1   3   2   66.69    6.50
   1   3  -2   62.99    8.90
   1   3  -2   55.89    7.10
  -1   3   2   65.69    7.00
   1   3  -2   62.39    6.40
   1   3  -2   47.30    8.60
  -1  -3  -2  484.55   22.50
   1  -3   2  462.15   26.50
   1  -3   2  455.95   23.10
   1  -3   2  443.36   21.50
  -1  -3  -2  433.16   21.30
   1  -3   2  452.35   19.90
  -1  -3  -2  458.15   17.00
  -1  -3  -2  473.85   23.80
   1  -3   2  463.35   22.50
  -1  -3  -2  498.85   22.50
  -1  -3  -2  469.55   18.30
  -1   3  -2  484.85   19.60
  -1   3  -2  474.05   22.50
  -1   3  -2  476.35   27.10
   1   3   2  473.65   21.40
   1   3   2  474.15   24.00
   1   3   2  467.45   21.70
  -1   3  -2  400.06   21.20
   1   3   2  470.15   21.50
  -1   3  -2  468.15   21.50
  -3  -3  -2  399.76   14.60
  -3  -3  -2  435.56   21.40
   3  -3   2  441.26   21.40
   3  -3   2  434.36   21.00
   3  -3   2  405.96   25.50
  -3  -3  -2  479.05   23.40
   3  -3   2  428.06   19.30
  -3  -3  -2  405.06   21.90
   3  -3   2  420.36   23.10
  -3  -3  -2  437.76   23.10
   3   3   2  457.95   21.70
   3   3   2  453.65   22.70
  -3   3  -2  411.36   25.70
  -3   3  -2  430.46   23.50
  -3   3  -2  413.46   20.00
   3   3   2  462.25   22.20
   3   3   2  462.35   22.70
  -3   3  -2  429.16   18.80
  -3   3  -2  449.86   20.90
  -5  -3  -2   42.30    8.00
   5  -3   2   27.90    5.50
  -5  -3  -2   27.20    3.50
   5  -3   2   35.10    6.00
  -5  -3  -2   45.30    5.80
  -5  -3  -2   28.50    7.40
   5  -3   2   30.10    7.90
   5  -3   2   29.20    6.10
  -5  -3  -2   27.70    7.00
   5  -3   2   38.10    8.70
   5   3   2   45.60    8.50
   5   3   2   35.00    7.10
  -5   3  -2   34.40    8.60
  -5   3  -2   34.20    5.60
  -5   3  -2   27.50    5.30
   5   3   2   33.20    5.00
   5   3   2   33.70    3.40
  -5   3  -2   36.10    9.10
  -5   3  -2   24.00    5.20
   5   3   2   38.50    7.50
  -7  -3  -2  157.58   15.50
  -7  -3  -2  138.69   14.00
   7  -3   2  139.59   11.00
  -7  -3  -2  137.39   13.40
  -7  -3  -2  127.39    8.90
   7  -3   2  125.29   11.20
  -7  -3  -2  141.19    9.70
   7  -3   2  131.59   14.50
   7  -3   2  125.89    9.70
   7  -3   2  143.09   15.60
   7   3   2  143.89    9.50
   7   3   2  155.28   14.10
   7   3   2  127.29    8.60
   7   3   2  141.59   14.10
  -7   3  -2  135.19   11.30
  -7   3  -2  139.89   15.40
  -7   3  -2  125.89   14.80
  -7   3  -2  158.88   11.50
   7   3   2  137.39   12.70
  -7   3  -2  146.49    9.80
   9  -3   2   -2.90    2.30
  -9  -3  -2    1.10    1.80
  -9  -3  -2    0.70    1.80
   9  -3   2    2.00    1.50
   9  -3   2   -1.30    2.50
   9  -3   2    1.10    1.80
   9  -3   2   -1.10    1.60
   9   3   2    4.20    3.10
  -9   3  -2   -3.60    3.60
  -9   3  -2    0.30    1.90
   9   3   2   -1.10    1.40
   9   3   2    2.10    2.40
  -9   3  -2    0.70    1.80
   9   3   2    2.00    2.10
  -9   3  -2   -2.50    1.40
  -9   3  -2    1.50    3.60
   9   3   2    1.30    2.80
  11  -3   2    6.20    1.80
  11  -3   2   -1.90    2.20
 -11  -3  -2    9.00    4.70
 -11  -3  -2    3.90    3.10
  11  -3   2    2.90    2.20
 -11  -3  -2    2.10    3.80
  11  -3   2    8.80    5.80
  11  -3   2    3.40    3.60
 -11   3  -2    1.80    2.30
 -11   3  -2    0.50    3.20
 -11   3  -2    7.30    3.00
  11   3   2    4.80    2.80
 -11   3  -2    4.50    4.20
  11   3   2   -2.10    3.50
  11   3   2    3.60    3.00
  11   3   2    5.00    1.80
 -11   3  -2    2.80    4.80
  11   3   2    4.20    4.80
  11   3   2    2.50    2.70
  11   3   2    2.50    1.50
  13  -3   2   24.60    8.50
 -13  -3  -2    8.90    5.80
  13  -3   2   19.20    6.70
  13  -3   2   13.20    5.00
 -13  -3  -2   30.40    9.90
  13  -3   2   14.90    4.50
 -13  -3  -2   20.80    8.50
  13  -3   2   10.40    7.10
  13   3   2   15.40    3.10
 -13   3  -2    4.40    3.80
 -13   3  -2   10.70    7.00
  13   3   2   15.60    6.50
 -13   3  -2   20.70    4.50
  13   3   2   11.60    5.30
  13   3   2   11.90    3.10
 -13   3  -2   20.20    5.90
  13   3   2   11.10    5.90
 -13   3  -2   20.10    5.10
  13   3   2   20.00    6.30
  13   3   2   10.90    5.10
  15  -3   2   -4.40    3.40
 -15  -3  -2    5.50    3.80
  15  -3   2   -3.30    2.20
 -15  -3  -2   -1.10    4.20
  15  -3   2   -5.90    3.80
  15  -3   2    4.40    3.00
  15  -3   2   -2.60    2.80
 -15  -3  -2    0.40    3.80
 -15   3  -2    3.50    1.50
  15   3   2    4.10    5.10
  15   3   2   -0.30    1.60
 -15   3  -2    1.20    4.00
  15   3   2   -0.80    1.90
 -15   3  -2    6.70    3.00
  15   3   2    4.50    3.00
 -15   3  -2   -3.00    2.70
  15   3   2    1.10    2.40
  15   3   2   -2.70    1.30
  15   3   2   -2.00    1.90
 -15   3  -2    8.80    5.10
  17  -3   2   -2.90    4.30
 -17  -3  -2    5.90    6.50
  17  -3   2    2.90    4.40
  17  -3   2    4.20    3.70
  17  -3   2   -3.10    2.50
 -17  -3  -2    0.50    1.40
 -17  -3  -2   10.80    4.60
  17   3   2   11.00    7.50
 -17   3  -2    4.20    2.90
 -17   3  -2   -4.90    3.90
  17   3   2    1.10    5.60
 -17   3  -2    6.60    3.50
 -17   3  -2   -4.10    4.80
  17   3   2    4.60    4.70
  17   3   2    3.10    4.70
 -17   3  -2    7.10    6.40
  17   3   2    5.70    5.10
  17   3   2    2.90    1.80
  17   3   2    7.70    1.90
  19  -3   2    4.70    5.00
  19  -3   2    3.80    4.90
  19  -3   2    2.40    4.20
 -19  -3  -2    0.40    5.80
 -19  -3  -2   -6.70    4.20
  19  -3   2   13.60    3.80
 -19  -3  -2   16.20    8.40
 -19   3  -2   11.80    6.60
  19   3   2   -5.20    5.20
 -19   3  -2   18.00    5.70
  19   3   2   -5.00    4.00
 -19   3  -2    6.50    5.10
  19   3   2    7.00    6.40
 -21  -3  -2   -0.70    7.00
  21  -3   2    0.10    4.80
  21  -3   2  -15.10    6.30
 -21  -3  -2   -0.80    7.20
  21  -3   2    3.80    5.80
 -21   3  -2    6.40    8.00
  21   3   2   -5.60    3.70
  21   3   2   -2.60    3.00
 -21   3  -2    6.90    6.20
  23  -3   2   -6.90    5.50
 -23  -3  -2   -8.50    9.00
  23  -3   2   -2.90    4.30
  23   3   2   -5.50    5.30
 -23   3  -2   -8.70    9.60
  23   3   2   -4.80    3.90
 -25  -3  -2   12.40    9.20
  25  -3   2    0.70    4.20
  25  -3   2    0.00    6.00
 -25   3  -2   -9.90   10.00
  25   3   2   -3.70    5.70
 -25   3  -2   -2.50    7.90
  25   3   2    7.20    6.10
  27  -3   2    7.10    5.20
  27   3   2   -0.30    6.60
  27   3   2   -2.50    4.50
 -27   3  -2   29.60    9.20
  27   3   2   11.90    5.50
  29  -3   2   -9.60    3.90
  29  -3   2    0.80    6.70
 -29   3  -2    9.70   11.30
  29   3   2  -14.90    7.50
  29   3   2   -8.10    3.70
  29   3   2    0.50    4.70
  31  -3   2   -8.70    7.80
  31  -3   2   -5.80    8.10
 -31   3  -2   -8.60   10.00
  31   3   2   -2.80    6.50
  31   3   2   -7.30    6.60
 -30   4   2  -11.40   14.60
  30   4  -2   -6.00    5.70
  30   4  -2    0.20    9.00
  28  -4  -2    5.90    5.50
 -28   4   2   10.50   10.00
  28   4  -2    2.60    4.10
  28   4  -2   -3.80    9.00
  28   4  -2    3.20    3.90
  26  -4  -2    8.50    7.70
 -26   4   2   27.60   13.80
  26   4  -2   19.70    9.30
 -26   4   2   47.50   15.20
  24  -4  -2   37.00   10.90
  24  -4  -2   25.20    9.30
  24   4  -2   25.30    8.70
 -24   4   2    9.30   15.30
  24   4  -2   13.70   10.20
  24   4  -2   38.10   10.80
 -24   4   2   34.80   13.90
  22  -4  -2   31.10   10.00
  22  -4  -2   36.90   10.40
 -22  -4   2   52.79   13.90
 -22   4   2   46.80   13.50
  22   4  -2   25.70   10.00
  22   4  -2   35.20   11.10
  20  -4  -2   31.20    9.30
 -20  -4   2   25.90    9.80
 -20  -4   2   23.30    9.80
  20  -4  -2   31.10    9.80
 -20   4   2   40.40   12.90
  20   4  -2   33.00    9.50
  20   4  -2   28.40    9.10
 -20   4   2   29.60   12.90
  20   4  -2   43.20   13.50
 -20   4   2   17.00    8.90
  18  -4  -2    1.60    3.70
 -18  -4   2   -4.90    4.80
 -18  -4   2   -3.80    5.10
  18  -4  -2   -2.50    2.90
  18  -4  -2   -7.30    6.00
 -18   4   2    0.00    4.50
 -18   4   2   -0.20    4.60
  18   4  -2   -3.60    3.80
  18   4  -2   -5.60    7.50
  18   4  -2   -2.10    1.90
  18   4  -2   -3.40    3.20
 -18   4   2   -9.30    6.40
  18   4  -2   -5.40    3.80
  18   4  -2   -1.70    7.40
 -16  -4   2   -5.10    4.30
  16  -4  -2   -4.10    4.90
  16  -4  -2   -6.50    4.50
  16  -4  -2    3.30    3.40
  16  -4  -2   -3.90    2.40
 -16   4   2   -8.50    4.60
  16   4  -2    3.40    2.80
  16   4  -2   -0.40    4.40
  16   4  -2   -2.00    4.00
  16   4  -2   -3.20    3.60
  16   4  -2   -1.80    3.30
 -16   4   2    5.20    5.10
 -16   4   2   10.70    7.70
  16   4  -2   -4.90    2.60
  16   4  -2   -9.10    3.90
 -16   4   2   -4.70    2.70
  14  -4  -2   10.00    4.10
 -14  -4   2   14.60    9.70
  14  -4  -2   -0.10    2.50
  14  -4  -2    1.60    4.80
 -14  -4   2    3.00    4.60
  14  -4  -2    5.30    5.30
  14   4  -2    9.30    5.70
  14   4  -2   -3.60    3.50
  14   4  -2   -0.50    2.70
 -14   4   2    5.50    7.90
  14   4  -2   11.20    5.70
  14   4  -2    6.30    4.30
 -14   4   2    3.80    7.40
 -14   4   2    4.60    4.20
 -14   4   2    1.50    3.90
  14   4  -2    7.30    4.10
  14   4  -2    2.50    3.80
  14   4  -2   17.10    5.90
  14   4  -2   -7.00    4.70
  12  -4  -2   59.89    8.30
  12  -4  -2   61.79   15.40
 -12  -4   2   54.59   13.10
  12  -4  -2   79.19   15.50
 -12  -4   2   52.59   12.40
  12  -4  -2   69.19    9.20
  12   4  -2   70.49   15.20
 -12   4   2   48.80    9.00
  12   4  -2   52.49   11.40
  12   4  -2   61.69    7.90
  12   4  -2   54.69   12.80
  12   4  -2   42.70    7.80
 -12   4   2   54.79    9.10
  12   4  -2   55.79   12.30
  12   4  -2   63.49   11.50
  12   4  -2   65.19   13.10
 -12   4   2   56.79   14.90
 -12   4   2   63.39   15.40
  10  -4  -2  167.08   19.20
  10  -4  -2  136.09   12.00
  10  -4  -2  167.38   19.00
 -10  -4   2  145.49   15.00
 -10  -4   2  173.78   18.00
  10  -4  -2  164.38   14.20
 -10  -4   2  183.68   19.70
  10   4  -2  147.09   10.50
  10   4  -2  170.38   16.70
 -10   4   2  152.38   12.40
  10   4  -2  148.19   15.20
 -10   4   2  126.49   17.60
  10   4  -2  169.88   13.10
  10   4  -2  167.38   16.70
  10   4  -2  182.68   18.20
 -10   4   2  154.18   13.40
  10   4  -2  156.78   17.70
 -10   4   2  146.39   18.30
   8  -4  -2  264.97   22.70
   8  -4  -2  235.48   15.20
   8  -4  -2  240.48   16.90
   8  -4  -2  200.88   18.60
  -8  -4   2  237.28   19.00
  -8  -4   2  208.18   20.00
  -8  -4   2  224.18   19.30
  -8   4   2  229.58   14.40
   8   4  -2  229.88   19.90
  -8   4   2  266.67   23.10
  -8   4   2  235.28   16.20
   8   4  -2  228.38   19.10
  -8   4   2  212.88   21.80
  -8   4   2  216.08    7.20
   8   4  -2  218.88   21.20
   8   4  -2  235.78   18.00
   8   4  -2  233.18   19.20
   8   4  -2  268.87   13.20
   8   4  -2  238.28   13.60
   6  -4  -2  294.67   18.50
   6  -4  -2  276.47   23.00
  -6  -4   2  277.87   22.00
  -6  -4   2  280.57   20.90
   6  -4  -2  291.57   22.00
  -6  -4   2  323.57   21.70
   6  -4  -2  303.47   17.10
   6   4  -2  290.07   13.50
   6   4  -2  269.77   21.30
   6   4  -2  292.27   22.70
   6   4  -2  261.17   18.10
  -6   4   2  316.67   12.80
   6   4  -2  294.77   13.80
  -6   4   2  269.07   21.60
  -6   4   2  288.97   16.10
   6   4  -2  286.37   20.70
  -6   4   2  322.97   25.80
  -6   4   2  306.47   13.20
   6   4  -2  297.87   21.70
  -6   4   2  332.37   18.70
  -4  -4   2  316.97   22.70
  -4  -4   2  326.87   24.00
   4  -4  -2  312.47   18.80
   4  -4  -2  332.67   18.10
  -4  -4   2  332.17   22.50
   4  -4  -2  288.77   20.40
  -4  -4   2  336.57   20.70
   4  -4  -2  349.67   24.80
  -4  -4   2  316.97   13.80
  -4   4   2  342.27   17.30
  -4   4   2  329.27   15.60
  -4   4   2  358.26   25.80
   4   4  -2  317.87   21.00
  -4   4   2  309.87   18.00
   4   4  -2  321.87   23.30
  -4   4   2  331.37   16.70
  -4   4   2  335.27   21.70
   4   4  -2  332.57   14.90
   4   4  -2  282.57   21.50
   4   4  -2  338.47   22.50
   4   4  -2  341.87   19.50
   2  -4  -2  105.99    9.80
  -2  -4   2  111.99   12.80
   2  -4  -2   99.79   12.40
  -2  -4   2  109.89   10.90
  -2  -4   2   92.99   11.10
   2  -4  -2  119.19   10.90
  -2  -4   2   98.09    7.90
   2  -4  -2   97.19    9.90
  -2  -4   2   87.69   12.40
   2   4  -2  101.79   11.20
  -2   4   2   91.59    9.70
   2   4  -2   97.99    8.20
  -2   4   2   88.99    8.70
  -2   4   2   95.29    8.70
  -2   4   2   90.39    9.20
  -2   4   2  114.59   13.60
   2   4  -2   88.69    9.20
   2   4  -2  100.99   12.80
   2   4  -2   98.59   10.40
  -2   4   2  104.59    9.00
   0  -4  -2  111.99   10.60
   0  -4  -2   98.79    9.70
   0  -4   2  109.09   11.50
   0  -4   2  102.09    9.40
   0  -4  -2  120.79   11.30
   0  -4   2   98.29    9.90
   0  -4   2  135.89   13.10
   0  -4   2  108.29   13.20
   0  -4  -2  103.39    9.10
   0  -4  -2  111.19   12.30
   0   4  -2  108.29   11.30
   0   4  -2  114.99   14.00
   0   4   2  105.09    8.70
   0   4   2   95.79    9.50
   0   4   2  118.89   10.30
   0   4  -2  102.99   10.40
   0   4  -2   95.29    9.40
   0   4   2  102.49    9.60
   0   4  -2  104.89    9.20
   0   4   2  121.59   13.10
   2  -4   2  356.56   19.30
   2  -4   2  377.96   22.20
  -2  -4  -2  393.36   22.70
  -2  -4  -2  379.26   22.20
  -2  -4  -2  376.26   23.20
   2  -4   2  343.37   25.30
  -2  -4  -2  395.96   22.20
  -2  -4  -2  358.46   15.20
  -2  -4  -2  350.66   13.80
   2  -4   2  375.26   21.90
   2  -4   2  367.46   21.50
   2   4   2  360.26   21.10
   2   4   2  336.47   19.90
  -2   4  -2  375.56   18.90
  -2   4  -2  378.26   21.80
  -2   4  -2  385.16   21.20
   2   4   2  345.77   20.50
   2   4   2  373.76   23.00
  -2   4  -2  343.37   19.70
  -2   4  -2  341.07   25.30
  -4  -4  -2 1324.97   49.30
   4  -4   2 1202.18   48.80
   4  -4   2 1160.78   42.80
   4  -4   2 1146.89   45.20
   4  -4   2 1218.98   54.49
  -4  -4  -2 1219.38   48.50
  -4  -4  -2 1197.68   32.20
  -4  -4  -2 1264.97   47.10
  -4  -4  -2 1242.08   49.60
   4  -4   2 1152.08   44.60
   4   4   2 1207.08   46.20
   4   4   2 1181.68   47.10
  -4   4  -2 1218.28   54.59
  -4   4  -2 1205.48   49.40
   4   4   2 1121.39   46.70
   4   4   2 1104.59   45.20
  -4   4  -2 1168.68   41.90
  -4   4  -2 1228.78   44.60
  -4   4  -2 1206.68   43.40
  -6  -4  -2 1487.75   56.79
   6  -4   2 1419.06   49.99
   6  -4   2 1393.06   61.59
  -6  -4  -2 1467.15   58.69
   6  -4   2 1489.25   50.09
   6  -4   2 1619.14   53.99
  -6  -4  -2 1373.16   50.29
  -6  -4  -2 1401.46   56.69
   6  -4   2 1290.57   56.59
  -6   4  -2 1340.17   46.80
   6   4   2 1430.86   55.99
  -6   4  -2 1317.17   49.90
   6   4   2 1397.26   55.59
   6   4   2 1395.16   49.90
  -6   4  -2 1453.85   62.69
  -6   4  -2 1512.45   59.89
  -6   4  -2 1512.05   49.90
   6   4   2 1381.16   53.59
  -8  -4  -2  639.04   37.30
   8  -4   2  680.83   30.60
  -8  -4  -2  642.14   35.20
  -8  -4  -2  675.93   29.00
   8  -4   2  680.43   28.60
   8  -4   2  646.34   39.30
   8  -4   2  584.14   36.40
  -8  -4  -2  664.23   23.50
  -8  -4  -2  670.83   37.00
   8  -4   2  675.73   32.00
  -8   4  -2  671.53   27.00
   8   4   2  671.03   34.50
  -8   4  -2  671.93   40.30
   8   4   2  659.53   28.30
   8   4   2  669.73   22.50
  -8   4  -2  672.73   31.00
  -8   4  -2  693.83   30.20
   8   4   2  720.23   36.60
   8   4   2  743.13   37.80
  -8   4  -2  672.33   39.20
  10  -4   2  246.28   17.50
  10  -4   2  265.07   19.10
  10  -4   2  206.78   21.70
 -10  -4  -2  274.67   24.80
 -10  -4  -2  241.18   22.20
  10  -4   2  266.47   24.10
 -10  -4  -2  278.67   22.20
 -10  -4  -2  268.77   15.20
  10  -4   2  261.07   15.70
 -10  -4  -2  253.87   15.10
 -10   4  -2  252.47   17.50
 -10   4  -2  279.87   14.60
  10   4   2  252.77   14.00
 -10   4  -2  247.98   24.30
  10   4   2  247.08   19.70
  10   4   2  316.87   24.80
 -10   4  -2  303.27   26.50
 -10   4  -2  285.77   18.80
  10   4   2  259.07   20.80
  10   4   2  253.37   21.50
  10   4   2  257.37   14.90
  12  -4   2   90.09   11.00
  12  -4   2  113.09    9.60
 -12  -4  -2  109.29   14.60
 -12  -4  -2   97.49   17.70
  12  -4   2   58.99   14.90
  12  -4   2  100.29   11.60
  12  -4   2   89.79   17.00
  12   4   2   92.09   12.50
 -12   4  -2   91.29    7.90
 -12   4  -2   78.39   17.20
  12   4   2  100.19   17.50
 -12   4  -2   86.99   10.40
  12   4   2   98.39    9.40
 -12   4  -2   92.59   18.30
  12   4   2   86.29    7.70
 -12   4  -2   85.69   10.20
  12   4   2   89.79   15.40
  12   4   2   96.39    7.80
  12   4   2   87.59   12.10
  14  -4   2   47.70   10.30
 -14  -4  -2   38.80   10.60
  14  -4   2   51.29    6.80
 -14  -4  -2   45.00    9.60
  14  -4   2   46.20   13.30
  14  -4   2   43.80   13.10
 -14  -4  -2   43.50   11.90
  14  -4   2   45.80   10.30
  14   4   2   47.30    5.70
  14   4   2   59.99   10.90
  14   4   2   39.80   11.00
 -14   4  -2   50.79    6.70
  14   4   2   57.59    5.20
 -14   4  -2   60.49   15.10
 -14   4  -2   49.20   10.60
  14   4   2   48.80   11.80
  14   4   2   43.90   10.30
 -14   4  -2   29.70   12.50
  14   4   2   37.90    9.80
 -14   4  -2   47.00    9.40
 -16  -4  -2   67.09   13.30
 -16  -4  -2   46.30   13.90
  16  -4   2   50.99   14.20
  16  -4   2   63.69    8.10
 -16  -4  -2   77.29   18.00
  16  -4   2   91.09   21.70
  16  -4   2   79.89   11.20
  16  -4   2   58.99   11.40
 -16   4  -2   74.09   13.60
  16   4   2   49.00    9.90
 -16   4  -2   59.19    7.90
  16   4   2   68.99   13.10
  16   4   2   75.09    6.30
  16   4   2   64.39   14.40
 -16   4  -2   59.19   11.60
  16   4   2   77.09   14.90
 -16   4  -2   55.99   14.90
 -16   4  -2   54.39   15.70
  16   4   2   71.09    6.10
  16   4   2   91.49   15.50
  18  -4   2  133.79   16.20
 -18  -4  -2  105.89   21.70
  18  -4   2  112.39   10.80
 -18  -4  -2  112.79   15.40
 -18  -4  -2  103.09   19.00
  18  -4   2   89.19   19.60
  18  -4   2   95.19   15.60
  18   4   2  128.49   17.80
  18   4   2  111.29   15.10
 -18   4  -2  146.09   21.10
 -18   4  -2  148.19   28.20
 -18   4  -2  128.29   14.60
 -20  -4  -2   49.90   12.70
  20  -4   2   61.39   13.10
  20  -4   2   40.10   13.60
  20  -4   2   45.80   11.80
 -20  -4  -2   51.19   16.10
 -20   4  -2   36.20   16.20
 -20   4  -2   31.20   14.40
  20   4   2   65.59   15.90
  20   4   2   65.99   13.70
 -22  -4  -2   34.40   13.40
 -22  -4  -2   52.69   13.60
  22  -4   2   47.20   13.30
  22  -4   2   45.50   11.10
  22   4   2   44.80   12.10
  22   4   2   28.70    9.30
 -22   4  -2   22.00   11.50
 -22   4  -2   34.20   14.70
  24  -4   2   13.80    8.30
 -24  -4  -2   20.70   11.10
 -24   4  -2   26.40    9.20
 -24   4  -2    2.60   12.20
  26  -4   2   -2.00    3.20
  26   4   2    9.30    4.30
  26   4   2   -0.40    6.10
  26   4   2   -2.70    3.90
 -26   4  -2   -3.50   18.10
 -26   4  -2   13.00    9.70
  28  -4   2   -7.50    6.30
 -28   4  -2   -2.60    8.00
  28   4   2   -2.00    6.20
  28   4   2   -6.60    8.40
  30  -4   2    1.80    3.40
  30  -4   2   -5.30    5.70
  30   4   2  -14.40    9.00
 -30   4  -2    7.20   10.80
  30   4   2    9.80    7.90
  29  -5  -2   -4.60    5.40
  29   5  -2   -0.30    6.50
  29   5  -2   -9.90    5.00
 -29   5   2    4.50    5.70
  29   5  -2    0.80    7.30
  27  -5  -2    8.90    7.00
  27  -5  -2    5.10    6.30
 -27   5   2   11.00   12.40
  27   5  -2   -2.20    4.60
  27   5  -2   -8.60    6.80
  27   5  -2   15.60    8.20
  25  -5  -2    7.70    6.40
  25  -5  -2    9.40    5.60
  25   5  -2   11.80    9.40
 -25   5   2   15.80    7.90
 -25   5   2   10.60   11.00
  25   5  -2    0.80    9.60
  23  -5  -2    8.40    6.10
  23  -5  -2   -2.70    4.50
 -23  -5   2    6.50    8.40
 -23   5   2   -2.00    7.10
  23   5  -2    0.80    4.80
 -23   5   2    5.10    6.40
  23   5  -2   -2.00    2.00
  21  -5  -2    7.00    5.90
 -21  -5   2    8.80    7.70
  21   5  -2   -1.60    6.20
 -21   5   2   11.10    7.20
 -21   5   2   -9.00    8.10
  21   5  -2    7.10    6.90
  19  -5  -2    2.90    4.00
 -19  -5   2   -5.20    6.50
  19   5  -2   -4.70    5.60
 -19   5   2    0.10    4.70
 -19   5   2    6.60    7.70
  19   5  -2    6.90    3.90
 -19   5   2   16.70    6.20
  19   5  -2   -0.80    5.90
  17  -5  -2   -4.80    6.90
  17  -5  -2    8.50    5.40
 -17  -5   2    1.90    6.80
  17  -5  -2   -5.20    3.50
  17   5  -2    1.40    4.00
  17   5  -2    2.70    5.10
  17   5  -2   -4.60    4.20
 -17   5   2   10.80    5.30
 -17   5   2    5.10    7.90
  17   5  -2   -2.20    2.50
  15  -5  -2   -0.10    2.50
 -15  -5   2   -2.80    3.20
 -15  -5   2   -5.70    4.60
  15  -5  -2   -1.10    8.00
  15  -5  -2    0.70    2.80
  15  -5  -2   -0.90    4.00
  15   5  -2   -0.50    5.90
 -15   5   2    3.50    3.20
  15   5  -2   -2.00    3.30
 -15   5   2    1.00    3.50
  15   5  -2    8.20    5.20
 -15   5   2    2.60    8.50
 -15   5   2   -1.90    6.70
  15   5  -2    2.60    3.40
  15   5  -2   -1.80    3.60
  15   5  -2    0.40    3.50
  15   5  -2    5.20    4.90
  15   5  -2    1.10    3.60
 -13  -5   2    7.90    6.40
 -13  -5   2    3.50    5.00
  13  -5  -2   16.30    5.90
  13  -5  -2    7.10    4.70
  13  -5  -2   10.70    6.10
  13  -5  -2   15.80    6.20
  13   5  -2   20.30    6.80
  13   5  -2   -3.90    3.80
  13   5  -2    2.40    2.70
 -13   5   2    2.30    6.40
  13   5  -2   15.30    5.10
 -13   5   2   20.40   10.20
 -13   5   2   -1.50    3.00
  13   5  -2   14.10    7.20
  13   5  -2    4.70    3.50
 -13   5   2    7.40    4.40
  13   5  -2    3.10    5.10
  11  -5  -2    2.30    3.70
 -11  -5   2   -2.10    3.60
  11  -5  -2    7.40    3.90
 -11  -5   2    4.70    2.90
  11  -5  -2    0.50    4.40
 -11  -5   2    3.10    4.40
  11  -5  -2   -3.40    2.90
 -11   5   2    5.80    2.90
  11   5  -2    0.70    3.00
  11   5  -2    4.90    2.40
  11   5  -2    3.80    5.70
 -11   5   2    5.30    2.80
 -11   5   2    2.00    6.80
  11   5  -2    7.70    3.70
 -11   5   2    0.80    5.20
  11   5  -2    2.00    3.30
  11   5  -2   -1.80    2.40
   9  -5  -2   -1.10    2.00
  -9  -5   2    5.00    4.80
   9  -5  -2    8.80    5.60
  -9  -5   2    1.40    4.30
   9  -5  -2   -2.20    3.90
  -9  -5   2   -3.60    4.00
   9  -5  -2    1.80    2.60
   9   5  -2    2.10    1.90
   9   5  -2    0.30    2.30
   9   5  -2    1.20    3.50
  -9   5   2    5.00    1.30
  -9   5   2    1.80    0.90
  -9   5   2    0.60    3.20
   9   5  -2    6.50    3.10
   9   5  -2   -1.60    1.90
  -9   5   2    1.70    5.30
  -9   5   2   -1.90    3.40
  -9   5   2    0.10    1.80
   9   5  -2   -1.30    3.40
   9   5  -2   -0.20    3.00
  -7  -5   2   55.19   11.70
   7  -5  -2   44.60   11.10
  -7  -5   2   54.79   12.60
  -7  -5   2   55.09   12.40
   7  -5  -2   54.39    9.30
   7  -5  -2   75.89   15.10
   7  -5  -2   47.20    9.30
   7   5  -2   51.49   11.70
  -7   5   2   53.69    5.60
  -7   5   2   47.30   12.20
  -7   5   2   47.40    8.70
   7   5  -2   48.70   10.80
   7   5  -2   68.09   13.10
  -7   5   2   43.20    7.90
   7   5  -2   48.20   10.60
  -7   5   2   56.19   14.10
   7   5  -2   57.39    5.20
   7   5  -2   58.59   11.00
  -7   5   2   58.49    5.60
   7   5  -2   55.59    4.90
   5  -5  -2   39.40    8.20
   5  -5  -2   60.39   11.40
  -5  -5   2   51.79    4.30
  -5  -5   2   51.09   11.30
   5  -5  -2   43.00    8.60
  -5  -5   2   41.00    9.50
   5  -5  -2   36.90   10.60
  -5  -5   2   31.00    9.10
  -5   5   2   50.49    6.60
  -5   5   2   59.09    6.70
  -5   5   2   37.70   11.30
   5   5  -2   37.70   10.10
  -5   5   2   52.69    6.60
   5   5  -2   40.70   10.20
  -5   5   2   42.80    8.20
   5   5  -2   44.40    9.10
   5   5  -2   43.90   10.70
   5   5  -2   52.19    9.90
  -5   5   2   57.19   12.20
   5   5  -2   44.70    5.00
   3  -5  -2    8.10    4.40
   3  -5  -2   16.00    5.80
  -3  -5   2   25.70    7.90
   3  -5  -2   12.40    5.60
   3  -5  -2   11.80    5.00
  -3  -5   2   16.20    3.60
  -3  -5   2   14.00    4.00
  -3  -5   2   14.30    6.10
   3   5  -2   25.30    6.00
   3   5  -2   18.50    5.30
  -3   5   2   14.10    4.80
  -3   5   2   17.90    4.80
  -3   5   2   16.60    5.20
  -3   5   2   15.30    4.50
   3   5  -2   13.60    4.60
   3   5  -2    8.80    3.40
   3   5  -2    8.70    4.10
   3   5  -2   13.60    6.60
  -3   5   2   22.40    5.40
  -3   5   2   13.90    6.50
   1  -5  -2  204.98   16.40
  -1  -5   2  210.38   20.10
   1  -5  -2  208.78   16.50
  -1  -5   2  228.68   18.80
  -1  -5   2  217.88   19.70
  -1  -5   2  203.48   13.60
   1  -5  -2  188.88   18.60
   1  -5  -2  193.38   14.70
  -1   5   2  209.78   15.70
  -1   5   2  176.38   18.40
   1   5  -2  218.98   14.30
  -1   5   2  205.68   15.30
  -1   5   2  211.78   14.70
  -1   5   2  203.68   16.80
   1   5  -2  207.18   16.80
   1   5  -2  200.68   20.50
   1   5  -2  190.28   14.20
   1   5  -2  180.38   16.90
  -1   5   2  208.18   15.00
   1  -5   2   14.60    6.60
   1  -5   2   23.80    7.10
   1  -5   2   33.90    6.80
  -1  -5  -2   23.40    6.60
   1  -5   2   24.30    9.00
  -1  -5  -2   21.70    6.60
  -1  -5  -2   24.00    5.00
  -1  -5  -2   20.60    7.10
   1   5   2   22.10    7.80
   1   5   2   32.60    7.70
   1   5   2   37.50    7.60
  -1   5  -2   28.90    6.60
   1   5   2   27.60    7.10
   1   5   2   32.40    7.70
  -1   5  -2   20.70    8.00
  -1   5  -2   28.80    6.40
  -1   5  -2   19.00    6.00
  -1   5  -2   41.60    8.40
  -3  -5  -2   59.09    4.00
   3  -5   2   56.79   10.40
  -3  -5  -2   53.09    4.50
  -3  -5  -2   60.39   11.70
   3  -5   2   63.39   13.50
   3  -5   2   70.29    9.90
  -3  -5  -2   66.99   11.40
   3  -5   2   63.99    8.90
   3  -5   2   67.99    9.60
  -3  -5  -2   72.79   12.40
  -3  -5  -2   60.59   11.10
  -3   5  -2   64.59    8.20
   3   5   2   66.29   12.00
  -3   5  -2   68.09   12.00
  -3   5  -2   46.50   11.60
   3   5   2   62.39   10.90
   3   5   2   71.09    8.90
   3   5   2   39.80    8.80
  -3   5  -2   65.49    8.60
  -3   5  -2   60.29    7.80
   5  -5   2   81.49   14.50
   5  -5   2   62.29   13.90
  -5  -5  -2   93.29   15.40
   5  -5   2   93.89   10.30
   5  -5   2   80.39   10.30
  -5  -5  -2   83.09   11.60
   5  -5   2  101.69   11.90
  -5  -5  -2   91.89   12.70
  -5  -5  -2   79.89   13.30
   5   5   2   83.09   11.30
   5   5   2   79.29   10.80
  -5   5  -2   97.69   14.30
   5   5   2   76.09   13.60
  -5   5  -2   83.69    9.10
   5   5   2   98.49   11.70
  -5   5  -2   96.69   13.10
  -5   5  -2   99.99   10.60
  -5   5  -2   88.99    9.60
   7  -5   2   29.90   10.10
   7  -5   2   29.10    6.90
  -7  -5  -2   23.40    7.60
  -7  -5  -2   38.50    9.90
  -7  -5  -2   33.80    7.80
   7  -5   2   30.80   10.00
   7  -5   2   31.10    8.10
   7  -5   2   30.40    7.50
  -7  -5  -2   16.90    7.00
   7   5   2   25.30    8.20
   7   5   2   34.40    9.20
  -7   5  -2   35.90    6.90
  -7   5  -2   41.80    5.70
   7   5   2   37.50    8.60
  -7   5  -2   46.20   11.50
   7   5   2   34.40    7.80
  -7   5  -2   35.20    7.30
  -7   5  -2   21.00    8.20
  -9  -5  -2   56.99    8.40
   9  -5   2   57.59   14.30
   9  -5   2   47.80    8.70
   9  -5   2   53.79   10.10
  -9  -5  -2   57.19   12.30
  -9  -5  -2   47.10   11.60
   9  -5   2   47.70   12.80
  -9  -5  -2   53.09   11.70
   9  -5   2   44.00    9.20
   9   5   2   65.19   13.10
  -9   5  -2   49.00   13.10
  -9   5  -2   52.79    6.20
   9   5   2   44.90   10.40
   9   5   2   46.30   11.40
  -9   5  -2   47.10    8.70
  -9   5  -2   48.20    8.90
  -9   5  -2   44.40   12.20
   9   5   2   42.50    8.30
 -11  -5  -2   15.50    6.60
  11  -5   2   24.40    7.00
  11  -5   2   21.20    5.40
 -11  -5  -2   19.00    7.30
 -11  -5  -2   25.90    4.30
  11  -5   2   19.00    6.40
 -11  -5  -2   23.50    8.60
  11  -5   2   33.50   13.30
  11  -5   2   24.10   10.20
  11   5   2   25.00    8.10
  11   5   2   30.40    7.10
 -11   5  -2   21.10    6.60
  11   5   2   22.60    6.00
 -11   5  -2   22.50    5.20
  11   5   2   26.30    4.20
 -11   5  -2   22.00    8.30
  11   5   2   31.80   10.10
 -11   5  -2   25.20   11.00
  13  -5   2    2.80    3.90
 -13  -5  -2   -1.30    3.20
  13  -5   2    1.50    7.00
  13  -5   2   -4.80    5.60
  13  -5   2    3.60    3.30
  13  -5   2   -0.60    3.80
 -13  -5  -2    1.30    3.30
 -13   5  -2    7.80    7.50
 -13   5  -2    1.40    3.00
 -13   5  -2    2.50    2.30
 -13   5  -2   -2.10    3.80
  13   5   2   -1.90    5.30
  13   5   2    1.20    2.90
 -13   5  -2    0.40    6.70
  13   5   2    0.20    2.00
  13   5   2   -1.20    4.70
  13   5   2    1.90    2.20
  13   5   2   -5.40    3.90
 -15  -5  -2   39.10   13.60
 -15  -5  -2   35.90    6.50
  15  -5   2   39.50   10.00
 -15  -5  -2   31.80   10.50
  15  -5   2   29.90    5.50
  15  -5   2   36.20   13.00
  15  -5   2   41.30   10.70
  15  -5   2   31.00   14.50
  15   5   2   48.00   12.20
 -15   5  -2   24.10    7.90
  15   5   2   40.60   11.20
  15   5   2   36.10    6.50
 -15   5  -2   27.40   11.00
 -15   5  -2   32.50   13.00
 -15   5  -2   23.00    8.60
  15   5   2   37.20   12.90
  15   5   2   18.60    7.70
 -15   5  -2   25.90    6.00
  15   5   2   24.00   10.40
  17  -5   2   24.70    7.60
 -17  -5  -2   15.00    9.40
  17  -5   2   27.60    9.20
 -17  -5  -2   25.40    8.40
  17  -5   2   17.40    7.80
 -17   5  -2   42.40   16.20
  17   5   2   21.90    8.50
 -17   5  -2   14.30    8.80
 -17   5  -2   24.70   12.70
  17   5   2   37.50   12.20
 -19  -5  -2    1.10    7.30
  19  -5   2    0.60    2.60
 -19  -5  -2   10.20   10.90
  19  -5   2    1.20    5.20
 -19   5  -2    3.90    5.90
 -19   5  -2   21.70   10.10
  19   5   2    1.20    4.90
  19   5   2    3.10    5.20
  21  -5   2   -6.50    3.80
 -21  -5  -2   11.50    8.30
  21  -5   2    0.20    4.80
  21   5   2   -0.40    7.40
 -21   5  -2   -1.40    6.60
 -21   5  -2   -0.30    6.20
  21   5   2    1.40    5.80
  23  -5   2   -2.50    3.80
  23  -5   2   -4.90    5.40
 -23  -5  -2   11.40    8.70
  23   5   2    2.90    4.10
 -23   5  -2   -3.30    5.40
  23   5   2    6.30    5.30
 -23   5  -2   -9.10    4.70
  25  -5   2    6.40    5.50
  25  -5   2   -1.10    4.40
 -25   5  -2  -14.50    9.90
 -25   5  -2   11.70    5.30
  25   5   2    6.10    4.40
  25   5   2   -0.30    6.80
 -27  -5  -2   -0.20    7.00
  27  -5   2    6.40    4.20
  27   5   2    6.60    7.40
 -27   5  -2   11.70   11.50
  27   5   2  -10.70    4.00
  27   5   2   -5.30    4.90
  29  -5   2    8.00    6.70
  29   5   2   22.90    6.50
 -29   5  -2    8.90   12.90
  29   5   2    2.90    5.60
  29   5   2  -11.30    7.20
  28  -6  -2   10.70    7.10
  28   6  -2   -0.80    9.80
 -28   6   2   43.50   18.90
 -28   6   2   25.70   17.20
  28   6  -2    5.10    8.30
  26  -6  -2   -9.40    5.20
  26  -6  -2    1.50    4.80
 -26  -6   2  -10.90   12.40
  26   6  -2    0.70    8.10
 -26   6   2  -10.00   12.10
 -26   6   2   -4.60    7.60
 -24  -6   2   10.60   13.40
  24  -6  -2    4.50    5.20
  24  -6  -2    6.10    7.40
  24   6  -2    4.00    8.10
 -24   6   2   18.80    9.70
  24   6  -2   12.60    9.00
  22  -6  -2    8.30    7.00
  22  -6  -2    4.60    5.10
 -22  -6   2   12.00    9.40
 -22   6   2   29.00   11.30
  22   6  -2    7.00    6.00
 -22   6   2   -0.10    8.70
  22   6  -2    3.80    5.90
  20  -6  -2    8.40    5.70
  20  -6  -2    3.30    5.50
 -20  -6   2    2.90    7.90
 -20   6   2    1.70   11.90
 -20   6   2    1.30    6.50
  20   6  -2    6.70    5.00
  20   6  -2   14.40    9.10
  18  -6  -2   34.20   10.80
 -18  -6   2   40.80   14.20
 -18   6   2    2.90    8.70
  18   6  -2   13.20    7.60
 -18   6   2   -0.40   11.40
  18   6  -2   22.70   10.40
 -16  -6   2   17.40    7.90
  16  -6  -2   23.40    8.50
  16  -6  -2   19.30    8.40
 -16  -6   2   16.40    9.00
 -16   6   2   31.30    6.70
  16   6  -2   18.60    5.90
  16   6  -2   19.40   10.80
 -16   6   2   24.40   11.80
 -14  -6   2   11.10    8.40
  14  -6  -2    0.30    2.40
  14  -6  -2   -3.10    5.70
  14  -6  -2    4.60    2.60
  14  -6  -2   15.00    8.00
 -14   6   2   11.20    8.10
  14   6  -2    7.60    4.00
  14   6  -2   -1.00    2.80
 -14   6   2    2.70    3.70
  14   6  -2    4.30    4.10
  12  -6  -2   45.80    9.90
  12  -6  -2   40.50   11.90
 -12  -6   2   31.70   11.00
  12  -6  -2   43.70   10.30
  12  -6  -2   12.50    9.30
 -12  -6   2   22.60    9.30
 -12  -6   2   35.80    9.80
  12   6  -2   25.00    8.40
  12   6  -2   55.59   14.60
 -12   6   2   26.80   10.70
  12   6  -2   38.60    4.40
  12   6  -2   40.30   12.90
  12   6  -2   33.60    4.50
 -12   6   2   38.80    8.90
 -12   6   2   32.30   12.60
  12   6  -2   32.20   10.00
  12   6  -2   19.30    8.80
 -12   6   2   43.10    9.60
 -10  -6   2  100.99   17.70
 -10  -6   2   78.79   16.50
  10  -6  -2   75.09   10.40
  10  -6  -2   82.99   14.40
  10  -6  -2   87.59   17.00
 -10  -6   2   88.19   18.10
  10  -6  -2   57.79   13.50
 -10   6   2   71.59   11.40
  10   6  -2   78.39    4.80
 -10   6   2   83.89   17.80
 -10   6   2   80.69   18.40
  10   6  -2   77.59    4.70
 -10   6   2   86.89    5.40
 -10   6   2   79.29   10.70
  10   6  -2   83.99   14.50
 -10   6   2   71.99    5.20
  10   6  -2   88.79   16.10
  10   6  -2   83.49   15.70
  10   6  -2   93.99   18.00
  10   6  -2   98.79   19.90
   8  -6  -2  157.98   20.90
  -8  -6   2  200.28   20.00
   8  -6  -2  197.58   17.10
   8  -6  -2  210.38   18.40
   8  -6  -2  207.28   20.90
  -8  -6   2  202.88   22.30
  -8  -6   2  220.48   21.60
   8   6  -2  199.98   18.40
  -8   6   2  202.18   15.40
  -8   6   2  239.88   23.60
  -8   6   2  202.08   12.20
   8   6  -2  176.88   20.10
  -8   6   2  173.78   23.10
  -8   6   2  197.98   12.30
   8   6  -2  203.98   20.10
   8   6  -2  191.18   20.80
   8   6  -2  190.78   22.50
  -8   6   2  184.48   16.10
  -6  -6   2   40.20   10.30
  -6  -6   2   37.80   10.20
   6  -6  -2   45.50    9.80
   6  -6  -2   33.80    9.70
  -6  -6   2   41.00   11.50
   6  -6  -2   32.70    8.10
   6  -6  -2   52.09   14.30
  -6   6   2   39.30    7.30
  -6   6   2   35.30    6.30
   6   6  -2   37.90   11.70
  -6   6   2   31.70    9.60
  -6   6   2   41.40    8.30
   6   6  -2   33.10    3.30
   6   6  -2   35.30   11.10
   6   6  -2   21.60    6.50
   6   6  -2   32.50    8.20
   6   6  -2   37.00    3.30
  -6   6   2   22.50    7.10
  -6   6   2   34.80   12.40
   6   6  -2   37.20   10.40
   4  -6  -2  109.79   12.70
  -4  -6   2  112.59    7.30
  -4  -6   2  107.89   14.80
  -4  -6   2   89.89   12.30
   4  -6  -2  107.09   12.70
   4  -6  -2   94.39   18.60
   4  -6  -2  121.79   13.60
  -4  -6   2   84.69   16.00
   4   6  -2  118.29   15.50
  -4   6   2  115.69   13.50
   4   6  -2   93.99   12.90
  -4   6   2   94.89   19.20
   4   6  -2   83.29   16.00
   4   6  -2  102.19    7.90
  -4   6   2  102.19   10.80
  -4   6   2   91.29   10.80
   4   6  -2  110.99   11.70
   4   6  -2  108.79   14.70
  -4   6   2   97.79    9.50
  -4   6   2   81.69   10.60
   2  -6  -2  191.98   17.40
  -2  -6   2  198.48   12.90
  -2  -6   2  207.38   18.60
   2  -6  -2  198.28   21.10
   2  -6  -2  191.18   17.40
  -2  -6   2  178.18   18.80
   2  -6  -2  179.28   15.30
  -2  -6   2  189.28   20.10
  -2   6   2  217.78   16.20
  -2   6   2  216.48   16.90
  -2   6   2  215.18   16.70
   2   6  -2  219.98   14.20
   2   6  -2  229.08   17.20
   2   6  -2  218.98   19.10
   2   6  -2  223.98   20.40
  -2   6   2  243.58   17.80
   2   6  -2  204.58   21.90
  -2   6   2  215.28   17.90
   2   6  -2  207.48   19.70
  -2   6   2  181.28   21.20
   0  -6   2  406.76   27.90
   0  -6  -2  359.86   20.30
   0  -6   2  395.96   28.50
   0  -6  -2  366.56   29.10
   0  -6  -2  371.66   25.40
   0  -6   2  362.26   24.50
   0  -6  -2  370.96   25.50
   0  -6   2  425.36   31.70
   0  -6   2  386.66   21.30
   0   6  -2  375.66   30.50
   0   6   2  367.16   23.20
   0   6  -2  371.86   22.40
   0   6   2  371.36   23.10
   0   6   2  368.46   25.30
   0   6  -2  361.36   25.70
   0   6  -2  367.56   24.30
   0   6  -2  383.76   22.10
   0   6   2  367.26   29.00
   0   6   2  376.16   20.10
   2  -6   2  142.79   18.60
   2  -6   2  174.48   16.10
  -2  -6  -2  174.98    9.40
  -2  -6  -2  139.59   15.90
  -2  -6  -2  201.98   19.80
  -2  -6  -2  168.28   10.80
   2  -6   2  174.78   15.70
   2  -6   2  172.88   17.30
   2  -6   2  169.88   17.30
  -2  -6  -2  157.38   16.50
   2   6   2  195.18   15.80
  -2   6  -2  182.68   15.80
  -2   6  -2  173.18   14.60
   2   6   2  167.18   15.90
  -2   6  -2  161.08   15.50
   2   6   2  176.68   19.00
  -2   6  -2  159.08   20.30
   2   6   2  169.18   16.60
   2   6   2  161.88   17.50
  -2   6  -2  177.98   16.30
   4  -6   2   21.40    7.40
   4  -6   2   26.40    9.00
   4  -6   2   19.60    7.30
  -4  -6  -2   16.00    7.50
   4  -6   2   26.80   10.30
  -4  -6  -2   15.30    7.50
   4  -6   2   25.90    7.70
   4   6   2   14.70    6.70
   4   6   2   20.50    6.10
   4   6   2   24.60   10.00
  -4   6  -2   18.70    5.80
   4   6   2   17.40    6.40
  -4   6  -2   25.90    8.40
  -4   6  -2   21.00    6.80
  -4   6  -2   21.70    7.30
   4   6   2   18.60    6.70
  -6  -6  -2   40.80    9.40
   6  -6   2   34.00   10.60
   6  -6   2   50.49   10.30
  -6  -6  -2   42.50   10.00
  -6  -6  -2   41.40   11.10
   6  -6   2   53.59   10.90
  -6  -6  -2   50.59   11.70
   6  -6   2   35.00   12.70
   6  -6   2   47.70   10.40
  -6   6  -2   52.89   14.90
   6   6   2   53.79   12.70
  -6   6  -2   38.30   10.70
  -6   6  -2   54.49    7.70
   6   6   2   53.49   10.50
   6   6   2   59.89   10.80
  -6   6  -2   57.69   10.60
   6   6   2   46.10   11.30
   6   6   2   45.20   10.50
  -6   6  -2   52.19    9.60
   8  -6   2  123.69   16.10
  -8  -6  -2  132.39   17.10
   8  -6   2  125.49   14.60
   8  -6   2  102.49   12.00
   8  -6   2   98.89   17.80
  -8  -6  -2  117.49   15.80
   8  -6   2   98.59   12.20
  -8  -6  -2   95.59   12.30
  -8  -6  -2  106.59   18.30
  -8   6  -2   96.09   18.00
  -8   6  -2   85.19    9.30
  -8   6  -2   95.69   11.60
   8   6   2  116.19   14.10
  -8   6  -2   80.69   18.10
   8   6   2  111.69   12.80
  -8   6  -2  110.99   11.50
   8   6   2  100.49   13.70
   8   6   2  112.59   13.50
  10  -6   2  312.67   20.50
  10  -6   2  313.77   24.20
 -10  -6  -2  283.77   25.90
  10  -6   2  287.87   29.80
 -10  -6  -2  352.96   22.60
 -10  -6  -2  293.27   27.20
  10  -6   2  289.57   27.60
  10  -6   2  299.27   22.60
 -10  -6  -2  328.17   29.90
  10   6   2  301.87   26.60
  10   6   2  318.87   22.00
  10   6   2  281.97   23.80
 -10   6  -2  295.97   30.50
 -10   6  -2  330.27   22.50
 -10   6  -2  317.77   17.80
 -10   6  -2  300.07   22.30
 -10   6  -2  353.96   31.10
  10   6   2  310.27   26.90
 -12  -6  -2  119.09   20.80
  12  -6   2  156.48   21.00
  12  -6   2  170.28   17.80
 -12  -6  -2  152.38   15.00
  12  -6   2  161.58   13.90
 -12  -6  -2  153.88   19.40
 -12  -6  -2  157.88   21.20
  12  -6   2  126.29   23.30
  12  -6   2  165.68   16.90
  12   6   2  164.88   20.20
 -12   6  -2  143.79   15.10
 -12   6  -2  182.78   23.80
  12   6   2  163.08   17.90
 -12   6  -2  184.88   24.40
  12   6   2  161.78   19.70
  12   6   2  164.58   14.90
 -12   6  -2  166.38   12.60
 -12   6  -2  153.98   15.60
  14  -6   2   86.39   15.10
  14  -6   2   57.09   16.90
  14  -6   2   68.29   18.20
 -14  -6  -2  116.49   21.30
  14  -6   2  123.39   13.80
  14  -6   2   79.09    8.60
 -14   6  -2   93.89   22.00
 -14   6  -2   72.09   14.10
 -14   6  -2  100.29   21.60
  14   6   2   94.09   10.20
 -14   6  -2  116.09   14.90
  14   6   2  102.19   18.10
  14   6   2   84.59   16.20
  16  -6   2   20.70    7.90
 -16  -6  -2   12.20   10.20
  16  -6   2   18.70    8.80
 -16   6  -2    7.60    7.70
 -16   6  -2   18.50   11.60
  16   6   2   12.00    8.90
  16   6   2   11.50    6.90
  18  -6   2   56.69   13.20
 -18  -6  -2   64.19   18.30
  18  -6   2   46.00   11.50
  18   6   2   55.59   15.60
  18   6   2   40.70   12.10
 -18   6  -2   79.99   20.70
 -18   6  -2   66.49   17.60
 -20  -6  -2   24.10   14.00
  20  -6   2   12.80    7.60
  20  -6   2   10.90    8.70
 -20   6  -2   10.80   12.70
  20   6   2   25.80    7.80
  20   6   2   21.10    7.70
 -20   6  -2   14.90    6.10
 -22  -6  -2    4.90   11.30
  22  -6   2   10.50    8.00
  22  -6   2    7.40    8.00
  22   6   2   20.30    6.70
 -22   6  -2    7.60    8.20
  22   6   2    7.60    9.00
 -22   6  -2    9.90   11.50
 -24  -6  -2   14.60    9.60
  24  -6   2   12.00    5.80
  24  -6   2   -0.60    5.90
 -24   6  -2   17.30   11.40
  24   6   2   -2.10    4.50
 -24   6  -2    5.20    8.40
  24   6   2   -8.70    6.30
  26  -6   2   -0.70    5.10
  26  -6   2    7.80    6.10
 -26  -6  -2   -5.30   11.00
  26   6   2    9.90    6.40
 -26   6  -2    9.40   16.40
 -26   6  -2    5.50    7.00
  26   6   2    6.30    9.30
 -28  -6  -2    1.50    6.10
  28  -6   2    9.80    9.10
  28  -6   2   -5.00    6.50
  28   6   2    5.70    6.50
  28   6   2    4.20    7.60
 -28   6  -2   -5.00    9.20
  27  -7  -2   12.90    7.70
 -27  -7   2    8.90   12.40
  27   7  -2    5.80    7.30
  27   7  -2   -4.00    5.50
 -27   7   2   33.70   15.40
 -27   7   2  -20.50   12.20
 -25  -7   2  -11.00   14.40
  25  -7  -2   -1.90    6.50
 -25   7   2   12.60    5.90
  25   7  -2    9.80    8.20
  25   7  -2    8.50    7.90
 -25   7   2   21.30   10.60
  23  -7  -2    6.10    5.90
 -23  -7   2   -0.20    9.30
  23   7  -2   -5.00    4.60
  23   7  -2    2.10    7.10
 -23   7   2    8.90    9.00
 -23   7   2   -2.40   11.70
  21  -7  -2    4.50    4.50
  21  -7  -2    0.00    5.20
 -21  -7   2   14.80    8.60
 -21   7   2   -6.50    5.80
 -21   7   2    0.50    8.10
  21   7  -2    3.90    5.40
  21   7  -2    8.80    8.10
  19  -7  -2   -2.90    5.40
 -19  -7   2    2.40   10.10
  19  -7  -2    2.90    1.80
  19   7  -2   -3.00    3.60
 -19   7   2    6.40    6.60
  19   7  -2   -1.30    3.20
 -19   7   2   -0.70   10.10
 -17  -7   2    1.40    2.80
 -17  -7   2    1.40    8.30
  17  -7  -2    2.70    4.90
  17  -7  -2   -0.10    5.00
 -17   7   2    7.10    5.70
  17   7  -2    3.40    4.40
 -17   7   2   -7.20    9.30
  15  -7  -2   -1.70    3.10
 -15  -7   2    8.30    7.00
 -15  -7   2   -8.80    7.20
  15   7  -2    2.90    7.30
 -15   7   2   -9.10    6.70
  15   7  -2   -3.30    3.60
 -15   7   2    5.90    9.90
 -13  -7   2   -1.10    3.80
 -13  -7   2   -1.70    5.30
  13  -7  -2    4.70    3.50
 -13  -7   2   -5.90    9.80
  13  -7  -2    4.60    4.30
  13  -7  -2    6.60    7.80
 -13   7   2    0.70    8.00
 -13   7   2    4.10    5.10
 -13   7   2    7.10    7.70
  13   7  -2   -3.30    3.90
  13   7  -2    2.30    4.70
  11  -7  -2   15.40    8.20
 -11  -7   2   24.70    9.00
  11  -7  -2   11.30    5.20
 -11  -7   2   22.30    9.00
 -11  -7   2   22.60    9.10
  11  -7  -2    8.60    4.20
 -11   7   2   15.20    6.30
 -11   7   2    9.80    3.80
 -11   7   2    8.80    7.80
  11   7  -2    8.60    5.00
  11   7  -2    5.20    5.90
 -11   7   2    6.10    7.60
  11   7  -2    8.20    5.40
   9  -7  -2    3.20    4.60
   9  -7  -2   -5.60    3.60
   9  -7  -2    5.40    3.60
  -9  -7   2    1.40    6.60
  -9   7   2    0.80    3.20
  -9   7   2   -4.00    3.80
   9   7  -2   -3.70    5.10
   9   7  -2    2.40    4.80
   9   7  -2   -4.00    5.50
  -9   7   2    0.40    6.50
   9   7  -2    3.40    6.00
  -9   7   2    3.30    3.50
   9   7  -2   -0.20    3.00
  -9   7   2    6.10    3.30
   7  -7  -2   25.50    8.50
   7  -7  -2   22.60    9.20
   7  -7  -2   39.10    9.20
   7  -7  -2   52.59   11.70
  -7  -7   2   19.60    9.10
  -7  -7   2   37.10   10.50
  -7  -7   2   37.70   11.40
  -7   7   2   27.70   12.30
  -7   7   2   24.40    5.90
  -7   7   2   33.10    8.00
   7   7  -2   39.60   13.00
   7   7  -2   59.79   14.00
  -7   7   2   27.40    9.40
   7   7  -2   21.80    7.90
   7   7  -2   18.10    8.90
  -7   7   2   24.80    6.90
  -7   7   2   33.70    7.00
   7   7  -2   27.20    9.20
  -5  -7   2   40.50   11.90
  -5  -7   2   42.30   14.10
   5  -7  -2   45.50   13.70
  -5  -7   2   63.89   13.80
  -5  -7   2   53.09    4.10
   5  -7  -2   64.49   12.90
   5  -7  -2   48.80   10.20
   5  -7  -2   41.30   10.50
  -5   7   2   48.20   10.10
  -5   7   2   39.80   14.20
  -5   7   2   44.10    8.30
  -5   7   2   54.49   11.80
   5   7  -2   48.70   11.00
   5   7  -2   48.30   13.10
   5   7  -2   51.09    4.20
  -5   7   2   67.99    9.00
  -5   7   2   54.29   10.40
   5   7  -2   39.30   11.10
   5   7  -2   52.89   14.40
   5   7  -2   48.60   11.80
   3  -7  -2   94.29   14.10
  -3  -7   2   67.79   13.50
   3  -7  -2   72.99   10.20
  -3  -7   2   85.59    7.20
  -3  -7   2   68.29   14.60
   3  -7  -2   65.09   13.00
   3  -7  -2   85.39   14.90
  -3  -7   2   81.79   18.20
   3   7  -2   68.29    7.20
  -3   7   2   79.29   11.30
   3   7  -2   82.39   10.30
   3   7  -2   61.19   12.50
  -3   7   2   75.39   12.50
  -3   7   2   61.19   14.70
  -3   7   2   59.89   11.00
   3   7  -2   57.19   15.20
   3   7  -2   57.09   14.00
  -3   7   2   56.09   10.50
  -3   7   2   78.79   13.60
   3   7  -2   67.99   14.20
  -1  -7   2   35.70   11.30
   1  -7  -2   68.79    9.20
   1  -7  -2   42.60   10.70
  -1  -7   2   50.89    9.00
   1  -7  -2   56.49   14.50
  -1  -7   2   51.09   11.80
  -1  -7   2   45.20   12.80
   1  -7  -2   64.19   12.40
   1   7  -2   44.40   10.10
   1   7  -2   56.69   10.30
   1   7  -2   70.79   14.00
  -1   7   2   73.29    9.00
   1   7  -2   46.00   13.80
  -1   7   2   49.20   10.10
   1   7  -2   47.30   12.20
  -1   7   2   48.20   10.10
   1   7  -2   62.69    9.00
  -1   7   2   43.00   13.10
  -1   7   2   42.10   10.00
  -1   7   2   68.79   12.90
   1  -7   2   -2.10    2.20
  -1  -7  -2   -0.70    3.70
   1  -7   2   -2.70    3.70
   1  -7   2   -1.40    4.70
  -1  -7  -2    1.70    1.60
  -1  -7  -2   -1.30    5.70
  -1   7  -2    1.00    2.80
   1   7   2    7.70    4.00
  -1   7  -2    7.30    4.10
   1   7   2   -4.10    3.70
  -1   7  -2   -0.70    3.80
  -1   7  -2    0.50    4.00
  -1   7  -2    4.10    4.30
   1   7   2   -4.80    2.60
   1   7   2    2.50    4.00
   3  -7   2    0.80    3.60
   3  -7   2   10.20    5.90
  -3  -7  -2   -4.50    2.20
   3  -7   2    3.30    3.00
  -3  -7  -2    0.60    1.00
  -3  -7  -2    2.50    3.10
   3  -7   2   -5.90    2.50
  -3  -7  -2   -6.60    4.80
   3   7   2   -4.60    3.80
  -3   7  -2    0.10    2.10
   3   7   2   -3.30    2.50
   3   7   2    1.30    5.00
  -3   7  -2    5.40    5.80
   3   7   2    1.30    1.60
  -3   7  -2    1.80    3.20
  -3   7  -2    6.10    3.50
  -3   7  -2    5.90    2.00
   3   7   2    2.20    1.70
  -5  -7  -2   47.60   13.40
   5  -7   2   48.60   11.20
   5  -7   2   52.09   10.60
  -5  -7  -2   42.90   11.10
   5  -7   2   41.00   10.20
  -5  -7  -2   43.70   10.30
   5  -7   2   47.60   14.10
   5  -7   2   38.00    9.50
  -5   7  -2   33.20   12.60
  -5   7  -2   39.50    9.50
   5   7   2   39.70   13.00
   5   7   2   39.70    9.70
  -5   7  -2   36.90    9.70
  -5   7  -2   41.20    9.10
   5   7   2   35.00   10.80
  -5   7  -2   36.80    9.60
   5   7   2   30.30    9.40
   5   7   2   53.69   13.90
   7  -7   2   49.50   11.00
  -7  -7  -2   21.80    9.90
  -7  -7  -2   31.00   10.30
  -7  -7  -2   33.50   11.50
   7  -7   2   24.80   10.30
   7  -7   2   24.50    9.30
   7  -7   2   47.40   12.00
   7  -7   2   28.40    8.50
   7   7   2   33.80    7.00
   7   7   2   43.00   12.00
  -7   7  -2   16.00   10.40
   7   7   2   32.80   10.20
  -7   7  -2   44.60    9.70
  -7   7  -2   31.90   11.00
   7   7   2   27.50   10.60
  -7   7  -2   36.30    9.30
   9  -7   2   18.20    6.00
   9  -7   2   11.10    5.30
  -9  -7  -2    5.00    6.00
  -9  -7  -2   16.80    6.30
  -9  -7  -2   -1.90    4.40
   9  -7   2    7.00    6.30
   9  -7   2    3.30    3.00
   9  -7   2    4.60    3.60
   9   7   2    3.00    7.70
  -9   7  -2    9.60    6.30
  -9   7  -2    8.30    4.20
  -9   7  -2    6.10    5.30
  -9   7  -2    2.80    4.80
   9   7   2    6.50    6.00
   9   7   2    7.20    4.40
  -9   7  -2    8.30    3.90
   9   7   2    7.10    5.40
  11  -7   2   20.00    7.50
  11  -7   2   16.80    8.90
 -11  -7  -2   32.60    8.20
 -11  -7  -2    3.40    6.20
  11  -7   2   20.40    7.70
 -11  -7  -2    7.70    7.70
  11  -7   2   19.50    5.80
 -11   7  -2    3.70    8.60
 -11   7  -2    3.60    7.60
 -11   7  -2    9.20    7.30
 -11   7  -2   18.40    6.40
  11   7   2   16.40    6.00
  11   7   2    6.00    7.10
  11   7   2   19.20    7.00
 -13  -7  -2   10.40    7.30
  13  -7   2    8.60    5.30
  13  -7   2   23.60    9.00
 -13  -7  -2   17.60    9.70
  13  -7   2   13.60    9.90
 -13   7  -2   19.10   11.50
 -13   7  -2   17.00   10.70
  13   7   2   18.80    8.20
  13   7   2   21.50    6.70
 -13   7  -2   11.70    6.80
  15  -7   2   15.30    7.20
 -15  -7  -2   12.70    9.70
  15  -7   2   22.10    8.20
  15   7   2    5.50    8.00
 -15   7  -2   -3.60    7.20
 -15   7  -2   13.00   13.00
  15   7   2    8.00    6.40
 -17  -7  -2   -1.80    6.80
  17  -7   2   -1.40    5.50
 -17   7  -2    2.10    7.50
  17   7   2    1.80    3.20
  17   7   2    9.40    4.90
 -17   7  -2    7.50   10.80
  19  -7   2    6.90    5.00
 -19  -7  -2    2.30    6.00
  19  -7   2    1.80    5.80
  19   7   2    8.20    7.30
  19   7   2    8.00    5.40
 -19   7  -2  -12.90   10.30
 -19   7  -2    3.20   11.60
  21  -7   2   10.60    5.70
 -21  -7  -2    7.20    8.60
 -21   7  -2   -6.30    7.40
 -21   7  -2   21.80   10.80
  23  -7   2   -0.70    5.30
 -23  -7  -2   -4.20    8.60
  23  -7   2    8.40    6.80
 -23   7  -2    0.80    7.80
  23   7   2   -7.60    7.70
 -23   7  -2   -4.50   11.30
  25  -7   2    2.30    7.90
  25  -7   2   -0.50    4.90
 -25  -7  -2   -1.70   12.00
  25   7   2    0.10    3.70
 -25   7  -2    2.30   17.40
 -25   7  -2    6.20    9.00
 -27  -7  -2   24.00   11.20
  27  -7   2   -9.00    4.60
  27  -7   2    1.50    6.20
  27   7   2   -1.70    5.40
  27   7   2    2.30    8.40
 -27   7  -2   26.30   18.60
 -27   7  -2   -4.10   10.40
  26  -8  -2  -13.40    5.60
  26   8  -2   -4.30    5.50
  24  -8  -2   -2.70    3.40
 -24  -8   2    4.80   13.30
 -24   8   2  -11.00   12.80
  24   8  -2    0.30    5.80
 -24   8   2   -7.50    5.80
  24   8  -2   14.50    6.40
  22  -8  -2    5.40    3.00
 -22  -8   2  -10.30   10.60
  22   8  -2    3.60    5.80
 -22   8   2  -11.20   13.30
 -22   8   2    2.00    6.00
  22   8  -2    2.90    3.90
 -20  -8   2    7.70    6.70
  20  -8  -2   -5.50    3.60
  20  -8  -2   -5.50    3.90
  20   8  -2   -1.30    5.30
 -20   8   2  -11.40    4.50
 -20   8   2  -14.90    8.20
  20   8  -2    0.40    5.80
 -18  -8   2   25.20    9.90
  18  -8  -2   16.60    6.20
  18  -8  -2   19.90    6.60
 -18  -8   2   19.10    9.80
 -18   8   2   22.40    6.90
  18   8  -2   12.50   10.20
 -18   8   2   13.20    8.50
 -16  -8   2   45.00   18.30
 -16  -8   2   61.09   13.50
  16  -8  -2   21.90    8.40
  16  -8  -2   54.19   13.00
  16   8  -2   43.30   13.70
 -16   8   2   28.00   14.50
 -16   8   2   13.20   13.70
  14  -8  -2   23.80    9.50
 -14  -8   2   25.40   11.90
 -14  -8   2   27.40    9.80
  14  -8  -2   35.50   10.50
 -14   8   2   36.70   14.90
  14   8  -2   26.00   12.70
 -14   8   2   39.20   13.30
  14   8  -2   29.80   11.30
  12  -8  -2   14.40    6.50
 -12  -8   2   24.20   11.50
 -12  -8   2   10.80   10.60
  12  -8  -2   24.00   11.10
  12  -8  -2   10.20    6.80
 -12   8   2    6.30    8.50
  12   8  -2   22.70    9.50
 -12   8   2   16.10   11.00
 -12   8   2   17.50    9.30
  12   8  -2    8.70    9.10
 -10  -8   2    8.80    9.40
  10  -8  -2   10.90    5.50
 -10  -8   2    3.40    5.90
 -10  -8   2   -7.90    9.40
  10  -8  -2   10.50   10.20
 -10   8   2    7.10    7.50
 -10   8   2    6.90    5.70
  10   8  -2    3.90    7.20
 -10   8   2   15.20    7.70
  10   8  -2    6.10    6.80
  -8  -8   2   14.70    9.70
   8  -8  -2   10.00    6.40
   8  -8  -2    3.00    5.60
  -8  -8   2   11.30    5.30
  -8  -8   2    6.70    7.60
   8  -8  -2    0.00    9.80
  -8   8   2   16.00   11.60
   8   8  -2    6.70    7.70
  -8   8   2   13.90    6.00
  -8   8   2   14.50    7.00
   8   8  -2   13.00    6.20
  -8   8   2   13.80    5.20
  -6  -8   2   27.90   10.60
  -6  -8   2   26.90   11.30
   6  -8  -2   50.59   10.30
  -6  -8   2   31.00   12.00
   6  -8  -2   25.10    8.50
   6  -8  -2   16.80    6.70
   6  -8  -2   13.20   12.30
   6   8  -2   37.40   10.90
  -6   8   2   36.80    8.30
  -6   8   2   15.80   10.20
  -6   8   2   49.30    8.60
  -6   8   2   42.80   12.10
  -6   8   2   30.20    7.10
   6   8  -2   40.20   10.00
   6   8  -2   19.40    9.90
   6   8  -2   34.80   12.80
   4  -8  -2  279.77   23.70
   4  -8  -2  222.28   27.80
   4  -8  -2  225.38   22.30
  -4  -8   2  222.68   23.10
  -4  -8   2  232.78   27.50
   4  -8  -2  216.48   22.00
  -4  -8   2  265.17   27.60
  -4   8   2  248.18   21.00
   4   8  -2  210.28   20.30
   4   8  -2  269.37   26.30
  -4   8   2  251.77   21.00
   4   8  -2  230.98   26.90
   4   8  -2  234.18   16.50
  -4   8   2  261.57   20.70
   4   8  -2  251.27   23.60
  -4   8   2  252.07   29.10
   4   8  -2  185.88   23.50
  -4   8   2  212.08   19.30
  -4   8   2  241.58   21.20
  -2  -8   2  191.98   12.90
   2  -8  -2  147.99   18.40
  -2  -8   2  139.89   18.20
  -2  -8   2  158.08   21.00
   2  -8  -2  141.79   15.90
  -2  -8   2  164.38   23.10
   2  -8  -2  163.38   19.50
   2  -8  -2  124.39   23.80
   2   8  -2  161.48   17.20
   2   8  -2  182.38   13.20
   2   8  -2  146.99   18.40
   2   8  -2  135.79   15.40
   2   8  -2  167.78   23.90
  -2   8   2  157.58   15.70
  -2   8   2  168.48   16.60
  -2   8   2  151.88   15.90
  -2   8   2  150.98   16.80
  -2   8   2  148.69   16.20
   2   8  -2  145.39   19.60
  -2   8   2  178.08   23.80
   0  -8   2   81.89   20.10
   0  -8   2   68.99   15.20
   0  -8  -2   93.59   17.10
   0  -8  -2   93.79   11.20
   0  -8   2   82.19   17.30
   0  -8  -2   74.49   17.10
   0  -8   2   95.29   11.70
   0  -8  -2   98.29   18.00
   0   8   2   97.69   12.10
   0   8  -2   72.09   13.80
   0   8  -2   74.49   10.90
   0   8  -2   87.89   16.70
   0   8  -2  100.09   21.80
   0   8   2   81.79   15.60
   0   8   2   87.89    9.30
   0   8   2   93.49   16.30
   0   8  -2   81.69   11.50
   0   8   2   87.19   12.20
   0   8  -2   99.59   11.30
   0   8   2  119.99   23.30
   2  -8   2   66.59   14.10
   2  -8   2   92.29   19.10
  -2  -8  -2   75.49   16.20
   2  -8   2   72.59   13.50
   2  -8   2   75.59   15.40
  -2  -8  -2   59.89    5.90
  -2  -8  -2   61.59   14.50
  -2  -8  -2   56.09    9.20
  -2  -8  -2   56.09   18.20
  -2   8  -2   70.39   14.00
  -2   8  -2   76.59   14.80
  -2   8  -2   53.49   12.80
   2   8   2   72.69   16.20
   2   8   2   71.29   15.40
  -2   8  -2   63.99   13.30
   2   8   2   58.49   12.20
  -2   8  -2   57.89   17.60
   2   8   2   63.19   13.20
  -2   8  -2   57.69   11.30
   2   8   2   56.79   13.10
  -4  -8  -2   99.89   19.90
   4  -8   2   83.59   15.10
  -4  -8  -2  100.09   19.10
  -4  -8  -2  106.29   20.10
   4  -8   2   92.79   21.00
   4  -8   2  107.49   18.70
   4  -8   2  121.09   14.30
  -4   8  -2   73.79   13.30
   4   8   2   74.69   15.40
   4   8   2  128.19   16.30
   4   8   2   79.19   16.80
   4   8   2  103.69   14.70
  -4   8  -2  113.89   15.90
  -4   8  -2   79.09   14.60
   4   8   2   82.69   18.60
  -4   8  -2   71.79   13.30
  -4   8  -2   87.69   15.60
  -4   8  -2   75.69   18.70
   6  -8   2  123.09   15.10
   6  -8   2  150.18   18.60
   6  -8   2   87.79   17.20
  -6  -8  -2  111.99   21.90
  -6  -8  -2  124.49   22.00
  -6  -8  -2   93.29   19.50
  -6   8  -2   98.69   22.60
  -6   8  -2  125.29   14.00
   6   8   2  109.29   19.80
  -6   8  -2  100.89   12.90
   6   8   2  120.39   15.00
   6   8   2  125.79   17.60
   6   8   2   69.29   19.30
  -6   8  -2   95.49   12.90
  -6   8  -2  114.69   14.30
  -6   8  -2  130.69   18.60
  -8  -8  -2   10.90    9.10
   8  -8   2   10.00    5.80
  -8  -8  -2   21.40    8.80
  -8  -8  -2   22.50    9.80
   8  -8   2   18.80    7.60
  -8   8  -2    7.10    8.20
   8   8   2    5.60    4.30
  -8   8  -2    1.00    5.80
  -8   8  -2   16.60    9.40
   8   8   2    6.50    6.80
  -8   8  -2    9.10    5.80
  10  -8   2   16.10    7.70
  10  -8   2   11.60    8.20
 -10  -8  -2   27.30   11.00
  10  -8   2   36.60   10.00
 -10  -8  -2   23.70   11.90
 -10   8  -2   36.40   13.20
  10   8   2   29.20   12.80
  10   8   2   37.70   10.40
 -10   8  -2   22.60   11.60
  12  -8   2   47.80   12.10
  12  -8   2   40.90   11.70
 -12  -8  -2   34.30   14.30
 -12  -8  -2   37.40   15.60
  12   8   2   36.10   10.40
 -12   8  -2   23.00   12.20
  12   8   2   26.30   10.10
 -12   8  -2   38.70   15.60
  14  -8   2   40.30   10.30
 -14  -8  -2   48.20   16.10
 -14  -8  -2   36.90   15.60
  14  -8   2   40.10   11.40
  14   8   2   62.89   16.70
 -14   8  -2   55.79   17.60
 -14   8  -2   47.60   16.10
 -16  -8  -2   21.20   13.50
  16  -8   2   12.30    6.20
  16  -8   2    8.00    5.80
 -16   8  -2   26.20   14.10
 -16   8  -2   12.20    8.40
  16   8   2   15.30    8.50
  16   8   2   13.70    8.00
  18  -8   2   11.30    6.50
 -18  -8  -2    0.80    5.80
  18  -8   2    4.40    5.00
  18   8   2   13.80    7.60
 -18   8  -2   42.40   15.60
  18   8   2   11.90    9.50
 -18   8  -2   13.60    9.50
  20  -8   2    3.40    5.90
 -20  -8  -2   12.30   11.70
  20  -8   2    1.90    2.60
  20   8   2    1.90    7.30
  20   8   2  -14.50    6.40
 -20   8  -2    0.30    9.10
  22  -8   2   -0.70    5.00
 -22  -8  -2   26.80    8.50
  22   8   2    5.60    6.70
 -22   8  -2    5.80   12.00
 -22   8  -2   19.70   12.40
  22   8   2   -2.30    7.80
  24  -8   2    8.10    5.90
 -24  -8  -2  -11.70   11.20
  24  -8   2    5.80    6.00
  24   8   2   12.50    5.60
 -24   8  -2  -14.70   15.30
 -24   8  -2   -3.80   10.90
  24   8   2   11.50    8.90
  26   8   2   28.30    8.70
 -23  -9   2   30.00   10.00
  23  -9  -2    2.70    6.30
 -23   9   2    6.50    9.40
 -23   9   2    5.40    8.40
  23   9  -2    4.30    4.60
  23   9  -2    0.60    6.90
 -21  -9   2   13.30   14.90
  21  -9  -2   11.30    6.20
  21   9  -2   -5.70    8.30
  21   9  -2   15.20    8.00
 -21   9   2    5.20    8.10
 -21   9   2  -11.30   10.10
  19  -9  -2   10.10    5.00
 -19  -9   2   20.60    9.90
 -19  -9   2  -10.10    7.60
  19   9  -2    3.70    9.10
 -19   9   2   29.40   14.30
  19   9  -2    5.00    7.10
 -19   9   2   10.20   10.90
 -17  -9   2   10.70    6.80
  17  -9  -2    5.00    6.70
 -17  -9   2   13.00    6.00
  17  -9  -2    6.70    6.00
  17   9  -2   -1.30    4.40
 -17   9   2    3.00    7.90
 -17   9   2   -0.10    5.10
 -15  -9   2   -7.00    8.40
  15  -9  -2    4.30    2.80
 -15   9   2   -5.70    7.70
 -15   9   2   12.40    6.40
  15   9  -2   12.20    4.40
  13  -9  -2    2.20    3.40
 -13  -9   2  -12.00    8.80
  13  -9  -2   -2.70    4.80
 -13  -9   2   -2.40    5.50
  13   9  -2    6.30    6.50
  13   9  -2   -4.50    4.20
 -13   9   2    0.60    4.80
 -11  -9   2   -0.70    7.00
  11  -9  -2   -6.30    5.30
  11  -9  -2    1.80    2.30
 -11  -9   2   -8.70    8.60
 -11   9   2   -2.80    6.80
  11   9  -2   -9.10    6.40
 -11   9   2   -1.20    5.40
  11   9  -2    3.70    6.50
  -9  -9   2    7.50    5.20
   9  -9  -2   -7.60    4.20
   9  -9  -2    3.50    6.10
  -9  -9   2    2.00    8.00
  -9   9   2  -14.80    8.10
  -9   9   2    1.20    5.30
   9   9  -2   13.70    6.20
   7  -9  -2   -7.20    4.00
  -7  -9   2   -6.90    6.80
  -7  -9   2   -4.50    6.00
  -7  -9   2   24.20    9.60
   7   9  -2   -8.50    4.80
  -7   9   2   -3.20    4.10
  -7   9   2   -4.70    6.50
  -7   9   2    4.40    4.70
  -7   9   2   10.50    5.50
  -5  -9   2   -6.40    5.30
  -5  -9   2    2.80    5.90
  -5  -9   2  -15.30   12.60
   5  -9  -2    0.40    5.90
   5  -9  -2    2.30    4.70
  -5   9   2   -0.70    4.70
  -5   9   2   -1.50    3.70
  -5   9   2    8.40    5.30
  -5   9   2    2.70    4.70
   5   9  -2    1.80    5.90
  -3  -9   2    5.30    6.90
  -3  -9   2   -0.90    6.20
   3  -9  -2    7.10    6.40
   3  -9  -2    1.70    6.70
  -3  -9   2    1.70   10.20
  -3   9   2    5.40    6.10
  -3   9   2    2.00    5.80
   3   9  -2   -1.80    9.60
  -3   9   2    4.60    9.40
  -3   9   2   -5.90    4.10
   3   9  -2    4.30    3.20
  -1  -9   2   -0.40    6.50
  -1  -9   2   -0.10    6.10
   1  -9  -2   -0.90    5.50
   1  -9  -2   -6.00    2.80
   1   9  -2   -6.50   10.40
  -1   9   2   11.70    4.70
  -1   9   2    2.30    4.70
   1   9  -2   -4.60    4.80
   1   9  -2   -4.50    5.90
  -1   9   2   12.70    9.20
  -1   9   2    3.60    8.00
  -1  -9  -2   51.59   13.70
  -1  -9  -2   34.80   11.80
   1  -9   2   46.20   13.30
   1  -9   2   42.20   11.70
  -1  -9  -2   36.00   12.50
  -1   9  -2   26.60    9.80
  -1   9  -2   36.40   12.90
  -1   9  -2   42.30   10.30
   1   9   2   35.00   14.00
  -1   9  -2   59.39   14.10
   1   9   2   40.20   12.10
   1   9   2   42.00   11.20
   1   9   2   61.69   12.60
  -3  -9  -2   86.79   19.30
   3  -9   2   89.59   17.60
  -3  -9  -2   82.59   17.80
  -3  -9  -2  114.59   20.40
   3  -9   2   84.79   17.30
  -3   9  -2  120.29   16.40
  -3   9  -2   90.69   18.30
  -3   9  -2  106.09   24.20
  -3   9  -2   98.39   17.00
   3   9   2  118.79   22.80
   3   9   2   83.79   20.40
   3   9   2   97.79   19.30
   5  -9   2   35.30    9.60
  -5  -9  -2   25.50   11.90
  -5  -9  -2   47.50   18.00
   5  -9   2   40.00   13.00
  -5  -9  -2   45.00   15.30
   5   9   2   33.50   12.20
  -5   9  -2   46.50   17.50
  -5   9  -2   54.79   12.20
  -5   9  -2   40.80   11.10
   5   9   2   37.40   12.90
  -7  -9  -2    8.00    5.70
   7  -9   2    4.40    6.70
  -7  -9  -2   -7.00    6.20
   7  -9   2    2.10    5.00
   7   9   2   -6.10    6.60
  -7   9  -2    1.90    4.30
  -7   9  -2   -2.10    5.20
  -7   9  -2    0.20    5.50
   9  -9   2    2.90    6.60
  -9  -9  -2    2.80    5.90
  -9  -9  -2    1.40    4.90
   9  -9   2    4.60    6.80
   9   9   2    2.70    6.20
   9   9   2    0.30    6.40
  -9   9  -2  -10.80    6.50
  -9   9  -2   10.70    9.30
  -9   9  -2    8.10    6.80
  11  -9   2    3.10    6.60
 -11  -9  -2    7.60    8.00
  11  -9   2    5.90    6.20
 -11  -9  -2   33.10   17.20
  11   9   2   13.40    7.90
 -11   9  -2   -9.40    8.20
  13  -9   2    7.40    5.40
 -13  -9  -2   -2.70    6.90
 -13  -9  -2  -10.80    7.10
  13  -9   2    6.40    5.60
 -13   9  -2   16.20    7.90
  13   9   2    4.50    5.30
 -13   9  -2  -13.50    7.70
  15  -9   2    1.20    4.00
  15  -9   2   10.00    5.90
 -15  -9  -2    7.70    7.40
 -15  -9  -2   -1.00    6.60
 -15   9  -2  -11.00    6.70
 -15   9  -2   -3.00    8.70
  15   9   2    0.90    3.90
  17  -9   2   10.00    5.20
  17  -9   2    6.50    4.00
 -17  -9  -2    2.60    8.30
  17   9   2    0.30    1.80
  17   9   2   -2.20    4.50
 -17   9  -2    3.30    5.50
 -17   9  -2  -10.40   10.90
  19  -9   2   11.00    5.60
  19  -9   2    1.90    6.60
 -19  -9  -2   -6.10    6.80
 -19   9  -2  -11.20    5.40
 -19   9  -2    1.70   11.20
  19   9   2   13.20    8.00
  19   9   2   -4.20    8.20
 -21  -9  -2   11.70    9.30
  21  -9   2    7.00    6.20
 -21   9  -2   -1.60    8.10
  21   9   2   -7.40    6.50
 -21   9  -2  -20.10    9.40
  21   9   2    3.90    5.60
  23  -9   2   12.70    6.10
  23  -9   2   -9.90    9.30
 -23  -9  -2   26.20   14.50
  23   9   2  -10.70    6.60
 -23   9  -2    3.70   11.80
  23   9   2    4.40    7.30
 -23   9  -2    5.90   11.30
  20 -10  -2   11.20    7.70
 -20 -10   2   23.80   11.40
  20  10  -2   -2.20    9.40
 -20  10   2  -12.40   13.00
 -20  10   2   -3.00    9.10
  20  10  -2    1.80    6.70
 -18 -10   2  -13.30    8.00
 -18 -10   2   28.30   13.20
  18 -10  -2   -1.10    6.00
  18  10  -2    3.50    7.00
 -18  10   2   17.20    9.20
  16 -10  -2    8.80    8.10
 -16 -10   2  -16.40    7.20
 -16 -10   2    9.10   12.60
  16  10  -2   -3.00    8.10
 -16  10   2  -12.60   10.00
  14 -10  -2    2.40    6.00
  14 -10  -2    5.90    8.30
 -14 -10   2   12.30    6.60
 -14 -10   2   10.40    9.20
 -14  10   2  -15.40   10.20
 -14  10   2    9.40    8.00
  14  10  -2    2.40    5.50
  12 -10  -2   12.10    7.60
 -12 -10   2   33.10   12.00
  12 -10  -2   18.30    6.20
 -12 -10   2   45.90   17.60
 -12  10   2    0.20    6.90
  12  10  -2   22.50   10.30
 -12  10   2    6.40   10.70
 -10 -10   2   24.10   10.90
 -10 -10   2   24.20   11.30
  10 -10  -2   23.90    8.60
  10 -10  -2   25.20   11.70
  10  10  -2   20.50    8.10
  10  10  -2   46.70   13.50
 -10  10   2   42.30   13.60
 -10  10   2   28.50   15.40
   8 -10  -2   22.90    9.40
  -8 -10   2   32.60   13.20
   8 -10  -2   45.60   12.60
  -8 -10   2   27.70   11.70
  -8  10   2   45.40   23.30
  -8  10   2   27.80   11.50
   8  10  -2   42.40   15.40
   8  10  -2   30.10   14.20
  -6 -10   2   48.40   13.70
   6 -10  -2   22.30    9.60
  -6 -10   2   31.80    8.20
   6 -10  -2   12.80    9.20
  -6  10   2   13.80   10.40
   6  10  -2   25.60   13.70
   6  10  -2   58.49   14.60
   4 -10  -2   22.00    9.80
   4 -10  -2   19.20   10.30
  -4 -10   2   11.10   10.40
  -4 -10   2    9.80   10.10
   4  10  -2   12.90    8.60
   4  10  -2   17.80   11.30
  -4  10   2    2.80    8.30
  -4  10   2   12.80   11.20
  -2 -10   2    2.90    5.90
   2 -10  -2    5.50    6.30
  -2 -10   2   11.40    8.40
   2 -10  -2    1.90    4.30
  -2  10   2   -7.20    6.60
  -2  10   2   16.90    8.10
   2  10  -2   -4.60    8.20
   2  10  -2    7.70    4.30
   0 -10  -2    7.10    6.20
   0 -10  -2    4.10    6.40
   0 -10   2    6.30    7.10
   0 -10   2    5.30    8.00
   0  10  -2   15.60    6.70
   0  10   2   -0.60    8.00
   0  10  -2    4.70    6.80
   0  10   2   16.30   12.00
  -2 -10  -2    9.50    7.40
   2 -10   2   12.50    6.70
  -2 -10  -2    8.50    7.00
   2 -10   2   16.40   11.50
   2  10   2   28.10   12.20
  -2  10  -2   13.30    9.90
  -2  10  -2   11.80   10.10
   2  10   2   11.20    7.20
   4 -10   2   16.30    9.70
  -4 -10  -2    6.70    9.60
   4 -10   2   18.20    7.60
  -4  10  -2   16.40    7.70
   4  10   2   33.10    7.70
   4  10   2   26.10    9.70
  -4  10  -2   25.30   13.20
   6 -10   2   24.80    9.70
   6 -10   2   17.70   10.50
  -6 -10  -2    7.70    7.30
  -6 -10  -2   14.70    8.90
   6  10   2    3.90    8.70
   6  10   2   -7.10    9.30
  -6  10  -2   14.20    8.90
  -6  10  -2   16.20    9.10
  -8 -10  -2   -0.70    9.00
  -8 -10  -2   36.80   12.20
   8 -10   2   30.50   12.90
   8 -10   2   32.20   12.30
   8  10   2   15.00   10.50
  -8  10  -2   26.20   15.40
   8  10   2    7.70    9.50
  -8  10  -2   10.60   11.30
 -10 -10  -2    8.50   10.10
  10 -10   2   14.80    8.10
 -10 -10  -2   22.20   12.40
 -10  10  -2   24.60   10.40
 -10  10  -2   16.50    9.30
  10  10   2   22.30   12.80
  12 -10   2   15.10    9.00
 -12 -10  -2   14.00    9.40
  12 -10   2   23.80    8.20
 -12 -10  -2   16.10    7.80
 -12  10  -2   16.40    8.20
  12  10   2    4.40    8.00
  14 -10   2   16.50    6.50
 -14 -10  -2   18.60    9.00
  14 -10   2   14.90    8.10
  14  10   2   14.90    7.10
 -14  10  -2    3.40    6.70
 -14  10  -2    8.80    7.80
 -16 -10  -2    1.40    8.30
  16 -10   2    6.60    7.80
 -16 -10  -2   24.30    9.40
 -16  10  -2    7.70    9.80
 -16  10  -2    6.50    6.60
  16  10   2   -5.10    5.30
  16  10   2   10.00    5.10
  18 -10   2    4.00    6.00
  18  10   2   -1.30    6.50
 -18  10  -2    1.60    9.20
 -18  10  -2  -14.10    9.00
  18  10   2    0.40   10.80
  20 -10   2    8.00    6.20
 -20 -10  -2   -6.30    8.70
  20 -10   2  -10.30    8.70
  20  10   2   -5.70    9.90
  20  10   2    4.90    4.70
 -20  10  -2   31.60   12.40
 -20  10  -2   -8.20   13.20
 -17 -11   2   16.30    9.10
 -17 -11   2   11.30   11.90
  17 -11  -2   -5.80    6.20
  17  11  -2   -8.40    6.70
 -17  11   2  -20.90   12.00
 -15 -11   2    6.90    7.20
 -15 -11   2  -14.10   11.00
  15 -11  -2   -7.60    5.50
 -15  11   2   -1.00    8.10
  15  11  -2   -1.70    7.80
 -13 -11   2    5.50    8.90
 -13 -11   2    4.00    8.70
 -11 -11   2    4.70    4.40
 -11 -11   2   14.80    6.00
  11 -11  -2  -13.40    6.90
  11 -11  -2    0.30    7.40
  11  11  -2    1.60    8.00
 -11  11   2    2.80    4.50
   9 -11  -2    1.30    8.10
  -9 -11   2   20.50   11.20
   9 -11  -2   -9.50    6.90
  -9  11   2   -8.50    7.50
   9  11  -2    3.80    6.60
  -7 -11   2   -5.40    8.20
   7 -11  -2   -7.20    5.80
  -7 -11   2   -4.70    8.30
  -7  11   2   10.80    9.90
   7  11  -2   -3.80    7.40
   7  11  -2    2.30    7.10
  -5 -11   2   11.80    6.80
  -5 -11   2    1.00    8.70
   5 -11  -2   -8.60    6.80
   5 -11  -2   -2.30    6.50
   5  11  -2   -0.40    6.20
   5  11  -2    6.60   10.70
   3 -11  -2   -3.20    6.70
  -3 -11   2    0.20   10.20
   3 -11  -2    4.40    6.60
  -3 -11   2   10.30    4.70
  -3  11   2    2.30    6.80
   3  11  -2   -6.20    8.20
   3  11  -2   -8.00    5.70
   1 -11  -2   -3.50    8.40
  -1 -11   2   -1.60    8.50
   1 -11  -2    3.90    5.20
   1  11  -2  -10.00    8.20
   1  11  -2    6.30    5.90
  -1  11   2   -4.30    8.00
  -1  11   2   -4.40    9.70
   1 -11   2    9.20    7.50
  -1 -11  -2   -1.50    4.80
  -1 -11  -2    3.80    4.40
   1 -11   2    4.10    8.10
  -1  11  -2   13.50    5.70
   1  11   2   -2.30   10.60
   1  11   2   -4.90    8.20
  -1  11  -2   10.80    8.90
  -3 -11  -2   10.90    8.70
   3 -11   2    6.90    7.50
   3  11   2   12.10   11.00
   3  11   2    6.00    7.20
  -3  11  -2   -7.90   11.90
  -3  11  -2   30.40   20.00
   5 -11   2   -0.10    5.10
   5 -11   2    1.90    6.40
  -5 -11  -2    3.10    5.90
  -5 -11  -2    2.40    3.80
  -5  11  -2   -0.40    9.30
   5  11   2   -1.80    9.90
   7 -11   2  -16.00    6.80
   7 -11   2   -1.60    5.30
  -7 -11  -2  -15.60    7.20
  -7 -11  -2   -6.80    7.50
   7  11   2   11.00    6.00
  -7  11  -2   -1.40   10.10
   7  11   2   -2.90    8.70
  -9 -11  -2  -13.20    9.30
  -9 -11  -2   11.20    8.50
   9 -11   2   -1.70    8.50
   9 -11   2    8.70    7.70
   9  11   2   -7.10    6.30
  -9  11  -2    6.70    6.80
  11 -11   2    9.00   11.40
 -11 -11  -2   16.40    8.40
 -11 -11  -2   -3.90    8.10
  11  11   2    6.40    7.40
 -13 -11  -2   -3.00    7.50
  13 -11   2   -6.40    4.80
  13 -11   2   -4.00    6.80
 -13 -11  -2   -0.70    6.20
  13  11   2  -13.10   11.40
 -15 -11  -2   -7.60    6.30
 -15 -11  -2    4.80    9.80
  15 -11   2   -2.90    5.40
  15 -11   2   -4.70    7.10
 -15  11  -2    2.40   12.70
  15  11   2    6.30    9.70
  17 -11   2   -2.40    7.60
 -17 -11  -2    6.70   11.50
  17 -11   2   -8.40    6.20
  17  11   2  -10.00   10.40
 -17  11  -2   -4.70    9.40
 -17  11  -2   -4.60   12.20
  17  11   2    4.60   10.20
 -14 -12   2  -15.90   12.60
  14  12  -2   -3.30   12.10
 -14  12   2    3.00    8.80
 -12 -12   2   38.50   14.40
 -12 -12   2    2.10   14.60
  12 -12  -2   -9.10    7.50
 -12  12   2  -13.30    9.30
  12  12  -2   26.20   13.00
 -10 -12   2    6.00   10.30
  10 -12  -2    7.20    7.40
 -10 -12   2   12.20   14.10
  10  12  -2  -17.80   10.80
 -10  12   2    4.30   10.60
  -8 -12   2   25.30    7.80
   8 -12  -2   18.70    7.30
   8 -12  -2    6.10    8.30
  -8 -12   2   -5.80    6.30
   8  12  -2   26.70    9.20
  -8  12   2    2.50   12.80
   6 -12  -2  -11.70   10.00
  -6 -12   2   20.60   10.70
   6  12  -2   -7.50   10.40
  -6  12   2    2.10   11.50
   6  12  -2  -10.90   12.60
  -4 -12   2    8.40    7.50
   4 -12  -2   -3.90    9.20
   4 -12  -2   19.60    5.90
   4  12  -2   13.30    6.80
  -4  12   2   11.50   11.80
   4  12  -2   19.70   13.80
  -2 -12   2   -3.90   10.60
   2 -12  -2   -1.60    5.80
  -2 -12   2    6.70    7.30
  -2  12   2    4.40    8.70
   2  12  -2    1.50    7.30
   2  12  -2   -3.50   10.60
   0 -12  -2   16.80    7.00
   0 -12   2   -9.00    7.80
   0 -12  -2    7.60    8.00
   0  12  -2  -13.50    9.10
   0  12  -2    6.90   10.50
   0  12   2    9.00    5.20
  -2 -12  -2   22.40   10.30
  -2 -12  -2   12.80    8.40
   2 -12   2   -6.60    8.80
   2 -12   2   -8.90    7.10
  -2  12  -2   -4.90    9.90
   2  12   2    2.90    9.10
   2  12   2   -2.80   10.10
  -4 -12  -2   -3.40    8.10
  -4 -12  -2    1.60    8.20
   4 -12   2    2.30    8.10
   4 -12   2   -2.50    6.20
  -4  12  -2   -1.50    7.30
   4  12   2  -11.00   11.40
   4  12   2   10.30    9.90
   6 -12   2   -4.50    6.50
   6 -12   2   -2.50    9.10
  -6 -12  -2  -13.60    8.00
  -6 -12  -2    2.40   10.20
  -6  12  -2   23.50   10.80
   6  12   2   25.40   12.80
   8 -12   2  -11.80    9.60
  -8 -12  -2   33.50   14.10
   8 -12   2    5.50    6.10
  -8 -12  -2    9.20    9.80
   8  12   2    0.10   11.20
  -8  12  -2   -5.90    5.80
  10 -12   2   15.30    7.80
  10 -12   2    4.50    7.10
 -10 -12  -2  -11.70    7.40
 -10 -12  -2   11.70    8.50
  10  12   2   -6.10   12.80
 -10  12  -2    1.70    7.80
  12 -12   2   -0.80    9.70
  12 -12   2    6.20    5.90
 -12 -12  -2  -10.10   11.90
 -12 -12  -2    5.80   16.30
  12  12   2   -9.10    9.20
 -14 -12  -2    2.20    6.40
 -14 -12  -2    4.80    8.90
  14 -12   2    5.50    5.30
  14 -12   2    2.40   11.30
  14  12   2   26.60   14.70
 -14  12  -2   13.00    9.40
  -7 -13   2   -6.10   10.80
  -7 -13   2  -17.80    9.50
   7 -13  -2   11.80   11.60
  -7  13   2  -15.90   11.30
   7  13  -2   -4.60   12.10
  -5 -13   2   -4.90    8.30
  -5 -13   2    6.20    9.90
   5 -13  -2    3.50    9.80
   5  13  -2   -4.70    7.30
   5  13  -2   -8.60   10.70
  -3 -13   2   26.40    8.70
   3 -13  -2   12.80    9.00
   3 -13  -2   -6.00    7.60
   3  13  -2    9.70   11.50
   3  13  -2  -11.30   15.20
   1 -13  -2   -1.00    8.50
   1 -13  -2   -1.90   10.80
  -1 -13   2  -19.80    9.60
  -1 -13   2    9.30    8.80
   1  13  -2   -3.30   10.30
  -1  13   2   12.10    8.10
  -1 -13  -2    9.20    7.60
   1 -13   2   20.30   11.20
  -1 -13  -2  -10.20    8.00
   1 -13   2    3.90   10.40
   1  13   2   15.00    9.50
  -1  13  -2   -9.50    7.70
  -3 -13  -2    3.30   11.40
   3 -13   2   -7.30    7.60
  -3 -13  -2    5.40   10.40
   3 -13   2  -15.40    8.50
  -3  13  -2   15.30   12.30
   5 -13   2  -15.60   11.00
  -5 -13  -2   22.20   10.30
   5 -13   2   13.20    7.50
  -5 -13  -2    1.10    8.60
   5  13   2  -19.80   16.80
  -5  13  -2   -6.60   10.40
  -7 -13  -2   -7.40    7.80
   7 -13   2   -9.90    9.00
   7 -13   2  -13.90    9.90
  -7 -13  -2   -2.80    6.60
  -7  13  -2  -12.20   10.20
   7  13   2  -18.10   12.10
  32   0  -3  -13.60    6.20
  32   0  -3   -0.40    4.40
 -32   0   3    7.80   15.80
  30   0  -3    9.70    4.50
 -30   0   3   19.90   12.90
  30   0  -3   -5.00    6.80
 -28   0   3   18.70    9.40
  28   0  -3    1.10    5.50
  26   0  -3    4.00    4.30
  26   0  -3   -8.20    3.50
 -26   0   3   -2.90    9.10
  24   0  -3   -1.00    4.70
 -24   0   3   14.50    6.00
 -24   0   3   19.40    9.60
  22   0  -3   -2.40    3.00
 -22   0   3    0.40    7.60
  22   0  -3   -4.40    4.40
  22   0  -3    3.30    7.90
 -22   0   3    0.30    8.40
  20   0  -3    2.90    4.50
  20   0  -3   -0.60    2.80
  20   0  -3   10.80    4.40
  20   0  -3   -1.90    3.10
  20   0  -3    4.00    4.90
 -20   0   3   -1.20    7.80
  20   0  -3    0.60    3.60
 -20   0   3   -1.90    4.70
  20   0  -3    5.90    3.90
  20   0  -3   -3.20    6.70
 -18   0   3    1.60    4.60
  18   0  -3   -5.80    2.50
  18   0  -3   -3.80    3.20
  18   0  -3    0.60    4.50
  18   0  -3   -3.90    4.30
  18   0  -3   -1.90    3.30
  18   0  -3   -1.00    3.70
  18   0  -3   -3.80    3.00
 -18   0   3   -9.20    6.60
  18   0  -3   -3.90    3.10
  16   0  -3    0.10    2.90
 -16   0   3   -0.80    2.60
  16   0  -3   -2.30    2.00
  16   0  -3    0.90    2.20
  16   0  -3    0.70    3.30
  16   0  -3   -2.20    2.00
  16   0  -3   -3.90    2.10
  14   0  -3   -3.60    3.00
  14   0  -3   -0.40    1.70
  14   0  -3   -1.70    1.50
  14   0  -3   -4.10    2.30
 -14   0   3    0.80    2.20
  14   0  -3   -1.70    1.90
  14   0  -3   -1.40    3.20
  14   0  -3   -3.60    2.50
  14   0  -3   -1.10    2.20
  12   0  -3    0.10    2.30
 -12   0   3    1.10    2.70
  12   0  -3   -2.20    1.70
 -12   0   3    0.90    3.00
  12   0  -3   -0.30    1.30
  12   0  -3   -1.20    3.00
  12   0  -3   -0.20    1.80
  12   0  -3    0.30    1.50
  12   0  -3   -0.60    1.40
  10   0  -3   -3.80    2.00
  10   0  -3   -1.70    2.00
  10   0  -3   -1.60    0.80
  10   0  -3    0.10    1.80
 -10   0   3   -1.00    1.60
 -10   0   3    2.80    3.30
  10   0  -3   -0.90    1.80
  10   0  -3    0.30    2.40
  10   0  -3   -0.60    1.40
   8   0  -3   -0.10    1.90
   8   0  -3    1.20    1.80
   8   0  -3   -2.00    1.40
   8   0  -3   -0.30    1.00
   8   0  -3   -0.20    1.00
   8   0  -3   -0.80    1.10
  -8   0   3   -0.70    1.90
   8   0  -3    3.30    2.50
   6   0  -3    0.40    1.10
   6   0  -3   -0.70    1.90
   6   0  -3    1.00    1.10
   6   0  -3   -0.10    1.40
   6   0  -3    1.30    2.60
  -6   0   3   -0.90    1.30
  -6   0   3    0.90    1.30
  -6   0   3    3.20    2.60
  -6   0   3    1.10    2.10
  -4   0   3    1.60    1.30
  -4   0   3   -0.70    0.70
   4   0  -3   -0.50    0.80
  -4   0   3   -1.10    1.30
   4   0  -3    0.50    1.70
   4   0  -3   -0.60    1.30
   4   0  -3   -0.30    1.30
   4   0  -3    0.50    1.20
  -4   0   3    0.10    1.90
   4   0  -3   -0.40    0.80
  -2   0   3    0.30    0.50
  -2   0   3   -0.60    1.10
   2   0  -3    0.10    0.60
   2   0  -3   -0.40    1.10
  -2   0   3    0.00    0.50
   2   0  -3   -0.30    0.50
  -2   0   3   -0.70    1.40
   2   0  -3    0.20    0.80
  -2   0   3   -0.80    1.20
   2   0  -3   -0.40    0.80
   0   0   3   -0.10    0.40
   0   0  -3   -0.20    0.40
   0   0   3   -0.50    0.60
   0   0  -3   -0.60    1.00
   0   0  -3   -0.50    0.40
   0   0  -3   -0.60    1.10
   0   0   3   -0.50    0.50
   0   0   3    0.70    1.30
   0   0  -3    0.20    0.50
   0   0  -3    0.00    0.80
   2   0   3    0.50    1.20
  -2   0  -3    1.50    1.20
  -2   0  -3   -0.30    1.10
  -2   0  -3   -0.30    1.20
  -2   0  -3   -0.20    0.90
  -2   0  -3    0.20    0.90
   2   0   3    1.30    1.30
   2   0   3   -1.40    1.10
   2   0   3   -0.60    0.70
   2   0   3    1.20    1.10
  -4   0  -3    3.10    3.20
   4   0   3    2.30    2.50
   4   0   3    1.00    1.50
  -4   0  -3   -1.00    1.80
  -4   0  -3    1.90    1.80
  -4   0  -3    0.80    1.30
   4   0   3    1.70    2.00
   4   0   3    0.30    1.00
  -4   0  -3   -0.10    1.20
   4   0   3   -0.10    1.40
   6   0   3   -0.40    1.10
   6   0   3   -1.40    1.40
  -6   0  -3    0.60    1.20
  -6   0  -3    0.10    2.20
  -6   0  -3    0.00    1.50
   6   0   3   -0.70    1.10
  -6   0  -3   -2.50    1.90
  -6   0  -3    0.00    1.20
   6   0   3   -0.70    1.20
   6   0   3    2.40    2.80
   8   0   3   -2.20    1.50
   8   0   3    0.30    1.90
   8   0   3   -1.20    1.60
   8   0   3    1.00    1.20
  -8   0  -3    0.30    2.30
   8   0   3   -0.40    0.60
  -8   0  -3    0.70    1.80
   8   0   3   -1.30    1.20
  -8   0  -3    2.40    2.60
  -8   0  -3    1.10    1.70
 -10   0  -3   -1.50    2.40
 -10   0  -3    2.80    2.20
  10   0   3    4.70    2.60
  10   0   3   -0.70    1.70
  10   0   3   -1.30    1.80
 -10   0  -3   -2.90    2.00
 -10   0  -3   -2.30    1.30
  10   0   3    2.60    2.80
  10   0   3    3.00    3.40
  10   0   3   -0.90    1.30
 -12   0  -3    2.20    1.40
  12   0   3   -0.10    1.60
 -12   0  -3    0.50    3.80
 -12   0  -3    4.50    2.60
 -12   0  -3   -4.70    2.10
  12   0   3   -1.50    1.80
  12   0   3    1.20    3.80
  12   0   3    1.10    2.40
  12   0   3   -2.10    2.20
  12   0   3   -3.60    2.00
 -14   0  -3    0.30    1.60
 -14   0  -3   -1.00    3.60
 -14   0  -3   -3.30    2.60
 -14   0  -3   -3.60    3.30
  14   0   3   -1.50    1.40
  14   0   3    0.50    2.40
  14   0   3   -0.40    2.30
  16   0   3    3.90    1.70
 -16   0  -3    3.20    4.30
  16   0   3    1.60    3.40
 -16   0  -3    3.10    3.50
 -16   0  -3    2.80    2.90
  16   0   3    0.60    3.90
 -16   0  -3    2.50    3.80
  16   0   3    1.50    1.30
  16   0   3   -5.30    4.10
  16   0   3   -1.30    2.10
  18   0   3   -0.40    1.90
  18   0   3    3.30    4.30
 -18   0  -3   -6.70    3.40
  18   0   3   -2.90    3.00
 -18   0  -3   -2.60    2.20
 -18   0  -3   -3.00    3.40
  18   0   3    4.30    3.60
 -18   0  -3   -2.60    6.50
  20   0   3   -2.90    3.80
  20   0   3   -3.90    2.60
 -20   0  -3   -7.10    4.30
  20   0   3    1.60    2.70
 -20   0  -3   -5.40    8.40
 -20   0  -3    3.20    6.50
  20   0   3   -4.80    6.90
  22   0   3   -1.40    4.90
  22   0   3   -5.20    4.30
  22   0   3   -3.80    2.80
 -22   0  -3   -4.30    8.80
 -22   0  -3   -9.20    8.90
 -22   0  -3   -4.50    4.50
 -24   0  -3    1.20    8.40
  24   0   3   -0.50    5.10
  24   0   3   -1.50    2.90
  24   0   3   -4.30    2.80
  26   0   3    7.50    5.60
  26   0   3    2.40    4.90
 -26   0  -3    8.60    9.00
  28   0   3   -4.80    2.40
 -28   0  -3  -22.90   11.70
  28   0   3   -0.90    2.90
 -30   0  -3   12.50   13.30
  30   0   3   -7.20    4.10
  30   0   3   -7.40    3.60
 -32   0  -3    6.20   16.10
 -31  -1   3    1.10   20.20
  31  -1  -3    4.00    5.80
 -31   1   3   11.50   13.00
  31   1  -3   -8.10    8.20
  29  -1  -3   18.60    8.30
  29  -1  -3   13.30    8.70
 -29  -1   3  -15.60   11.60
 -29   1   3    9.50   12.80
  29   1  -3   13.60   10.00
  29   1  -3    4.90    6.10
  27  -1  -3   -1.60    7.10
 -27  -1   3    8.00   12.00
  27  -1  -3   11.10    4.60
  27   1  -3   16.70   10.00
 -27   1   3   10.50    7.30
  25  -1  -3    3.90    4.50
 -25  -1   3    4.40   11.20
  25  -1  -3    8.30    4.10
 -25   1   3   18.00   14.70
  25   1  -3    9.80    5.50
 -25   1   3    0.70   10.00
  25   1  -3   -1.10    4.40
  25   1  -3    8.60    8.40
 -23  -1   3   35.40    9.30
  23  -1  -3   22.50    8.70
 -23  -1   3   31.40   13.70
  23  -1  -3   31.10    8.90
  23   1  -3   15.00    7.40
 -23   1   3   58.09   14.90
 -23   1   3   23.90   10.60
  23   1  -3   22.90    8.10
  23   1  -3   29.20   10.40
  21  -1  -3   41.00   10.70
 -21  -1   3   53.59   14.70
  21  -1  -3   41.90   11.20
 -21  -1   3   45.00   12.50
  21  -1  -3   35.20   10.00
  21  -1  -3   41.10    7.80
  21   1  -3   19.60    9.20
  21   1  -3   40.60   11.00
 -21   1   3   32.70   10.20
 -21   1   3   61.49   18.50
 -21   1   3   47.80   13.10
  21   1  -3   44.30   10.10
  21   1  -3   26.40   13.10
  21   1  -3   24.60   10.70
  21   1  -3   31.30   10.20
 -19  -1   3   53.99   14.60
  19  -1  -3   56.99   10.70
  19  -1  -3   71.79   13.10
  19  -1  -3   65.79   15.80
  19  -1  -3   48.40   10.10
 -19  -1   3   79.29   11.40
  19  -1  -3   52.19   10.50
  19  -1  -3   63.79    8.30
  19  -1  -3   78.29   18.00
 -19   1   3   59.69   11.90
  19   1  -3   63.39   12.50
  19   1  -3   61.99   14.50
  19   1  -3   70.19   15.60
  19   1  -3   73.19   14.00
  19   1  -3   60.19   12.30
  19   1  -3   73.99   13.80
  19   1  -3   57.59   11.80
  19   1  -3   62.89   16.70
 -19   1   3   52.89   15.90
 -19   1   3   77.09   16.10
  17  -1  -3   36.20    9.20
  17  -1  -3   36.60    7.20
 -17  -1   3   59.09   12.10
  17  -1  -3   33.80    9.60
  17  -1  -3   46.80   12.30
 -17  -1   3   62.29   13.80
  17  -1  -3   52.99   13.90
  17  -1  -3   49.30    9.90
  17  -1  -3   40.90    8.10
 -17   1   3   44.10   14.00
 -17   1   3   50.89   12.60
  17   1  -3   37.80    8.60
  17   1  -3   31.60    9.00
 -17   1   3   29.70    8.80
  17   1  -3   35.70   10.90
  17   1  -3   58.99   12.10
  17   1  -3   46.30   13.60
  17   1  -3   51.59   13.60
  17   1  -3   52.99   10.90
  17   1  -3   42.20   10.00
  15  -1  -3  396.46   20.70
  15  -1  -3  394.56   24.10
  15  -1  -3  451.05   33.80
  15  -1  -3  422.26   23.70
  15  -1  -3  415.76   30.20
  15  -1  -3  433.96   23.20
 -15  -1   3  481.65   29.60
  15  -1  -3  371.06   28.80
 -15  -1   3  435.46   31.70
  15   1  -3  442.66   31.20
  15   1  -3  439.66   28.50
 -15   1   3  406.06   24.20
  15   1  -3  397.76   29.10
  15   1  -3  417.36   24.70
  15   1  -3  380.26   24.90
  15   1  -3  457.75   26.60
 -15   1   3  431.86   34.00
  15   1  -3  465.15   29.10
 -15   1   3  431.76   31.30
  15   1  -3  364.36   28.30
  13  -1  -3  116.99   10.90
  13  -1  -3  148.99   11.80
  13  -1  -3  148.29   17.40
  13  -1  -3  121.39   11.60
  13  -1  -3  141.79   16.40
  13  -1  -3  145.69   10.50
 -13  -1   3  142.29   15.90
 -13  -1   3  125.19   14.30
  13   1  -3  145.59   13.80
 -13   1   3  143.09   12.10
  13   1  -3  101.09   12.70
  13   1  -3  133.89   12.90
  13   1  -3  134.19   14.20
 -13   1   3  136.89   17.60
 -13   1   3  122.49   12.00
 -13   1   3  135.19   15.70
  13   1  -3  154.98   15.70
  13   1  -3  142.19   12.60
  13   1  -3  124.69   14.40
  13   1  -3  111.79   15.00
  11  -1  -3   37.50   10.40
 -11  -1   3   23.00    7.60
  11  -1  -3   17.80    7.20
  11  -1  -3   23.60    5.20
  11  -1  -3   22.50    4.40
  11  -1  -3   26.20    5.30
 -11  -1   3   26.30    7.00
  11  -1  -3   15.10    4.10
  11   1  -3   27.30    6.10
  11   1  -3   28.80    6.00
 -11   1   3   29.00    9.00
  11   1  -3   26.60    8.30
  11   1  -3   26.70    7.40
 -11   1   3   33.10    6.30
 -11   1   3   30.70    6.40
  11   1  -3   31.70    7.60
  11   1  -3   25.30    6.70
  11   1  -3   21.70    6.40
 -11   1   3   22.40    7.30
  11   1  -3   25.10    7.10
   9  -1  -3   -0.20    1.10
  -9  -1   3    0.10    2.50
   9  -1  -3    2.60    1.90
  -9  -1   3    2.00    2.10
   9  -1  -3   -1.10    1.40
   9  -1  -3   -1.00    1.90
  -9  -1   3   -1.30    2.20
   9  -1  -3    0.60    1.40
   9  -1  -3    1.00    2.10
  -9   1   3    0.60    1.80
   9   1  -3   -1.20    0.80
   9   1  -3    0.70    2.30
  -9   1   3   -1.20    1.30
   9   1  -3   -0.30    2.10
   9   1  -3    0.20    1.70
   9   1  -3    2.60    2.20
  -9   1   3   -1.70    2.60
  -9   1   3    0.50    2.60
  -7  -1   3   12.90    4.90
  -7  -1   3   14.20    4.80
   7  -1  -3   19.50    3.50
  -7  -1   3   18.70    5.20
   7  -1  -3   16.60    3.80
   7  -1  -3   15.70    3.00
   7  -1  -3   15.20    5.10
   7  -1  -3   19.80    6.40
  -7  -1   3   16.10    5.30
  -7  -1   3   14.60    5.10
  -7   1   3   18.30    3.30
   7   1  -3   18.30    5.30
  -7   1   3   18.70    4.00
   7   1  -3   18.30    5.00
  -7   1   3   16.40    5.70
   7   1  -3   17.30    5.30
   7   1  -3   13.90    4.30
   7   1  -3   21.30    5.30
  -7   1   3   15.00    3.20
  -7   1   3   20.30    6.50
   5  -1  -3  363.26   21.10
  -5  -1   3  330.37   18.90
  -5  -1   3  366.36   18.50
   5  -1  -3  382.36   13.50
   5  -1  -3  379.16   21.20
   5  -1  -3  362.06   15.20
  -5  -1   3  349.27   17.20
   5  -1  -3  345.77   12.80
   5   1  -3  397.36   18.50
  -5   1   3  327.17   13.70
   5   1  -3  329.87   18.40
  -5   1   3  354.16   20.60
   5   1  -3  367.46   17.40
  -5   1   3  386.76   21.90
   5   1  -3  345.07   19.50
   5   1  -3  389.06   18.20
  -5   1   3  331.07   12.90
   5   1  -3  356.56   18.70
  -5   1   3  373.06   15.50
   5   1  -3  393.06   21.10
   3  -1  -3  809.52   21.80
   3  -1  -3  813.92   24.80
  -3  -1   3  816.32   28.90
  -3  -1   3  801.02   32.00
   3  -1  -3  786.42   31.50
  -3  -1   3  836.62   31.30
   3  -1  -3  860.81   26.00
   3  -1  -3  793.82   32.30
  -3  -1   3  782.12   26.30
  -3  -1   3  767.52   28.30
   3   1  -3  840.32   26.40
   3   1  -3  789.62   31.30
   3   1  -3  859.01   28.50
   3   1  -3  814.02   29.00
  -3   1   3  786.52   25.50
  -3   1   3  812.82   31.50
  -3   1   3  774.82   24.90
   3   1  -3  836.62   32.80
  -3   1   3  808.82   21.90
  -3   1   3  827.02   33.00
   1  -1  -3 2019.30   59.59
  -1  -1   3 2065.49   61.09
   1  -1  -3 2096.69   56.79
   1  -1  -3 1935.91   61.59
  -1  -1   3 2025.70   63.19
  -1  -1   3 2053.99   60.19
  -1   1   3 1969.90   56.49
   1   1  -3 2054.89   63.49
   1   1  -3 2074.69   60.59
   1   1  -3 2110.29   60.79
  -1   1   3 2108.19   59.89
  -1   1   3 2052.89   62.09
   1  -1   3  534.65   23.50
  -1  -1  -3  515.95   20.00
   1  -1   3  583.34   23.40
   1  -1   3  554.74   21.60
   1  -1   3  539.05   16.10
   1  -1   3  539.15   19.70
  -1  -1  -3  534.35   17.60
  -1  -1  -3  523.25   19.30
  -1  -1  -3  513.85   20.50
  -1  -1  -3  551.64   21.10
   1   1   3  499.85   18.80
   1   1   3  526.75   20.60
   1   1   3  546.45   20.40
  -1   1  -3  568.84   16.00
  -1   1  -3  565.44   24.10
  -1   1  -3  513.55   20.70
  -1   1  -3  570.04   23.40
   1   1   3  505.05   17.30
   1   1   3  563.14   21.00
  -1   1  -3  534.95   19.30
  -3  -1  -3   32.90    4.40
   3  -1   3   31.40    6.30
  -3  -1  -3   27.20    4.90
  -3  -1  -3   30.80    5.70
   3  -1   3   27.10    5.90
   3  -1   3   23.40    4.50
   3  -1   3   23.20    2.80
  -3  -1  -3   23.00    3.90
  -3  -1  -3   20.30    2.90
   3  -1   3   30.90    4.00
   3   1   3   26.40    4.70
  -3   1  -3   27.40    6.00
  -3   1  -3   24.20    5.40
  -3   1  -3   22.60    2.80
   3   1   3   29.90    3.30
   3   1   3   27.60    5.00
  -3   1  -3   31.00    4.10
   3   1   3   23.00    3.20
  -3   1  -3   30.30    5.10
   3   1   3   24.30    4.70
  -5  -1  -3  121.39    9.00
   5  -1   3  113.49   10.20
   5  -1   3  126.69    9.20
  -5  -1  -3  121.29    9.70
  -5  -1  -3  109.89    5.10
  -5  -1  -3  111.99    4.90
   5  -1   3  124.49    9.20
  -5  -1  -3  122.09   10.30
   5  -1   3  111.59   11.10
  -5  -1  -3  118.89   10.20
   5  -1   3  119.39    7.80
  -5   1  -3  110.39    8.50
   5   1   3  117.09    9.00
   5   1   3  126.49   10.10
   5   1   3  124.29   10.00
   5   1   3  125.19   10.30
  -5   1  -3  125.89   12.10
  -5   1  -3  116.49    7.60
  -5   1  -3  115.89   10.20
  -5   1  -3  113.99    8.60
  -7  -1  -3 1277.57   46.90
   7  -1   3 1223.28   49.00
   7  -1   3 1188.58   41.70
  -7  -1  -3 1187.58   43.90
  -7  -1  -3 1254.27   46.50
   7  -1   3 1151.58   43.40
   7  -1   3 1241.88   40.00
  -7  -1  -3 1143.29   42.00
   7  -1   3 1224.18   40.90
  -7   1  -3 1183.58   39.70
  -7   1  -3 1182.68   49.30
  -7   1  -3 1301.07   45.00
  -7   1  -3 1193.68   41.80
   7   1   3 1150.88   44.20
   7   1   3 1288.67   43.00
   7   1   3 1214.08   43.60
  -7   1  -3 1275.07   41.40
   7   1   3 1136.49   44.80
  -9  -1  -3  366.36   23.60
  -9  -1  -3  398.56   13.10
  -9  -1  -3  350.46   20.90
   9  -1   3  378.06   20.40
   9  -1   3  393.26   23.10
   9  -1   3  353.06   24.60
   9  -1   3  394.46   19.40
   9  -1   3  308.97   19.70
  -9  -1  -3  366.16   20.50
  -9  -1  -3  350.56   22.50
   9  -1   3  357.96   18.50
   9   1   3  399.16   23.30
   9   1   3  374.96   21.20
  -9   1  -3  320.67   24.30
   9   1   3  335.97   12.70
   9   1   3  394.56   21.20
  -9   1  -3  360.06   19.70
  -9   1  -3  333.37   20.40
  -9   1  -3  358.16   18.70
   9   1   3  384.36   23.50
  11  -1   3  869.91   36.60
 -11  -1  -3  881.11   38.80
  11  -1   3  891.61   35.30
 -11  -1  -3  880.51   27.90
 -11  -1  -3  882.71   42.20
  11  -1   3  842.52   40.50
  11  -1   3  790.62   36.40
  11  -1   3  837.02   43.60
  11  -1   3  876.21   34.60
 -11  -1  -3  855.51   37.40
  11   1   3  919.21   38.30
 -11   1  -3  876.81   37.80
  11   1   3  824.42   36.50
  11   1   3  899.11   41.20
  11   1   3  834.52   41.00
  11   1   3  763.12   27.20
 -11   1  -3  821.62   34.40
 -11   1  -3  814.22   44.40
 -11   1  -3  922.11   37.50
 -13  -1  -3  895.81   40.50
  13  -1   3  946.41   45.60
  13  -1   3  927.31   36.90
 -13  -1  -3  856.41   45.00
 -13  -1  -3  819.72   40.10
  13  -1   3  882.61   38.90
 -13  -1  -3  880.21   45.00
  13  -1   3  855.01   46.90
  13  -1   3  859.71   37.30
  13  -1   3  927.31   40.30
 -13  -1  -3  850.91   30.30
  13   1   3  909.61   30.90
 -13   1  -3  866.31   37.10
  13   1   3  855.51   43.40
 -13   1  -3  869.71   39.70
  13   1   3  931.01   40.50
 -13   1  -3  804.32   46.80
  13   1   3  862.01   39.30
  13   1   3  843.12   43.90
 -13   1  -3  873.51   39.30
  15  -1   3  477.05   32.50
 -15  -1  -3  387.96   30.70
 -15  -1  -3  393.16   26.20
 -15  -1  -3  408.66   30.80
  15  -1   3  444.26   26.60
  15  -1   3  349.07   21.60
 -15  -1  -3  398.06   26.40
  15  -1   3  415.06   32.30
  15  -1   3  454.35   27.00
  15  -1   3  377.96   23.90
 -15  -1  -3  405.16   19.50
  15   1   3  404.36   29.50
 -15   1  -3  351.66   22.80
 -15   1  -3  388.66   26.00
  15   1   3  417.96   26.10
 -15   1  -3  351.76   25.00
 -15   1  -3  414.06   33.80
  15   1   3  378.46   29.70
  15   1   3  381.86   25.40
  15   1   3  412.16   19.20
  15   1   3  436.66   26.30
  17  -1   3   23.20    8.90
  17  -1   3   42.00   10.90
  17  -1   3   49.00    9.20
 -17  -1  -3   27.30    6.20
  17  -1   3   46.00    8.90
 -17  -1  -3   26.90   11.30
 -17  -1  -3   45.00   10.90
  17  -1   3   32.40    9.10
 -17  -1  -3   23.10    8.10
  17  -1   3   23.70    7.90
 -17   1  -3   51.29   11.80
  17   1   3   40.10   11.50
 -17   1  -3   41.90    9.10
  17   1   3   39.20    9.60
 -17   1  -3   36.10    8.80
  17   1   3   42.30    9.90
 -17   1  -3   34.30   12.70
  17   1   3   39.30   12.40
  17   1   3   50.59   10.60
  17   1   3   32.50    6.20
  19  -1   3  100.99   19.40
  19  -1   3  130.99   15.70
 -19  -1  -3  119.99   16.10
 -19  -1  -3  119.39   11.50
  19  -1   3  141.29   14.70
  19  -1   3  117.29   22.70
  19  -1   3  102.49   13.70
  19  -1   3  140.09   15.80
 -19  -1  -3  119.59   23.70
 -19   1  -3  122.59   15.80
  19   1   3   98.69   19.30
  19   1   3  102.89   20.30
 -19   1  -3  157.48   22.20
  19   1   3  144.29   16.60
 -19   1  -3  156.68   15.40
  19   1   3  146.29   16.70
 -19   1  -3  166.88   17.20
  19   1   3  113.89   14.80
  21  -1   3   48.00   12.00
 -21  -1  -3   48.10   14.60
  21  -1   3   51.69   11.10
  21  -1   3   52.49   12.90
 -21  -1  -3   53.99   11.40
 -21   1  -3   28.60   14.30
  21   1   3   39.60   10.50
  21   1   3   50.79   13.00
  21   1   3   60.59   13.10
  21   1   3   43.60   12.00
 -23  -1  -3   52.69   14.30
  23  -1   3   41.60   10.90
  23  -1   3   31.50    9.80
  23  -1   3   44.70    9.30
 -23  -1  -3   39.50   12.10
 -23   1  -3   24.20   13.90
  23   1   3   34.30    9.60
  23   1   3   41.60   12.40
  23   1   3   33.50   10.60
 -23   1  -3   38.40   13.50
 -25  -1  -3   17.70    9.40
  25  -1   3   -3.70    3.90
  25  -1   3   17.90    6.20
  25   1   3   -0.80    7.30
  25   1   3   12.20    7.10
  25   1   3    2.90    2.80
 -25   1  -3   -9.60    7.20
  27  -1   3    7.70    8.60
 -27  -1  -3   28.00   11.60
  27  -1   3    3.80    5.80
  27   1   3   13.10    9.00
 -27   1  -3   15.10    9.60
  27   1   3    6.20    6.40
  27   1   3   -5.80    6.80
 -29  -1  -3   44.20   17.00
  29  -1   3   10.00    6.50
  29  -1   3    3.00    7.40
  29   1   3    9.30    5.30
 -29   1  -3   12.90    9.80
  29   1   3    3.60    7.30
  31  -1   3    2.80    6.10
  31  -1   3  -10.10    6.00
 -31  -1  -3  -12.20   19.90
  31   1   3   -2.30    6.70
 -31   1  -3    0.90   14.00
  31   1   3    5.80    7.80
  30  -2  -3   -0.70    3.60
 -30  -2   3    0.00   13.60
  30   2  -3    1.60    5.00
 -30   2   3    2.40   10.50
  30   2  -3   -9.40    4.20
  28  -2  -3    6.10    6.70
 -28  -2   3    1.40    8.80
  28  -2  -3    1.80    4.50
  28   2  -3   -2.30    4.60
  28   2  -3    2.90    6.30
 -26  -2   3    0.50   12.90
  26  -2  -3    1.10    3.50
  26  -2  -3    4.40    3.60
 -26   2   3   -2.00    6.20
  26   2  -3   -1.70    7.10
  26   2  -3    1.00    2.40
  26   2  -3   12.50    5.50
 -26   2   3    0.20    8.10
  24  -2  -3    0.20    2.40
 -24  -2   3   15.20    6.90
 -24   2   3    0.10    8.60
  24   2  -3   -4.60    3.60
 -24   2   3   16.40    9.20
  24   2  -3    0.90    3.60
  24   2  -3   -3.40    4.70
  22  -2  -3    1.50    3.90
  22  -2  -3   -8.70    4.50
 -22  -2   3    1.40    8.10
  22  -2  -3    3.70    4.70
  22   2  -3  -10.20    7.00
  22   2  -3    5.00    7.70
  22   2  -3    0.20    4.80
  22   2  -3    2.80    5.80
  22   2  -3    2.20    5.30
  22   2  -3    2.80    4.80
 -22   2   3   14.20   10.60
 -22   2   3   -1.80    8.40
  20  -2  -3    7.60    4.00
 -20  -2   3   19.10    7.00
  20  -2  -3   -1.10    4.50
  20  -2  -3    1.60    5.40
  20  -2  -3    3.60    2.80
  20   2  -3    4.10    7.30
  20   2  -3   14.50    6.90
  20   2  -3    9.40    7.70
 -20   2   3   17.00   11.60
  20   2  -3    3.80    7.60
 -20   2   3   16.20   11.50
  20   2  -3   -6.20    6.30
  20   2  -3    8.70    5.50
  20   2  -3    6.50    6.20
 -20   2   3    6.10    6.40
  20   2  -3   10.80    7.10
  18  -2  -3    2.60    3.80
  18  -2  -3    4.20    4.80
 -18  -2   3    5.40    6.70
  18  -2  -3   10.50    2.80
  18  -2  -3    1.50    6.20
  18  -2  -3    4.80    3.40
  18  -2  -3    4.70    7.40
  18  -2  -3   10.10    5.50
 -18   2   3   -2.80    3.40
 -18   2   3    6.30    7.30
  18   2  -3   -1.80    4.30
  18   2  -3    2.70    3.80
  18   2  -3   -1.60    3.60
 -18   2   3    6.00    4.40
  18   2  -3    2.00    6.90
  18   2  -3   13.00    5.70
  18   2  -3   -2.00    3.60
  18   2  -3   11.80    5.70
 -18   2   3    4.30    5.40
  18   2  -3    1.80    5.90
 -16  -2   3    2.10    3.70
  16  -2  -3   -0.90    1.40
  16  -2  -3    0.90    1.80
  16  -2  -3    6.30    6.20
  16  -2  -3    0.20    1.40
  16  -2  -3   -2.20    2.60
  16  -2  -3   -2.60    3.90
 -16  -2   3   -0.40    2.70
 -16   2   3    2.00    3.00
  16   2  -3   -0.20    3.40
  16   2  -3   -4.50    3.10
  16   2  -3   -0.70    2.90
  16   2  -3    0.30    2.60
  16   2  -3    1.80    3.70
 -16   2   3   -0.30    2.70
  16   2  -3   -2.90    3.00
  16   2  -3   -1.50    2.10
  16   2  -3   -2.20    2.30
 -16   2   3    4.40    5.50
  16   2  -3   -5.20    3.50
 -16   2   3    0.90    5.90
  14  -2  -3   -2.90    1.50
  14  -2  -3    0.10    1.70
 -14  -2   3   -2.30    3.80
 -14  -2   3    1.10    4.80
  14  -2  -3    3.90    3.60
  14  -2  -3    0.60    2.90
  14  -2  -3    0.60    1.50
 -14   2   3    1.00    1.90
 -14   2   3    0.00    3.90
  14   2  -3   -3.10    3.90
  14   2  -3    5.90    2.60
  14   2  -3   -2.90    2.00
  14   2  -3    1.70    1.50
  14   2  -3    3.00    3.90
 -14   2   3    1.00    4.40
 -14   2   3    0.30    3.00
  14   2  -3   -3.00    2.10
  14   2  -3    9.40    4.80
  12  -2  -3  127.69   11.70
  12  -2  -3   88.29   17.00
  12  -2  -3  127.79   16.10
 -12  -2   3  115.59   13.30
  12  -2  -3  123.39   10.30
 -12  -2   3  113.99   14.20
  12  -2  -3  125.79    7.10
  12  -2  -3  115.59    7.60
  12   2  -3  120.19   13.50
 -12   2   3  105.49   15.30
 -12   2   3  102.79   10.60
  12   2  -3  125.79   14.60
 -12   2   3  136.89   11.20
  12   2  -3  122.59   14.50
  12   2  -3  139.89   14.50
  12   2  -3   98.89   13.00
  12   2  -3  123.19   14.30
  12   2  -3  120.49   12.60
 -12   2   3  116.89   15.90
  12   2  -3  128.89   14.20
  10  -2  -3    9.40    3.10
  10  -2  -3   16.80    6.30
  10  -2  -3   12.70    2.30
  10  -2  -3   14.20    4.40
 -10  -2   3    6.00    3.60
 -10  -2   3   11.90    4.70
  10  -2  -3   16.40    6.90
  10  -2  -3   12.20    2.10
 -10  -2   3   10.20    4.90
 -10   2   3   13.30    6.50
  10   2  -3    5.10    4.20
  10   2  -3   13.30    5.90
  10   2  -3   13.10    6.30
 -10   2   3    9.80    5.00
  10   2  -3    9.50    3.40
 -10   2   3    7.30    3.40
 -10   2   3   15.00    3.60
  10   2  -3   15.40    5.60
  10   2  -3   19.00    5.50
  10   2  -3   10.10    4.90
  -8  -2   3   65.39    9.00
  -8  -2   3   74.29   10.40
   8  -2  -3   73.89    7.70
   8  -2  -3   85.59    6.90
   8  -2  -3   74.79    3.30
   8  -2  -3   63.49    3.10
   8  -2  -3   76.39   10.90
   8  -2  -3   65.59   12.00
  -8  -2   3   64.59   11.50
   8   2  -3   68.29   11.60
   8   2  -3   66.69    8.70
   8   2  -3   87.79   10.80
  -8   2   3   72.29   13.00
   8   2  -3   66.49    7.80
   8   2  -3   58.19    8.30
   8   2  -3   73.19    9.10
  -8   2   3   73.99    6.40
  -8   2   3   71.49    7.40
  -8   2   3   81.69   14.20
   8   2  -3   66.49    9.00
   8   2  -3   63.39    8.50
   6  -2  -3  110.99   12.20
  -6  -2   3  119.69   11.70
  -6  -2   3  120.89   10.70
  -6  -2   3  132.99   12.30
   6  -2  -3  124.89    7.50
  -6  -2   3  114.89   12.40
   6  -2  -3  131.09   13.10
   6  -2  -3  114.59    4.70
   6  -2  -3  138.09    9.70
   6   2  -3  143.09   12.60
   6   2  -3  128.09   10.60
  -6   2   3  123.79    7.50
   6   2  -3  122.89   12.20
  -6   2   3  124.69   12.90
  -6   2   3  128.79    9.30
   6   2  -3  120.89   11.10
  -6   2   3  121.29    5.30
   6   2  -3  147.29   10.40
  -6   2   3  134.19   14.10
   6   2  -3  119.19   10.10
   4  -2  -3   17.10    5.50
  -4  -2   3   13.50    3.40
   4  -2  -3   16.10    2.50
  -4  -2   3    8.10    4.10
   4  -2  -3   20.00    4.20
  -4  -2   3   28.30    5.70
  -4  -2   3   17.00    4.30
   4  -2  -3   16.10    2.60
   4  -2  -3   12.10    4.80
  -4  -2   3   15.70    5.10
  -4   2   3   19.40    2.30
  -4   2   3   20.50    4.10
   4   2  -3   12.70    4.70
   4   2  -3   16.60    4.10
  -4   2   3   13.80    5.30
  -4   2   3   22.30    6.00
   4   2  -3   18.80    4.70
   4   2  -3   13.30    4.50
  -4   2   3   17.70    2.40
   4   2  -3   13.30    3.60
  -2  -2   3   -1.50    1.90
   2  -2  -3    0.70    1.10
  -2  -2   3    0.30    1.50
   2  -2  -3    3.20    2.70
   2  -2  -3    4.20    3.10
   2  -2  -3    1.70    1.60
  -2  -2   3    3.20    3.00
   2  -2  -3    2.70    1.40
  -2  -2   3    1.10    1.40
  -2  -2   3    2.40    1.90
  -2   2   3    2.10    1.30
  -2   2   3    1.70    1.50
  -2   2   3    3.50    1.70
   2   2  -3    2.20    1.50
   2   2  -3    2.30    1.70
  -2   2   3    1.00    2.20
   2   2  -3    3.40    2.10
   2   2  -3    2.90    2.00
  -2   2   3    5.20    3.00
   2   2  -3    1.70    3.30
   0  -2  -3  166.28    9.60
   0  -2  -3  174.88   10.30
   0  -2   3  179.68   12.50
   0  -2   3  170.98    8.90
   0  -2  -3  178.78   10.50
   0  -2  -3  177.18   10.70
   0  -2   3  169.28   11.20
   0  -2  -3  176.98   12.40
   0  -2   3  158.58   13.40
   0  -2   3  157.18   11.30
   0   2   3  176.98   10.30
   0   2  -3  174.08   12.00
   0   2  -3  181.98   12.20
   0   2  -3  186.58   14.60
   0   2  -3  169.58   10.70
   0   2   3  180.78   10.40
   0   2   3  185.38   12.80
   0   2   3  172.38    9.40
   0   2   3  172.68   10.10
   0   2  -3  169.48    8.40
  -2  -2  -3  989.60   32.80
   2  -2   3 1014.60   31.30
  -2  -2  -3 1027.60   35.90
   2  -2   3 1095.19   35.80
  -2  -2  -3  926.31   33.80
  -2  -2  -3 1040.10   35.80
   2  -2   3 1000.90   36.10
   2  -2   3  955.50   37.60
   2  -2   3  990.00   40.30
  -2  -2  -3 1028.30   35.80
   2   2   3  947.61   34.50
  -2   2  -3 1022.30   41.10
  -2   2  -3  979.10   35.10
  -2   2  -3 1076.19   39.60
  -2   2  -3  941.61   30.50
  -2   2  -3 1019.20   34.60
   2   2   3 1036.30   32.40
   2   2   3 1005.90   35.50
   2   2   3 1042.40   34.80
   2   2   3 1019.80   35.00
  -4  -2  -3  345.77   19.00
   4  -2   3  371.66   15.70
  -4  -2  -3  350.76   14.90
   4  -2   3  378.56   22.30
  -4  -2  -3  366.96   19.80
   4  -2   3  364.36   21.60
  -4  -2  -3  350.26   16.60
   4  -2   3  373.16   18.20
   4  -2   3  397.36   18.40
   4   2   3  345.57   18.40
  -4   2  -3  384.66   22.50
  -4   2  -3  372.16   17.60
  -4   2  -3  381.46   15.60
   4   2   3  368.86   16.30
   4   2   3  351.76   14.70
  -4   2  -3  368.56   17.80
  -4   2  -3  368.06   22.50
   4   2   3  371.46   17.60
   4   2   3  368.56   19.30
   4   2   3  377.36   20.20
   6  -2   3   68.29    9.60
  -6  -2  -3   52.09    7.50
  -6  -2  -3   58.59    3.60
  -6  -2  -3   50.79    9.00
   6  -2   3   68.59    7.00
   6  -2   3   63.69    6.30
   6  -2   3   62.89    9.20
   6  -2   3   66.79    7.30
  -6  -2  -3   54.59    6.70
   6   2   3   50.99    3.20
   6   2   3   62.99    6.90
   6   2   3   68.69    8.20
   6   2   3   64.29    8.20
  -6   2  -3   63.39    6.30
   6   2   3   58.99    7.00
  -6   2  -3   69.19    7.50
  -6   2  -3   57.89   11.00
   6   2   3   60.59   10.20
  -6   2  -3   62.89    6.40
  -6   2  -3   67.19    9.50
  -8  -2  -3  340.07   19.80
  -8  -2  -3  331.57   21.30
   8  -2   3  362.26   17.80
   8  -2   3  308.77   22.90
   8  -2   3  353.86   19.40
  -8  -2  -3  342.77   22.50
   8  -2   3  327.77   22.20
   8  -2   3  340.27   17.60
  -8   2  -3  324.77   18.50
   8   2   3  318.47   18.60
   8   2   3  309.67   18.90
  -8   2  -3  312.27   21.60
  -8   2  -3  355.56   17.60
   8   2   3  322.17   20.60
  -8   2  -3  343.97   17.30
  -8   2  -3  316.27   24.10
   8   2   3  327.97   21.20
   8   2   3  337.17   22.90
  10  -2   3   50.99    8.60
 -10  -2  -3   48.40    9.20
  10  -2   3   47.10   10.90
 -10  -2  -3   40.10    8.60
 -10  -2  -3   66.99   11.90
  10  -2   3   38.10    9.40
  10  -2   3   56.89    6.90
  10  -2   3   44.50    6.30
 -10   2  -3   41.80    7.80
  10   2   3   44.60    8.60
 -10   2  -3   34.70   10.20
 -10   2  -3   39.90    9.60
  10   2   3   37.90    7.90
  10   2   3   41.70   10.20
  10   2   3   46.80    9.60
 -10   2  -3   37.30    6.60
 -10   2  -3   50.29    7.00
  10   2   3   43.10    8.90
  12  -2   3    5.80    3.30
  12  -2   3    5.10    4.30
 -12  -2  -3    1.30    3.00
 -12  -2  -3    8.40    5.80
 -12  -2  -3   13.00    6.50
  12  -2   3   16.90    4.60
  12  -2   3   14.70    3.80
 -12   2  -3    3.60    5.00
  12   2   3    6.60    4.10
  12   2   3   18.20    6.30
 -12   2  -3    1.10    2.70
  12   2   3    9.20    4.70
 -12   2  -3    6.00    5.00
  12   2   3    6.50    4.90
  12   2   3   14.50    5.40
 -12   2  -3    8.40    3.80
  14  -2   3   31.10    8.50
  14  -2   3   27.30    9.30
 -14  -2  -3   30.10    6.00
  14  -2   3   36.70    9.80
 -14  -2  -3   26.20    8.30
 -14  -2  -3   36.50   10.60
  14  -2   3   31.60    7.10
  14  -2   3   44.00    9.50
  14  -2   3   32.80    7.80
  14   2   3   30.80    2.50
  14   2   3   31.70    8.40
 -14   2  -3   50.59   14.10
  14   2   3   40.90   11.40
  14   2   3   37.20    9.30
  14   2   3   30.70    8.30
  14   2   3   33.10   10.30
 -14   2  -3   44.40    6.30
 -14   2  -3   29.20    7.30
 -14   2  -3   48.10    9.60
 -14   2  -3   44.90   10.20
 -16  -2  -3   -3.60    3.00
  16  -2   3    1.50    3.70
 -16  -2  -3   -7.10    3.40
  16  -2   3   -2.40    4.80
  16  -2   3   -0.40    1.60
  16  -2   3    4.90    4.70
 -16  -2  -3    5.60    3.30
  16  -2   3    0.20    3.10
  16  -2   3   -0.80    3.60
 -16   2  -3   -5.00    5.10
  16   2   3    0.00    1.40
  16   2   3    5.60    6.30
  16   2   3   -1.40    1.30
 -16   2  -3   -0.30    4.40
 -16   2  -3   -0.70    4.30
  16   2   3   -4.90    3.70
 -16   2  -3   -1.90    2.90
  16   2   3   -2.30    2.00
  16   2   3    5.90    2.60
  18  -2   3    0.10    3.90
  18  -2   3   -2.00    2.50
 -18  -2  -3  -10.20    5.40
  18  -2   3   -2.00    5.60
  18  -2   3    7.60    5.30
  18  -2   3   -1.70    3.90
 -18  -2  -3   -8.50    4.70
  18  -2   3   -2.60    3.30
  18   2   3    1.30    1.70
  18   2   3    3.40    3.90
 -18   2  -3   -1.80    5.80
 -18   2  -3    3.10    3.40
  18   2   3   -4.80    4.60
 -18   2  -3    9.40    4.10
  18   2   3   -3.00    1.70
  18   2   3    1.10    4.40
 -18   2  -3    7.40    4.30
  18   2   3   -1.10    3.40
  20  -2   3    1.70    3.80
  20  -2   3   -0.70    4.00
  20  -2   3   -1.90    2.40
 -20  -2  -3   -4.60    4.50
 -20  -2  -3    4.10    6.70
  20  -2   3   -1.20    2.80
 -20   2  -3    1.60    7.00
 -20   2  -3   -0.30    6.10
  20   2   3   -3.90    3.90
 -20   2  -3    2.40    5.00
  20   2   3  -12.00    5.10
  20   2   3   -3.70    2.80
  20   2   3   -4.80    3.10
 -22  -2  -3    9.60    9.50
  22  -2   3    7.50    4.60
  22  -2   3    7.60    5.50
  22  -2   3    8.70    4.90
  22   2   3   10.10    6.90
  22   2   3    6.10    6.40
 -22   2  -3    2.80    8.20
  22   2   3   -7.80    8.30
 -22   2  -3   12.60    4.60
  22   2   3   11.20    6.00
  24  -2   3   -0.10    6.10
 -24  -2  -3   -2.30   10.10
  24  -2   3    2.00    4.00
 -24   2  -3   17.20    7.30
 -24   2  -3  -10.70   15.30
  24   2   3   -1.30    5.40
  24   2   3   -7.60    3.90
  24   2   3    3.10    4.00
 -26  -2  -3   24.60   10.50
  26  -2   3   -2.60    4.50
  26  -2   3    7.50    6.40
 -26   2  -3    9.40    8.80
  26   2   3   -4.70    6.40
  28  -2   3   11.60    7.30
  28  -2   3   -0.10    6.10
 -28  -2  -3   24.20   14.80
 -28   2  -3    0.00   16.80
  28   2   3  -14.80    5.80
  28   2   3   -1.60    5.10
  30  -2   3    7.50    6.70
  30  -2   3   -7.00    5.40
  30   2   3   -0.80    5.40
 -30   2  -3  -26.80   16.90
  31  -3  -3   -6.80    4.20
  31   3  -3   -5.20    6.10
  31   3  -3   -7.40    6.10
 -31   3   3   -6.30   10.40
  29  -3  -3    4.60    5.60
  29  -3  -3  -10.00    6.90
 -29   3   3   14.00   13.00
  29   3  -3   -3.50    7.90
  29   3  -3    2.90    4.40
 -27  -3   3   25.70   14.90
  27  -3  -3   23.80    9.70
  27  -3  -3   32.20    8.50
  27   3  -3   18.60    8.40
  27   3  -3   12.20   10.40
  27   3  -3   -1.10    8.80
 -27   3   3   14.80   12.90
  25  -3  -3   29.50    9.70
  25  -3  -3   33.60    9.80
 -25   3   3   49.20   13.70
  25   3  -3   20.90    8.30
 -25   3   3   36.10   12.90
  25   3  -3   39.20   12.70
  23  -3  -3   52.39   11.00
  23  -3  -3   42.00   11.10
 -23  -3   3   47.10   14.60
 -23   3   3   54.49   17.30
  23   3  -3   79.19   15.70
  23   3  -3   58.29   14.30
  23   3  -3   58.99   15.40
 -23   3   3   49.10   17.90
  21  -3  -3   76.29   14.00
 -21  -3   3   76.39   18.30
  21  -3  -3   73.99   14.10
  21   3  -3   63.49   14.30
  21   3  -3   70.39   15.60
 -21   3   3   53.39   18.30
 -21   3   3   65.19   12.40
  21   3  -3   65.89   13.90
 -21   3   3   82.89   20.10
  21   3  -3   63.99   13.60
  21   3  -3   38.20   16.60
  19  -3  -3   72.09    9.80
 -19  -3   3   63.09   16.10
 -19  -3   3   62.79   15.70
  19  -3  -3   81.79   14.40
  19  -3  -3   61.09   16.10
 -19   3   3   63.99   17.70
  19   3  -3   47.80   13.80
 -19   3   3   53.09   11.40
  19   3  -3   60.29   13.30
  19   3  -3   86.19   17.20
  19   3  -3   67.79   13.90
  19   3  -3   51.49   18.10
  19   3  -3   58.19   13.50
  19   3  -3   64.69   13.70
  19   3  -3   67.79   15.90
 -19   3   3   75.79   17.70
  17  -3  -3   31.30   10.80
  17  -3  -3   36.30    9.40
  17  -3  -3   42.50   12.00
 -17  -3   3   29.10    9.20
  17  -3  -3   35.00    8.10
  17  -3  -3   27.30    3.30
  17  -3  -3   30.40    3.10
 -17  -3   3   39.10   11.80
 -17   3   3   38.20    9.70
  17   3  -3   33.50    9.80
  17   3  -3   26.60    9.80
  17   3  -3   27.50    8.10
  17   3  -3   39.10   10.70
 -17   3   3   25.30   11.30
 -17   3   3   31.30    9.10
 -17   3   3   36.80    9.70
  17   3  -3   40.90   12.40
  17   3  -3   33.10    9.70
  17   3  -3   27.60   11.00
  15  -3  -3   53.49   12.90
 -15  -3   3   30.30    9.20
  15  -3  -3   25.00    6.70
 -15  -3   3   36.90   10.80
  15  -3  -3   43.10   12.30
  15  -3  -3   31.10    8.30
  15   3  -3   37.00   10.70
 -15   3   3   48.20   14.10
 -15   3   3   31.30   10.50
  15   3  -3   49.10   10.40
  15   3  -3   24.40    8.10
  15   3  -3   33.40    9.70
 -15   3   3   33.80    8.10
  15   3  -3   39.60    9.20
  15   3  -3   37.10   10.50
  15   3  -3   38.20   10.30
 -15   3   3   38.90    7.50
  15   3  -3   26.40    8.50
 -13  -3   3   83.69   16.40
  13  -3  -3   71.99   15.80
  13  -3  -3   65.79   11.00
 -13  -3   3   76.79   14.40
 -13  -3   3   70.49   10.30
  13  -3  -3   96.99    9.40
  13  -3  -3   83.49   17.00
 -13   3   3   74.09    9.50
  13   3  -3   90.49   12.40
 -13   3   3   82.29   16.90
  13   3  -3   77.59   11.40
  13   3  -3   67.09   12.70
  13   3  -3   79.99   11.70
 -13   3   3   73.39    8.40
  13   3  -3   80.29   11.40
  13   3  -3   77.99   13.80
 -13   3   3   66.49   15.90
  13   3  -3   78.29   11.20
  13   3  -3   74.49   14.40
 -11  -3   3  114.79   13.70
 -11  -3   3  118.89   15.00
  11  -3  -3  104.09    9.60
  11  -3  -3  133.99   11.80
  11  -3  -3  111.99   15.50
  11  -3  -3  122.79   15.70
 -11   3   3  120.09   11.50
  11   3  -3  113.09   13.50
  11   3  -3  107.89   11.90
  11   3  -3  127.39   14.60
  11   3  -3   96.19   13.80
  11   3  -3   96.49   12.50
  11   3  -3  136.89   15.20
 -11   3   3  106.19   15.60
  11   3  -3  112.79   12.80
  11   3  -3  114.59   11.30
 -11   3   3  113.09   15.50
 -11   3   3  124.49   10.10
   9  -3  -3  251.47   16.50
   9  -3  -3  239.88   21.20
   9  -3  -3  228.18   21.20
   9  -3  -3  272.67   14.70
  -9  -3   3  236.98   20.50
  -9  -3   3  277.67   20.50
   9   3  -3  236.28   19.50
  -9   3   3  261.87   16.60
   9   3  -3  272.27   17.70
  -9   3   3  262.57   14.30
   9   3  -3  226.98   19.00
   9   3  -3  266.77   15.90
   9   3  -3  245.48   18.40
   9   3  -3  260.87   19.20
  -9   3   3  239.48   22.40
   9   3  -3  251.87   20.60
   9   3  -3  247.58   20.00
  -9   3   3  251.77   22.30
  -7  -3   3  217.18   18.50
  -7  -3   3  208.98   19.10
  -7  -3   3  237.08   17.30
   7  -3  -3  220.68   12.40
   7  -3  -3  224.18   14.60
  -7  -3   3  214.28   17.30
   7  -3  -3  195.78   18.40
   7  -3  -3  210.18   19.20
   7   3  -3  205.58   17.70
   7   3  -3  228.58   19.00
  -7   3   3  200.58   11.70
  -7   3   3  211.38   20.00
  -7   3   3  221.58   14.30
   7   3  -3  220.38   13.40
  -7   3   3  250.07   20.30
   7   3  -3  199.38   13.80
   7   3  -3  215.88   15.70
   7   3  -3  250.57   17.90
   5  -3  -3    1.30    1.50
  -5  -3   3    1.90    2.10
   5  -3  -3   -1.80    2.10
   5  -3  -3   -0.60    0.90
  -5  -3   3    0.50    1.90
   5  -3  -3   -1.60    0.90
  -5  -3   3    1.50    2.80
  -5  -3   3   -0.30    1.20
  -5  -3   3   -0.40    2.40
   5  -3  -3   -2.60    2.30
   5   3  -3   -0.20    1.00
  -5   3   3    0.10    1.20
  -5   3   3   -1.30    2.80
   5   3  -3   -1.60    1.70
  -5   3   3   -1.40    0.70
  -5   3   3   -0.10    1.30
   5   3  -3   -0.50    1.40
   5   3  -3    3.10    2.50
   5   3  -3   -1.20    1.20
  -5   3   3    1.70    3.80
  -3  -3   3   14.10    4.20
  -3  -3   3   23.80    6.00
  -3  -3   3   19.30    5.90
   3  -3  -3   15.00    5.10
   3  -3  -3   20.30    3.80
  -3  -3   3   14.40    4.80
  -3  -3   3   14.90    3.80
   3  -3  -3   16.40    6.00
   3  -3  -3   17.10    4.20
   3  -3  -3   14.70    3.40
   3   3  -3   14.20    4.40
  -3   3   3   30.90    8.20
  -3   3   3   19.20    4.60
  -3   3   3   14.40    3.10
  -3   3   3   13.50    5.00
   3   3  -3   14.90    3.90
   3   3  -3   18.90    4.60
   3   3  -3   12.90    5.10
  -3   3   3   17.60    3.40
  -1  -3   3  217.18   16.40
   1  -3  -3  200.28   13.60
   1  -3  -3  214.98   12.80
   1  -3  -3  225.78   16.80
   1  -3  -3  210.68   13.60
   1  -3  -3  220.68   12.60
   1  -3  -3  219.78   12.80
  -1  -3   3  202.48   12.40
  -1  -3   3  239.98   15.90
  -1  -3   3  220.88   17.60
  -1  -3   3  222.68   13.30
   1   3  -3  230.38   14.20
   1   3  -3  217.48   15.90
  -1   3   3  202.08   11.50
  -1   3   3  214.08   13.10
  -1   3   3  222.08   12.50
   1   3  -3  200.98   11.70
   1   3  -3  213.98   14.30
  -1   3   3  211.68   16.50
   1  -3   3 1005.00   38.20
   1  -3   3  990.70   43.80
  -1  -3  -3 1036.90   37.30
  -1  -3  -3  933.01   32.30
   1  -3   3  987.30   38.30
  -1  -3  -3 1045.90   38.10
  -1  -3  -3  968.10   33.80
   1  -3   3 1032.50   40.00
   1  -3   3  979.80   34.00
  -1  -3  -3 1033.20   37.30
  -1  -3  -3  991.70   39.30
  -1   3  -3  998.80   38.40
   1   3   3 1032.20   39.90
   1   3   3  963.60   36.40
   1   3   3  995.90   36.60
  -1   3  -3 1005.30   44.20
  -1   3  -3  966.60   32.90
   1   3   3  988.40   35.80
  -1   3  -3  960.00   36.30
  -1   3  -3 1044.70   39.50
   3  -3   3  669.83   28.60
   3  -3   3  656.63   25.20
   3  -3   3  663.43   34.30
   3  -3   3  637.54   30.70
  -3  -3  -3  612.04   22.90
  -3  -3  -3  607.14   28.80
  -3  -3  -3  639.04   27.50
  -3  -3  -3  702.93   30.50
  -3  -3  -3  651.53   29.20
  -3   3  -3  620.04   27.20
   3   3   3  618.04   28.60
   3   3   3  631.44   22.20
  -3   3  -3  649.24   24.50
   3   3   3  683.23   28.80
  -3   3  -3  672.63   27.90
  -3   3  -3  691.83   35.20
  -3   3  -3  679.53   32.20
   3   3   3  677.63   28.00
   3   3   3  616.74   28.30
   5  -3   3  449.46   22.60
  -5  -3  -3  428.56   18.10
   5  -3   3  429.06   26.10
   5  -3   3  446.56   20.10
  -5  -3  -3  433.56   25.00
  -5  -3  -3  459.75   25.20
   5  -3   3  430.66   21.50
  -5  -3  -3  415.96   19.40
   5  -3   3  415.06   26.90
  -5  -3  -3  416.66   23.70
  -5   3  -3  445.06   27.90
  -5   3  -3  396.66   18.80
  -5   3  -3  444.16   26.90
   5   3   3  412.76   22.80
   5   3   3  460.55   19.80
  -5   3  -3  401.86   20.00
   5   3   3  454.45   17.50
   5   3   3  452.65   24.80
  -5   3  -3  426.86   21.40
   5   3   3  392.26   22.90
   7  -3   3  682.23   36.40
  -7  -3  -3  698.03   34.70
   7  -3   3  649.74   27.40
  -7  -3  -3  675.73   24.20
  -7  -3  -3  633.94   32.50
   7  -3   3  692.23   30.60
   7  -3   3  712.23   37.20
   7  -3   3  688.03   28.40
  -7  -3  -3  688.63   27.20
   7   3   3  678.93   23.60
  -7   3  -3  676.83   27.30
  -7   3  -3  633.24   36.00
   7   3   3  658.23   25.60
   7   3   3  622.64   29.80
   7   3   3  593.74   32.50
   7   3   3  702.63   33.50
  -7   3  -3  673.03   29.50
  -7   3  -3  631.24   35.90
  -7   3  -3  680.43   27.60
   7   3   3  652.13   31.90
   9  -3   3  230.98   16.60
  -9  -3  -3  219.18   19.30
   9  -3   3  220.28   21.00
  -9  -3  -3  198.18   17.40
   9  -3   3  221.58   20.00
   9  -3   3  198.18   14.20
   9  -3   3  228.58   14.50
  -9  -3  -3  207.58   14.60
   9   3   3  230.18   18.60
  -9   3  -3  190.48   13.70
  -9   3  -3  217.98   21.30
  -9   3  -3  217.08   13.70
   9   3   3  228.18   18.40
  -9   3  -3  201.88   19.30
   9   3   3  211.08   16.40
  -9   3  -3  217.68   15.90
   9   3   3  207.48   14.00
   9   3   3  217.98    8.70
   9   3   3  213.08   19.30
 -11  -3  -3  269.47   23.20
  11  -3   3  262.17   23.20
 -11  -3  -3  254.97   18.40
  11  -3   3  264.77   16.20
  11  -3   3  293.07   19.70
  11  -3   3  247.08   17.00
  11  -3   3  320.97   25.90
 -11  -3  -3  243.58   20.20
  11   3   3  269.47   22.70
  11   3   3  247.68   20.40
  11   3   3  248.08   19.30
  11   3   3  284.17   21.90
 -11   3  -3  251.07   18.20
 -11   3  -3  252.87   24.60
 -11   3  -3  240.08   15.10
  11   3   3  249.78   17.50
 -11   3  -3  254.77   17.20
 -11   3  -3  287.57   23.90
  13  -3   3  109.49   12.50
 -13  -3  -3   80.39   11.20
  13  -3   3   76.89   15.60
  13  -3   3   96.69   10.00
 -13  -3  -3  113.29   14.70
  13  -3   3   79.99   10.40
 -13  -3  -3  125.49   15.60
  13  -3   3   68.49   15.10
 -13   3  -3   98.89   18.10
  13   3   3   84.99   11.50
 -13   3  -3  107.09   11.40
 -13   3  -3  107.89   15.50
  13   3   3  102.19   18.00
 -13   3  -3   98.09    9.40
  13   3   3   84.09   12.10
  13   3   3  107.69   14.00
  13   3   3   76.59   12.80
 -13   3  -3   97.69   11.80
  15  -3   3  127.79   13.60
 -15  -3  -3  138.99   18.50
 -15  -3  -3  124.49   15.60
 -15  -3  -3  140.39   16.90
  15  -3   3  126.59   11.90
  15  -3   3  141.09   15.00
  15  -3   3  146.79   19.10
  15  -3   3  102.89   14.90
  15   3   3  127.89   16.20
  15   3   3  123.29   14.80
 -15   3  -3  149.99   13.00
 -15   3  -3  135.69   16.70
  15   3   3  138.29   19.10
 -15   3  -3  126.59   23.10
 -15   3  -3  112.29   13.80
 -15   3  -3  123.79   13.20
  15   3   3  118.79   15.00
  15   3   3  141.29   16.60
  17  -3   3  158.98   20.60
  17  -3   3  193.08   17.90
 -17  -3  -3  164.08   19.80
  17  -3   3  182.88   22.60
 -17  -3  -3  193.78   23.40
  17  -3   3  200.58   15.00
  17  -3   3  205.48   18.90
 -17   3  -3  194.08   25.00
 -17   3  -3  164.88   16.60
  17   3   3  195.88   20.80
  17   3   3  195.08   21.10
 -17   3  -3  170.78   16.60
  17   3   3  222.48   22.00
 -17   3  -3  174.98   21.00
  17   3   3  192.48   19.30
 -17   3  -3  180.78   14.70
 -19  -3  -3  106.19   19.70
  19  -3   3  116.39   14.80
 -19  -3  -3  128.59   23.50
  19  -3   3  101.99   18.70
  19  -3   3  142.39   13.10
 -19  -3  -3  166.08   19.20
  19  -3   3  148.09   17.00
  19   3   3  143.09   18.20
 -19   3  -3  133.49   19.80
  19   3   3  105.79   19.10
  19   3   3  126.89   15.40
 -19   3  -3  158.38   21.50
  21  -3   3   49.70   12.80
 -21  -3  -3   30.60   11.80
  21  -3   3   55.79   13.00
 -21  -3  -3   71.59   15.10
  21  -3   3   34.10    8.40
 -21   3  -3   32.70   16.10
  21   3   3   39.40   12.30
  21   3   3   33.40   10.70
 -21   3  -3   50.09   14.70
  23  -3   3   14.30    9.00
 -23  -3  -3   11.80    7.00
  23  -3   3   12.00    8.60
 -23  -3  -3   12.80   11.10
  23   3   3    9.00    3.90
 -23   3  -3   -1.10    8.60
  23   3   3   10.00    8.60
  23   3   3   15.70    6.20
 -25  -3  -3   14.70   11.10
  25  -3   3   -1.00    3.60
 -25   3  -3   19.50    8.20
  25   3   3    7.10    6.00
  27  -3   3   -3.20    4.50
  27  -3   3    6.90    5.90
  27   3   3   -2.70    3.80
  27   3   3   19.50    7.30
 -27   3  -3   -1.60    7.00
  27   3   3   -2.80    3.80
  29  -3   3   12.50    6.20
  29   3   3   12.50    3.50
 -29   3  -3   26.70   13.50
  31  -3   3  -14.60    5.90
  31   3   3    8.10    4.70
 -31   3  -3   -8.20   11.40
  31   3   3   -5.40    3.40
  30  -4  -3   -3.00    7.50
  30   4  -3   -3.10    5.50
 -30   4   3  -18.20   10.50
  28  -4  -3   -5.00    3.90
 -28   4   3  -12.30    9.10
  28   4  -3   -4.90    3.10
 -28   4   3   24.50   12.10
  28   4  -3   -7.20    5.50
  26  -4  -3   -7.70    5.60
  26  -4  -3    2.10    3.60
 -26   4   3   19.90    7.30
  26   4  -3    7.90    6.20
 -26   4   3   -1.40    8.70
 -24  -4   3    1.30   18.60
  24  -4  -3    1.50    3.90
 -24   4   3    4.10   10.30
  24   4  -3   -2.60    6.30
  24   4  -3   -7.50    5.40
  24   4  -3   -0.50    4.70
 -24   4   3    6.90    8.80
 -22  -4   3   -7.80    7.60
 -22  -4   3   -1.50    5.80
  22  -4  -3   -3.10    4.10
  22  -4  -3    1.80    5.50
 -22   4   3    7.60    7.80
  22   4  -3   -0.50    5.30
  22   4  -3   -1.60    6.40
 -22   4   3   -4.70    7.60
  20  -4  -3   -2.30    3.40
  20  -4  -3   -4.50    3.00
 -20  -4   3    2.40    2.50
 -20  -4   3   11.20    6.80
 -20   4   3    9.40    6.70
  20   4  -3   -0.10    5.40
 -20   4   3    8.00    5.90
  20   4  -3   -7.00    4.20
  20   4  -3   -6.30    3.90
 -20   4   3   13.20    6.30
  18  -4  -3   -3.50    6.20
 -18  -4   3   -1.90    3.50
  18  -4  -3    0.40    3.60
  18  -4  -3   -6.80    2.80
 -18   4   3   -0.40    7.70
  18   4  -3   -4.40    2.60
  18   4  -3   -7.00    3.50
  18   4  -3    1.70    4.90
  18   4  -3   -2.40    4.50
 -18   4   3    9.30    4.20
  18   4  -3    6.10    4.80
  18   4  -3   -1.50    4.50
  18   4  -3   -5.20    5.10
  16  -4  -3    2.50    5.70
  16  -4  -3    2.20    3.30
  16  -4  -3    4.30    6.10
 -16  -4   3    1.80    5.30
  16  -4  -3    5.20    3.90
  16   4  -3    2.30    4.20
  16   4  -3   -1.60    5.50
  16   4  -3    1.80    4.40
 -16   4   3   -0.10    6.30
 -16   4   3    4.40    3.90
  16   4  -3    3.00    4.70
 -16   4   3    8.70    7.90
  16   4  -3    0.20    4.00
  16   4  -3   -8.60    4.80
  16   4  -3    3.70    2.50
 -16   4   3   -0.60    3.10
  16   4  -3    1.80    4.00
 -14  -4   3    0.50    6.70
  14  -4  -3    3.40    4.00
 -14  -4   3   -4.00    2.70
  14  -4  -3   -1.10    2.50
  14  -4  -3   -3.30    5.40
  14  -4  -3    4.40    2.70
  14   4  -3    0.20    2.70
  14   4  -3   -1.30    2.50
 -14   4   3   -2.30    2.40
  14   4  -3   -0.60    3.60
 -14   4   3   -3.70    2.50
  14   4  -3    1.70    3.50
  14   4  -3    1.70    3.30
  14   4  -3   -1.60    2.30
 -14   4   3   -3.90    2.70
  14   4  -3    2.10    4.80
  14   4  -3    3.20    5.40
  12  -4  -3    3.90    3.10
  12  -4  -3    2.60    2.20
 -12  -4   3   11.90    6.40
  12  -4  -3   14.70    7.70
  12  -4  -3    6.20    6.60
 -12  -4   3    4.70    5.20
 -12   4   3    3.10    2.70
  12   4  -3    0.80    2.40
 -12   4   3    5.70    3.30
 -12   4   3    0.50    2.20
  12   4  -3   -1.90    2.40
  12   4  -3    1.50    5.20
  12   4  -3    4.30    4.20
 -12   4   3    6.60    5.60
  12   4  -3    6.70    4.90
  12   4  -3    8.20    3.40
  10  -4  -3   14.60    7.80
 -10  -4   3   25.30    9.20
  10  -4  -3   26.80    6.90
  10  -4  -3   32.10    9.20
  10  -4  -3   33.90    6.50
 -10  -4   3   24.80    8.60
 -10  -4   3   18.90    7.20
 -10   4   3   33.10   11.10
  10   4  -3   40.10    7.90
  10   4  -3   28.20    8.00
  10   4  -3   33.70    8.80
  10   4  -3   31.50    6.30
  10   4  -3   24.20    9.10
 -10   4   3   25.80   10.80
  10   4  -3   35.70    9.40
 -10   4   3   34.90    6.70
  10   4  -3   20.80    7.90
 -10   4   3   17.90    6.00
   8  -4  -3   78.29   11.50
  -8  -4   3   79.39   11.50
  -8  -4   3   88.19   12.70
   8  -4  -3   99.19   10.60
  -8  -4   3   86.29   11.70
   8  -4  -3   80.29    8.20
   8  -4  -3   83.59   15.70
   8   4  -3  100.49   12.80
  -8   4   3   79.59   16.20
   8   4  -3   94.89   12.30
   8   4  -3   90.99   10.60
   8   4  -3   93.59    8.50
   8   4  -3   92.19   12.70
  -8   4   3   90.09   16.10
   8   4  -3   82.49   12.30
  -8   4   3   82.39    9.50
  -8   4   3   84.69    8.00
   8   4  -3   97.49    9.10
  -6  -4   3   16.50    7.20
  -6  -4   3   23.20    6.90
  -6  -4   3   13.60    5.30
  -6  -4   3   19.50    7.10
   6  -4  -3   16.60    6.90
   6  -4  -3   13.00    4.40
   6  -4  -3   33.40    9.00
   6  -4  -3   25.80    5.40
   6   4  -3   21.50    7.60
  -6   4   3   24.60    5.70
   6   4  -3   20.60    6.90
   6   4  -3   26.80    6.80
  -6   4   3   19.60    6.40
   6   4  -3   20.40    4.50
  -6   4   3   22.10    4.50
  -6   4   3   23.40    3.10
  -6   4   3   14.90    7.10
   6   4  -3   25.10    6.50
  -6   4   3   20.10    3.70
   4  -4  -3  102.89   10.30
   4  -4  -3   97.79   12.90
   4  -4  -3   83.79    8.40
  -4  -4   3   91.99   12.40
   4  -4  -3   78.09   10.70
  -4  -4   3   87.49    7.60
  -4  -4   3   72.69   13.40
  -4  -4   3   73.99    9.40
  -4  -4   3   99.49   11.80
  -4   4   3   92.89   11.00
  -4   4   3   88.89    9.00
   4   4  -3   82.39    9.80
   4   4  -3   98.79   12.30
   4   4  -3   97.29    9.70
   4   4  -3   83.79   12.30
  -4   4   3   79.59    6.80
  -4   4   3   88.39   12.60
  -4   4   3   93.39    8.00
   4   4  -3   87.49    8.00
  -2  -4   3   90.29   12.00
   2  -4  -3   75.29    8.90
  -2  -4   3   70.59   12.90
  -2  -4   3   73.19    9.80
  -2  -4   3   74.89    7.60
   2  -4  -3   69.49    8.90
   2  -4  -3   73.79    8.40
   2  -4  -3   97.59   12.30
  -2  -4   3   81.19    8.90
   2  -4  -3   70.59    7.80
  -2   4   3   74.69    7.60
  -2   4   3   76.29    9.30
  -2   4   3   82.29    8.10
  -2   4   3   85.79    8.60
   2   4  -3   84.99   10.10
   2   4  -3   79.69   13.90
   2   4  -3   79.19    8.30
   2   4  -3   77.69    8.10
  -2   4   3   73.59   13.40
   2   4  -3   96.19   11.50
   0  -4   3  390.66   20.10
   0  -4   3  370.56   23.90
   0  -4  -3  348.27   23.40
   0  -4  -3  350.46   18.70
   0  -4  -3  340.17   17.10
   0  -4  -3  379.56   20.60
   0  -4  -3  378.16   21.60
   0  -4   3  351.96   22.10
   0  -4   3  371.26   20.20
   0  -4   3  378.16   26.30
   0  -4  -3  405.46   21.40
   0   4  -3  374.66   20.90
   0   4   3  358.56   19.20
   0   4  -3  354.66   22.40
   0   4  -3  357.96   20.70
   0   4  -3  365.16   18.20
   0   4   3  375.86   20.20
   0   4  -3  392.96   27.20
   0   4   3  341.77   19.60
   0   4   3  394.46   24.90
  -2  -4  -3   39.90    4.40
  -2  -4  -3   49.60    9.50
  -2  -4  -3   40.80    4.90
   2  -4   3   40.30    8.60
   2  -4   3   35.20    6.40
   2  -4   3   44.60   10.70
   2  -4   3   36.80    8.20
  -2  -4  -3   40.60    8.00
   2  -4   3   39.60    8.20
  -2  -4  -3   50.09    9.10
  -2  -4  -3   51.89    9.70
  -2   4  -3   52.09    9.80
   2   4   3   52.29    7.10
  -2   4  -3   39.10    5.40
   2   4   3   36.50    6.70
  -2   4  -3   42.10    7.70
   2   4   3   44.80    8.30
   2   4   3   43.20    9.00
  -2   4  -3   49.80   11.30
  -2   4  -3   49.20    6.60
  -4  -4  -3   22.00    6.10
   4  -4   3   22.10    5.70
  -4  -4  -3   20.40    5.80
  -4  -4  -3   18.60    3.40
   4  -4   3   31.20    6.60
  -4  -4  -3   24.30    7.10
   4  -4   3   19.90    5.60
   4  -4   3   29.00    7.40
  -4  -4  -3   26.70    7.20
   4  -4   3   21.60    7.10
  -4  -4  -3   17.10    3.30
   4   4   3   20.80    5.50
  -4   4  -3   12.70    5.50
  -4   4  -3   19.60    5.50
  -4   4  -3   24.00    5.40
  -4   4  -3   22.00    7.70
   4   4   3   26.90    6.40
   4   4   3   12.90    5.60
   4   4   3   24.80    6.40
  -4   4  -3   21.90    5.20
   6  -4   3  273.57   17.60
   6  -4   3  252.07   18.10
  -6  -4  -3  249.68   16.40
   6  -4   3  262.57   16.70
   6  -4   3  279.87   23.40
  -6  -4  -3  277.47   21.70
   6  -4   3  260.47   21.40
  -6  -4  -3  277.07   12.70
  -6  -4  -3  236.58   19.20
  -6  -4  -3  248.18   20.20
   6   4   3  284.97   17.10
  -6   4  -3  266.17   17.60
  -6   4  -3  264.37   16.10
  -6   4  -3  258.47   23.40
  -6   4  -3  275.67   16.20
   6   4   3  269.57   20.00
   6   4   3  253.47   18.60
   6   4   3  257.67   19.90
  -6   4  -3  273.27   22.30
   6   4   3  270.67   11.30
  -8  -4  -3  160.58   10.30
   8  -4   3  179.28   15.50
   8  -4   3  154.58   17.50
  -8  -4  -3  188.18   18.90
  -8  -4  -3  195.28   16.90
  -8  -4  -3  145.09   11.60
   8  -4   3  148.09   17.30
   8  -4   3  178.88   14.10
   8  -4   3  174.78   13.60
  -8  -4  -3  164.08   17.30
  -8   4  -3  160.38   18.30
   8   4   3  185.38   16.90
   8   4   3  163.48    9.40
   8   4   3  140.39   14.20
   8   4   3  149.99   16.30
  -8   4  -3  182.58   13.40
   8   4   3  156.88   11.50
  -8   4  -3  155.68   12.00
  -8   4  -3  162.38   14.10
  -8   4  -3  159.58   18.40
  10  -4   3    9.20    4.80
  10  -4   3    6.20    3.80
  10  -4   3    7.90    5.40
 -10  -4  -3    3.30    3.50
 -10  -4  -3   10.50    3.40
  10  -4   3   10.10    3.20
 -10  -4  -3    8.80    3.60
 -10  -4  -3    0.10    4.40
  10  -4   3   11.20    4.30
  10   4   3    0.10    3.50
  10   4   3    4.80    2.00
  10   4   3    3.80    3.40
 -10   4  -3   -1.60    4.00
 -10   4  -3    9.40    6.00
 -10   4  -3    6.00    3.60
 -10   4  -3   11.80    4.00
  10   4   3    4.20    3.30
  10   4   3    5.50    3.20
  10   4   3   12.60    5.70
  12  -4   3    2.00    4.10
 -12  -4  -3    2.30    4.10
 -12  -4  -3   13.00    5.60
 -12  -4  -3    9.60    4.30
  12  -4   3    7.60    6.30
  12  -4   3   -6.10    5.40
  12  -4   3   10.40    4.50
 -12   4  -3    7.30    4.30
 -12   4  -3    5.30    6.10
 -12   4  -3    3.90    4.60
  12   4   3    4.50    1.70
  12   4   3    4.70    3.70
  12   4   3    1.40    3.00
  12   4   3   -0.70    4.30
 -12   4  -3    8.90    4.60
 -12   4  -3    8.90    2.80
  12   4   3    6.70    2.00
  12   4   3    6.40    3.70
  12   4   3   11.80    4.50
 -14  -4  -3    0.30    3.80
 -14  -4  -3    2.10    6.20
  14  -4   3    4.30    3.70
  14  -4   3   10.30    5.10
  14  -4   3    3.40    3.90
  14  -4   3   -2.40    7.10
  14  -4   3    4.30    3.30
 -14  -4  -3    7.10    5.90
 -14   4  -3    3.30    4.10
 -14   4  -3    4.70    5.40
  14   4   3    6.00    3.80
  14   4   3    1.50    4.40
 -14   4  -3    9.30    4.70
 -14   4  -3    1.30    5.60
  14   4   3    6.50    5.30
  14   4   3    7.10    2.90
  16  -4   3    3.10    3.50
 -16  -4  -3   -6.50    4.00
  16  -4   3   10.10    5.30
  16  -4   3   -2.40    7.70
  16  -4   3    7.90    4.00
 -16  -4  -3   -2.70    3.50
 -16  -4  -3    1.30    2.70
  16   4   3   -0.40    2.60
 -16   4  -3   -2.50    4.40
 -16   4  -3    4.20    2.80
  16   4   3   -6.00    4.10
  16   4   3    2.40    5.90
  16   4   3    4.50    2.60
 -16   4  -3    2.00    4.00
  16   4   3    2.00    4.90
 -16   4  -3    4.20    4.10
 -16   4  -3    3.40    5.90
  18  -4   3    6.70    5.70
  18  -4   3    0.00    2.70
 -18  -4  -3    7.40    4.60
  18  -4   3    4.40    5.40
  18  -4   3    5.00    5.60
 -18   4  -3   -1.70    5.30
 -18   4  -3    9.30    3.20
  18   4   3    0.00    5.40
 -18   4  -3    5.90    9.50
  18   4   3    6.20    5.10
  20  -4   3   25.00    9.10
  20  -4   3   11.00    6.60
  20  -4   3   36.40    6.80
 -20  -4  -3   20.60    7.90
  20   4   3    6.80    8.50
 -20   4  -3   27.80   11.30
  20   4   3   33.80   12.90
 -22  -4  -3    9.40    9.60
  22  -4   3   -6.30    5.00
 -22  -4  -3    5.20    6.60
  22   4   3    6.90    7.00
 -22   4  -3    3.30    7.90
 -22   4  -3    7.80    7.50
 -24  -4  -3   -7.50    9.90
  24  -4   3    0.50    6.00
  24  -4   3    1.00    5.50
  24   4   3    8.70    4.50
  24   4   3    5.10    5.60
 -24   4  -3   -4.30   10.40
  26  -4   3   -5.60    5.70
  26  -4   3   11.50    6.90
  26   4   3   -0.50    4.30
  26   4   3   -4.50    3.30
 -26   4  -3   -9.90    5.40
  26   4   3  -13.60    5.20
  28  -4   3   -3.50    5.00
  28  -4   3   12.00    6.90
 -28   4  -3  -12.40   13.10
  28   4   3   -9.70    6.60
  28   4   3    0.90    3.10
  28   4   3  -13.10    5.70
  30  -4   3    6.70    6.80
  30  -4   3   -4.60    7.10
 -30   4  -3    4.90   12.20
  30   4   3   -3.70    4.10
  30   4   3  -14.70    6.80
  30   4   3   -4.30    7.10
  29  -5  -3    8.60    7.70
 -29   5   3    9.60    9.60
  29   5  -3   12.10   11.50
  29   5  -3   13.20    7.40
 -29   5   3  -19.30   21.20
  27  -5  -3   14.90    6.00
 -27   5   3   15.40    5.80
  27   5  -3   -4.00    7.20
  27   5  -3    3.30    7.10
  27   5  -3    7.50    6.90
 -27   5   3   -1.10   13.50
  25  -5  -3    3.00    6.80
 -25  -5   3   12.90    9.90
  25   5  -3    6.20    6.80
  25   5  -3   16.20    8.70
 -25   5   3    0.50    8.60
  25   5  -3    3.40    8.80
 -23  -5   3  -10.60    6.10
  23  -5  -3    2.60    3.90
  23  -5  -3   -2.00    3.40
 -23   5   3   13.00    9.00
  23   5  -3    0.90    4.70
  23   5  -3    4.50    1.50
 -23   5   3   -0.70   13.00
 -21  -5   3   30.20   11.30
  21  -5  -3   20.00    8.50
  21  -5  -3   43.30   10.80
 -21   5   3   34.20   11.50
  21   5  -3   25.20    9.70
  21   5  -3   15.60    8.90
 -21   5   3   15.80   12.90
 -19  -5   3    0.30   10.50
  19  -5  -3    3.10    5.40
  19  -5  -3   12.50    5.30
  19   5  -3    2.50    6.30
  19   5  -3   10.60    6.70
  19   5  -3    7.10    6.90
 -19   5   3   13.90    8.30
 -19   5   3    7.50   10.30
 -19   5   3    7.60   10.20
  19   5  -3    3.70    4.60
 -17  -5   3   19.30    9.00
  17  -5  -3   24.90    7.70
  17  -5  -3   10.00    5.10
 -17   5   3   21.90   10.50
  17   5  -3   25.40    9.30
 -17   5   3   19.10   10.70
 -17   5   3   16.20    7.30
  17   5  -3   17.80    7.70
  17   5  -3   24.90    7.20
  17   5  -3   28.10   10.30
  17   5  -3   13.10    8.80
  15  -5  -3   30.10   12.10
  15  -5  -3   22.40    6.50
  15  -5  -3   26.60    7.40
  15  -5  -3   17.40    7.80
 -15  -5   3    9.10    8.20
 -15  -5   3   13.60    9.20
 -15   5   3   24.40   12.90
  15   5  -3   10.90    9.10
  15   5  -3   19.90    8.80
  15   5  -3   12.70    8.40
  15   5  -3   16.60    8.00
 -15   5   3   21.20    7.30
  15   5  -3   28.90    7.30
  15   5  -3   21.20    9.20
  15   5  -3   16.30    5.80
  15   5  -3   14.10    6.70
 -15   5   3   23.20   10.20
 -15   5   3   25.40    6.90
  13  -5  -3   50.69   13.10
  13  -5  -3   26.80   10.40
 -13  -5   3   39.50   11.70
  13  -5  -3   57.79    8.10
  13  -5  -3   40.30    9.80
 -13  -5   3   70.79   16.80
  13   5  -3   38.80   11.70
 -13   5   3   44.30   13.90
 -13   5   3   50.19    7.10
  13   5  -3   61.29   12.50
  13   5  -3   51.19    6.70
  13   5  -3   59.49   10.30
  13   5  -3   58.49   14.00
  13   5  -3   34.80   11.20
 -13   5   3   54.99   11.70
 -13   5   3   69.89   17.80
  13   5  -3   64.49   12.50
  11  -5  -3   94.39   10.60
  11  -5  -3   90.09   11.30
  11  -5  -3   70.99   15.10
 -11  -5   3   71.09   15.20
  11  -5  -3   90.39   16.90
 -11  -5   3   94.29   18.80
 -11  -5   3   89.09   12.40
  11   5  -3   95.19    9.00
  11   5  -3   79.99   15.20
 -11   5   3   86.19   18.40
  11   5  -3  102.39   10.10
  11   5  -3   86.59   14.30
  11   5  -3   93.59   12.90
 -11   5   3   75.89   10.70
  11   5  -3   76.09   14.90
 -11   5   3   91.49   18.90
 -11   5   3   78.09    9.00
  11   5  -3   74.39   15.00
   9  -5  -3  135.79   17.40
   9  -5  -3  149.39   14.40
   9  -5  -3  123.59   16.40
  -9  -5   3  117.99   15.50
  -9  -5   3  134.39   16.40
  -9  -5   3  181.38   19.90
   9  -5  -3  158.78   13.30
   9   5  -3  151.68   17.40
   9   5  -3  144.59   18.60
  -9   5   3  130.49   11.60
  -9   5   3  150.18   20.40
   9   5  -3  129.89   10.40
   9   5  -3  135.69   14.30
   9   5  -3  139.69   10.50
  -9   5   3  145.39   14.10
   9   5  -3  131.69   16.20
  -9   5   3  131.69   17.40
   9   5  -3  147.49   17.50
  -7  -5   3  202.08   18.80
   7  -5  -3  211.28   15.30
  -7  -5   3  216.78   19.90
   7  -5  -3  204.88   21.70
   7  -5  -3  169.38   18.30
   7  -5  -3  190.18   16.00
  -7  -5   3  202.68   20.10
  -7   5   3  179.88   10.50
   7   5  -3  169.98   15.50
   7   5  -3  178.28   17.30
   7   5  -3  204.68   20.00
  -7   5   3  198.48   13.70
  -7   5   3  184.68   15.20
   7   5  -3  192.88   12.00
  -7   5   3  184.88   21.60
   7   5  -3  192.58   20.40
  -7   5   3  209.08   20.10
   7   5  -3  187.38   11.80
   7   5  -3  191.88   20.10
  -7   5   3  217.08   10.60
   5  -5  -3  100.29   11.30
  -5  -5   3  100.99   12.20
   5  -5  -3   95.19   11.30
   5  -5  -3   99.59   17.70
  -5  -5   3   82.69   15.90
   5  -5  -3  108.89   10.90
  -5  -5   3  112.39   14.60
  -5  -5   3   99.89    7.80
  -5  -5   3   93.69   13.10
   5   5  -3  103.29   14.10
  -5   5   3  107.99   10.80
  -5   5   3   90.89    8.40
   5   5  -3  107.69   13.00
   5   5  -3  118.69   15.90
  -5   5   3  116.59   10.10
  -5   5   3   94.59   12.80
  -5   5   3   92.89    8.80
   5   5  -3  100.49   10.80
   5   5  -3   99.69    8.70
  -5   5   3  112.79   14.80
   3  -5  -3   -1.50    2.40
   3  -5  -3    0.60    2.30
  -3  -5   3   -2.60    2.10
  -3  -5   3    4.80    2.20
  -3  -5   3   -2.00    1.50
  -3  -5   3   -0.10    2.40
   3  -5  -3    1.30    1.50
  -3   5   3   -0.60    2.70
   3   5  -3   -0.40    2.30
   3   5  -3    0.30    4.00
  -3   5   3    0.70    2.20
  -3   5   3    1.10    1.60
   3   5  -3    1.30    1.20
  -3   5   3   -0.30    1.80
  -3   5   3   -0.50    2.30
   1  -5  -3  129.29   12.40
   1  -5  -3  108.39   11.00
   1  -5  -3  119.59   12.50
  -1  -5   3  106.39   11.60
   1  -5  -3  122.89   14.20
   1  -5  -3  113.89   11.20
  -1  -5   3  145.09   16.00
  -1  -5   3  103.49   15.60
  -1  -5   3  136.09   14.70
  -1  -5   3  110.59   10.70
  -1   5   3  106.39   13.90
  -1   5   3  114.19   10.90
   1   5  -3   93.49   12.60
  -1   5   3  125.19   11.20
  -1   5   3  117.99   11.60
   1   5  -3  108.29   11.00
   1   5  -3   94.39   17.40
   1   5  -3  123.99   11.00
  -1   5   3  135.79   12.00
   1   5  -3   91.29   10.90
   1  -5   3  130.99   14.10
  -1  -5  -3  135.49   13.90
  -1  -5  -3  110.89   13.30
  -1  -5  -3  127.29    9.00
  -1  -5  -3  152.38   10.90
   1  -5   3  133.79   12.60
   1  -5   3  120.59   15.40
   1  -5   3  131.49   14.70
  -1  -5  -3  147.79   13.40
  -1  -5  -3  115.19   12.60
   1  -5   3  132.69   12.40
   1   5   3  142.39   15.60
  -1   5  -3  135.59   13.70
  -1   5  -3  129.79   12.80
   1   5   3  128.49   12.80
   1   5   3  153.48   13.20
  -1   5  -3  107.59   15.80
  -1   5  -3  129.79   12.60
  -1   5  -3  128.99   11.20
   1   5   3  139.19   12.80
  -3  -5  -3  213.68   10.50
   3  -5   3  201.28   17.70
   3  -5   3  178.88   16.50
  -3  -5  -3  202.08   18.00
   3  -5   3  244.28   23.00
   3  -5   3  231.68   18.70
  -3  -5  -3  220.08   17.90
  -3  -5  -3  213.48   18.40
  -3  -5  -3  229.28   19.20
  -3  -5  -3  218.68   11.70
   3  -5   3  210.68   15.90
   3   5   3  205.98   18.10
  -3   5  -3  217.48   17.00
   3   5   3  203.48   16.50
  -3   5  -3  230.98   15.20
  -3   5  -3  222.78   22.30
  -3   5  -3  204.38   16.40
   3   5   3  243.58   17.80
   3   5   3  201.58   17.40
  -3   5  -3  224.88   18.60
   5  -5   3 1419.06   51.49
   5  -5   3 1416.56   54.59
  -5  -5  -3 1464.65   59.29
  -5  -5  -3 1508.95   58.69
  -5  -5  -3 1472.85   59.79
   5  -5   3 1371.36   64.59
   5  -5   3 1332.77   57.99
  -5  -5  -3 1373.26   54.59
  -5  -5  -3 1346.87   38.20
   5  -5   3 1454.15   55.89
  -5  -5  -3 1263.07   37.80
   5   5   3 1366.86   54.09
   5   5   3 1437.96   56.69
  -5   5  -3 1306.37   51.99
   5   5   3 1347.57   56.29
  -5   5  -3 1473.05   50.39
  -5   5  -3 1383.96   59.39
  -5   5  -3 1463.15   66.69
   5   5   3 1364.06   54.79
  -5   5  -3 1372.56   51.29
  -7  -5  -3  638.74   37.50
   7  -5   3  670.43   31.50
  -7  -5  -3  642.14   36.30
  -7  -5  -3  608.94   37.40
   7  -5   3  738.43   35.60
  -7  -5  -3  646.54   31.70
   7  -5   3  611.94   40.90
   7  -5   3  582.04   36.90
   7  -5   3  664.13   32.10
  -7   5  -3  607.94   31.30
   7   5   3  653.83   34.60
   7   5   3  642.74   31.20
   7   5   3  638.94   36.00
  -7   5  -3  655.43   29.80
  -7   5  -3  563.34   39.60
   7   5   3  681.83   36.30
  -7   5  -3  636.74   38.80
  -7   5  -3  627.94   29.60
  -9  -5  -3  157.08   18.10
   9  -5   3  138.59   19.30
  -9  -5  -3  150.98    7.80
  -9  -5  -3  171.98   13.40
  -9  -5  -3  112.49   14.70
   9  -5   3  159.08   14.00
   9  -5   3  114.99   12.70
   9  -5   3  137.19   17.30
  -9  -5  -3  144.89   17.80
   9  -5   3  148.69   14.90
  -9   5  -3  140.99   19.30
  -9   5  -3  134.19   11.40
   9   5   3  151.58   15.50
  -9   5  -3  165.48   14.90
  -9   5  -3  155.08   18.90
   9   5   3  138.89   16.40
   9   5   3  152.08    7.10
   9   5   3  159.28   13.10
  -9   5  -3  133.99   12.70
   9   5   3  138.49   16.50
  11  -5   3  111.59   15.50
 -11  -5  -3  105.29    8.20
 -11  -5  -3   72.09   15.50
 -11  -5  -3   78.09   15.60
  11  -5   3   79.09   17.90
 -11  -5  -3  103.49   10.00
  11  -5   3   84.69   11.00
  11  -5   3  109.79   12.60
  11  -5   3   95.69   10.40
 -11   5  -3   71.89   11.70
 -11   5  -3   79.19   17.90
  11   5   3   98.69   13.60
  11   5   3   97.19   13.20
  11   5   3   89.89    7.10
  11   5   3   85.99    9.20
 -11   5  -3   92.39   19.10
  11   5   3  100.19   12.60
 -11   5  -3   93.29    8.90
  11   5   3   88.29   16.10
 -11   5  -3  103.39   11.50
  13  -5   3  133.19   14.30
  13  -5   3  110.59   21.00
  13  -5   3  119.69   16.50
  13  -5   3  145.59   12.70
 -13  -5  -3  101.79   19.30
 -13  -5  -3  123.99   11.20
 -13  -5  -3  152.38   16.90
  13  -5   3  121.09   14.50
  13   5   3  143.79   17.00
  13   5   3  133.29   18.00
 -13   5  -3  138.49   24.80
 -13   5  -3  139.99   13.60
  13   5   3  117.79    9.20
 -13   5  -3  140.59   10.40
 -13   5  -3  141.99   20.10
  13   5   3  140.99    9.30
  13   5   3  118.59   15.00
 -13   5  -3  139.49   14.90
  13   5   3  121.19    9.90
  13   5   3  127.89   17.40
 -15  -5  -3  201.48   15.70
 -15  -5  -3  173.38   22.50
  15  -5   3  175.48   22.50
  15  -5   3  157.98   13.40
 -15  -5  -3  171.98   21.00
  15  -5   3  153.88   16.80
  15  -5   3  154.78   16.50
  15  -5   3  118.19   24.50
 -15   5  -3  174.18   24.70
  15   5   3  162.48   20.30
 -15   5  -3  180.08   24.70
  15   5   3  174.68   19.80
 -15   5  -3  142.19   15.90
  15   5   3  141.69   20.00
 -15   5  -3  160.98   17.80
 -15   5  -3  162.98   12.30
  15   5   3  153.78   17.00
 -17  -5  -3  153.28   21.30
  17  -5   3  148.19   12.60
  17  -5   3  106.69   21.60
 -17  -5  -3  121.69   15.50
  17  -5   3  139.39   16.10
  17  -5   3   99.49   14.30
  17   5   3  121.89   21.30
  17   5   3  146.99   18.50
 -17   5  -3  152.88   29.30
 -17   5  -3  143.39   21.30
 -19  -5  -3   27.40   12.60
  19  -5   3   41.70   10.70
  19  -5   3   53.49   12.00
  19   5   3   31.20   12.30
 -19   5  -3   41.20   14.50
  19   5   3   50.69   14.40
 -19   5  -3   24.10   13.90
  21  -5   3   29.70   10.90
  21  -5   3   22.60    8.80
 -21  -5  -3   42.90   11.50
 -21   5  -3   18.90   11.20
 -21   5  -3   24.90   13.30
  21   5   3   14.30    9.50
  21   5   3   16.70    5.80
  23  -5   3   -3.50    3.00
 -23  -5  -3   -1.80    3.20
  23  -5   3    5.00    3.70
 -23   5  -3   19.40   12.30
  23   5   3  -10.20    4.80
 -23   5  -3    6.80    7.90
  23   5   3  -13.30    6.10
 -25  -5  -3   12.00    5.70
  25  -5   3    5.50    5.80
  25  -5   3   -2.20    5.20
 -25   5  -3   10.90   10.60
 -25   5  -3    7.00    7.20
  25   5   3   10.90    9.30
 -27  -5  -3   13.00    4.00
  27  -5   3    4.10    5.00
  27   5   3  -11.40    7.10
  27   5   3    2.90    4.70
  29  -5   3    6.80    7.90
  29  -5   3   -8.80    7.00
 -29   5  -3   23.60   13.10
  29   5   3    5.50    7.80
  29   5   3    9.50    9.30
  28   6  -3    0.10    6.40
  28   6  -3   -7.90    7.10
  28   6  -3  -11.20    5.80
 -28   6   3   -8.10    6.20
 -28   6   3   18.50   16.50
  26  -6  -3    3.30    5.20
 -26  -6   3   -1.20    6.60
 -26   6   3  -30.40   13.30
 -26   6   3   19.40   10.10
  26   6  -3   11.80    9.60
  24  -6  -3   -2.40    7.00
 -24  -6   3  -24.10    9.90
  24  -6  -3   -3.60    3.70
 -24   6   3  -15.80   12.80
 -24   6   3   -9.30    5.10
  24   6  -3   -0.60    4.00
  22  -6  -3   -6.10    5.70
  22  -6  -3   -6.80    4.50
 -22  -6   3    7.90    6.10
  22   6  -3    3.60    6.30
  22   6  -3   10.70    4.70
 -22   6   3    4.00   12.60
 -22   6   3   15.40   12.10
  20  -6  -3    8.30    5.10
 -20  -6   3    3.10    4.90
  20  -6  -3   -1.80    5.80
 -20   6   3   -5.10    3.10
  20   6  -3    3.50    3.20
  20   6  -3   -6.60    5.30
  18  -6  -3   -4.70    3.60
 -18  -6   3    6.10    7.10
 -18   6   3   -4.20    5.70
 -18   6   3    3.00    5.10
  18   6  -3    1.90    6.00
  18   6  -3    1.90    6.60
  18   6  -3   -8.20    5.40
 -16  -6   3    2.50    8.40
  16  -6  -3   -0.20    3.60
  16  -6  -3   10.80    5.10
 -16  -6   3    7.50    7.50
 -16   6   3    6.20   10.10
  16   6  -3    7.40    4.20
 -16   6   3   10.60   10.30
  14  -6  -3   90.39   19.00
 -14  -6   3   94.09   20.80
  14  -6  -3  101.19   12.00
  14  -6  -3  100.09   13.30
 -14  -6   3   97.69   19.20
 -14   6   3  111.19   23.90
  14   6  -3   69.09    8.40
 -14   6   3   70.79   18.20
  14   6  -3   74.49   15.10
 -14   6   3   65.89   11.80
  14   6  -3  104.69   15.50
  14   6  -3   98.59   19.80
  14   6  -3   73.69   14.70
 -12  -6   3   34.00   10.50
  12  -6  -3   15.60    5.90
  12  -6  -3    1.50    7.60
  12  -6  -3   23.10    7.50
 -12  -6   3   21.70    9.50
 -12  -6   3    9.40    6.70
  12  -6  -3   22.30    7.90
 -12   6   3    9.00    7.90
  12   6  -3   35.20    9.80
  12   6  -3   15.40    8.20
  12   6  -3   25.10    9.20
 -12   6   3   20.10    5.20
 -12   6   3   31.90   10.00
  12   6  -3   10.70    7.30
 -12   6   3   13.50    7.50
  12   6  -3   21.30    4.90
  10  -6  -3   39.90   15.00
  10  -6  -3   51.29   12.10
 -10  -6   3   59.19   12.80
  10  -6  -3   30.90    8.60
  10  -6  -3   42.70    8.60
 -10  -6   3   42.50   12.30
 -10   6   3   45.60    7.70
  10   6  -3   42.30   10.20
  10   6  -3   33.30    6.00
  10   6  -3   51.49   12.70
 -10   6   3   48.60   15.10
 -10   6   3   40.10    9.30
 -10   6   3   44.50    2.40
  10   6  -3   26.80    9.50
  10   6  -3   39.00   10.60
 -10   6   3   29.40   10.60
  10   6  -3   40.10    5.20
  10   6  -3   70.29   13.60
  -8  -6   3   -2.20    4.00
   8  -6  -3    1.60    2.30
   8  -6  -3   -6.60    3.60
  -8  -6   3   -4.80    3.50
   8  -6  -3    1.20    3.80
   8  -6  -3   -2.80    1.40
  -8   6   3   -2.80    2.60
  -8   6   3    3.50    4.00
   8   6  -3   -0.20    3.40
   8   6  -3   -2.40    1.70
   8   6  -3   -1.50    1.30
   8   6  -3    3.30    1.80
  -8   6   3    3.90    5.20
   8   6  -3   -0.50    4.80
   8   6  -3   -1.10    1.60
  -8   6   3    0.40    2.30
  -6  -6   3  203.28   11.30
   6  -6  -3  193.58   19.70
  -6  -6   3  174.78   21.30
  -6  -6   3  236.68   21.30
   6  -6  -3  228.78   17.90
   6  -6  -3  220.98   24.10
  -6  -6   3  193.68   20.40
   6  -6  -3  225.68   19.00
  -6   6   3  178.58   16.10
   6   6  -3  160.18   20.80
   6   6  -3  187.38   18.30
   6   6  -3  212.18   17.80
   6   6  -3  204.38   21.90
   6   6  -3  215.18   12.50
  -6   6   3  220.88   13.80
  -6   6   3  214.08   15.60
  -6   6   3  205.98   23.90
   6   6  -3  188.08   20.50
  -6   6   3  232.08   21.80
  -6   6   3  199.98   14.00
   4  -6  -3   -3.50    2.20
   4  -6  -3    1.70    2.00
   4  -6  -3    2.60    4.00
  -4  -6   3    2.50    1.80
   4  -6  -3    1.90    2.20
  -4  -6   3   -1.90    1.80
  -4  -6   3   -5.60    4.20
  -4  -6   3    3.10    1.80
   4   6  -3   -0.50    3.90
   4   6  -3   -3.20    2.30
  -4   6   3    1.00    3.20
  -4   6   3    2.40    1.50
   4   6  -3    1.00    3.10
  -4   6   3    2.50    3.50
   4   6  -3   -0.20    2.20
  -4   6   3    3.00    2.70
   4   6  -3   -3.50    3.10
   2  -6  -3    1.30    2.00
  -2  -6   3   -0.50    2.50
   2  -6  -3   -1.90    0.90
  -2  -6   3    4.50    3.70
  -2  -6   3    1.80    1.60
  -2  -6   3   -1.90    2.00
   2  -6  -3   -3.40    1.90
   2   6  -3    2.00    4.10
   2   6  -3   -2.10    1.80
  -2   6   3    0.00    1.10
   2   6  -3   11.40    4.50
  -2   6   3    0.00    2.00
  -2   6   3   -3.80    3.20
   2   6  -3    0.10    3.00
  -2   6   3   -3.00    2.30
  -2   6   3   -4.10    2.80
   2   6  -3   -2.90    2.10
   0  -6   3    1.60    3.80
   0  -6  -3   -2.40    2.10
   0  -6  -3    4.90    4.40
   0  -6   3   -4.20    4.70
   0  -6   3   -6.10    3.30
   0  -6  -3    3.90    2.70
   0  -6  -3   -4.70    2.00
   0  -6  -3   -1.20    1.80
   0  -6   3    2.50    2.90
   0  -6   3   -3.20    2.20
   0   6   3    0.00    3.30
   0   6  -3   -2.90    2.60
   0   6   3   -2.10    1.10
   0   6  -3    9.40    4.40
   0   6   3   -3.10    2.10
   0   6  -3   -0.90    1.60
   0   6   3    7.20    3.40
   0   6  -3    1.40    3.90
   0   6  -3   -3.70    1.60
   0   6   3   -3.00    3.00
  -2  -6  -3   -3.40    1.70
   2  -6   3    0.10    3.70
   2  -6   3   -2.70    2.00
  -2  -6  -3   -2.90    4.10
  -2  -6  -3   -3.30    2.30
  -2  -6  -3   -3.50    1.90
  -2  -6  -3    0.10    3.30
   2  -6   3   -1.80    3.10
   2  -6   3   -0.60    2.40
  -2   6  -3   -0.20    1.70
   2   6   3   -1.00    3.00
  -2   6  -3   -4.70    3.70
   2   6   3   -0.40    3.20
  -2   6  -3    0.90    2.90
   2   6   3    0.90    3.80
  -2   6  -3    5.30    3.40
  -4  -6  -3    1.50    0.90
  -4  -6  -3   -2.70    3.40
   4  -6   3   -1.90    1.30
   4  -6   3    0.30    3.90
  -4  -6  -3   -4.10    2.30
  -4  -6  -3    2.30    1.00
   4  -6   3   -4.40    3.50
  -4  -6  -3   -7.00    2.90
   4  -6   3   -0.40    1.90
  -4  -6  -3    7.60    3.60
  -4   6  -3   -0.10    2.50
   4   6   3    0.40    2.00
  -4   6  -3   -0.10    2.30
  -4   6  -3    4.10    1.80
  -4   6  -3   -0.70    3.30
   4   6   3   -4.80    2.50
  -4   6  -3    1.80    4.50
   4   6   3    3.70    3.50
   4   6   3    1.40    3.80
   6  -6   3    2.10    4.10
   6  -6   3    4.50    2.40
  -6  -6  -3   -1.60    3.00
   6  -6   3    8.90    5.20
  -6  -6  -3   -1.00    2.70
  -6  -6  -3    4.60    3.00
   6  -6   3    5.70    4.20
   6  -6   3   -0.40    4.50
  -6  -6  -3    3.20    3.70
  -6   6  -3   -1.50    1.90
  -6   6  -3    6.20    5.30
  -6   6  -3   -1.10    4.40
  -6   6  -3   -2.60    2.10
  -6   6  -3   -3.40    2.30
   6   6   3   -3.70    4.00
   6   6   3    0.10    5.20
   6   6   3   -2.40    3.80
   8  -6   3   36.90   11.30
   8  -6   3   53.29   10.70
   8  -6   3   34.30   13.00
   8  -6   3   44.40    9.60
  -8  -6  -3   34.90   10.70
  -8  -6  -3   37.20   10.30
   8  -6   3   38.60    8.90
  -8  -6  -3   49.20   12.90
  -8  -6  -3   31.40   10.30
   8   6   3   37.30    8.40
  -8   6  -3   43.90   12.90
  -8   6  -3   46.80    8.60
   8   6   3   39.60   10.90
  -8   6  -3   52.49   10.00
   8   6   3   48.30   10.20
  -8   6  -3   48.10   15.00
   8   6   3   31.40    8.50
  -8   6  -3   57.09    7.00
 -10  -6  -3   30.80   11.10
 -10  -6  -3   49.30    9.50
  10  -6   3   49.30   10.40
  10  -6   3   41.00    9.40
 -10  -6  -3   39.50   12.40
  10  -6   3   80.59   17.40
  10  -6   3   32.80   11.30
  10  -6   3   39.50   10.50
 -10  -6  -3   35.80   10.80
 -10   6  -3   35.40    7.50
 -10   6  -3   26.80    8.10
 -10   6  -3   30.70   12.80
  10   6   3   47.20   11.80
  10   6   3   35.70    8.00
 -10   6  -3   58.59   11.40
  10   6   3   40.70   12.50
  10   6   3   49.40   11.90
 -10   6  -3   25.50   11.00
  12  -6   3   28.80   11.80
 -12  -6  -3   23.80    8.70
 -12  -6  -3   41.50   14.00
  12  -6   3   29.00    9.50
 -12  -6  -3   31.10    8.10
 -12  -6  -3   20.10   10.10
  12  -6   3   24.40    7.70
  12  -6   3   37.70    9.20
  12  -6   3   42.70   12.80
 -12   6  -3   24.50    7.80
  12   6   3   33.00   11.30
 -12   6  -3   34.80    6.20
 -12   6  -3   62.89   17.10
 -12   6  -3   23.20   12.30
  12   6   3   36.20    8.80
  12   6   3   44.00   11.00
 -12   6  -3   37.60    8.30
  12   6   3   23.20    8.70
  14  -6   3   11.30    5.20
 -14  -6  -3    0.20    3.40
  14  -6   3    2.70    3.30
  14  -6   3    2.00    5.00
  14  -6   3    2.80    9.80
  14  -6   3    3.30    5.90
  14   6   3    1.40    3.80
 -14   6  -3    3.00    3.30
 -14   6  -3    3.40    6.90
  14   6   3    3.00    4.70
 -14   6  -3    9.90    7.70
 -14   6  -3    0.20    3.20
  16  -6   3   -1.20    4.80
  16  -6   3    5.50    6.20
 -16  -6  -3    4.20    3.00
 -16   6  -3   -4.10    6.80
  16   6   3    1.80    4.30
 -16   6  -3   -3.20    5.50
  16   6   3    0.00    3.40
 -18  -6  -3   -3.20    7.40
  18  -6   3   11.30    6.40
  18  -6   3    9.80    7.30
 -18   6  -3    6.10    8.70
 -18   6  -3    6.10    8.10
  18   6   3   34.00   12.10
  18   6   3   11.40    7.20
 -20  -6  -3   -0.10    6.40
  20  -6   3    0.50    5.50
  20  -6   3    0.20    1.10
 -20   6  -3   -2.20    5.40
  20   6   3    1.70    5.40
 -20   6  -3   -8.70    9.30
  20   6   3   -0.80    6.70
 -22  -6  -3    2.50    7.20
  22  -6   3   -3.20    5.60
  22  -6   3    3.10    3.40
 -22   6  -3   -0.30    7.30
  22   6   3   -3.30    5.80
 -22   6  -3    5.10    9.90
 -24  -6  -3    3.00    9.60
  24  -6   3   -0.80    6.80
  24  -6   3   -0.20    6.20
  24   6   3    2.30    5.50
  24   6   3   -8.90    7.70
 -26  -6  -3    2.30    5.00
  26  -6   3   -1.70    3.80
  26   6   3    0.20    5.70
 -26   6  -3   21.30   12.50
  26   6   3    4.60    4.50
 -26   6  -3    6.40   12.90
  28  -6   3   10.20    8.50
  28  -6   3    6.40    9.00
 -28  -6  -3   46.60   11.90
  28   6   3   18.40    6.30
 -28   6  -3   37.80   10.10
  27  -7  -3    3.60    4.60
 -27  -7   3   14.40   10.20
 -27   7   3   -6.00   13.60
 -27   7   3  -13.00   13.40
  27   7  -3   -8.10    4.50
  27   7  -3  -13.40    8.20
  25  -7  -3   10.10    6.80
  25   7  -3  -11.70    5.50
  25   7  -3   -1.80    7.50
 -25   7   3  -14.70   10.00
 -25   7   3    8.40    4.10
 -23  -7   3   10.00    7.70
  23  -7  -3    1.10    4.70
 -23   7   3   -9.80    6.20
  23   7  -3    0.10    4.50
  23   7  -3    8.40    6.20
 -23   7   3   -9.90    5.90
  21  -7  -3   -1.20    3.30
  21  -7  -3   -5.50    4.20
  21   7  -3    6.00    8.80
 -21   7   3   -3.50    6.50
 -21   7   3   16.10    9.20
  21   7  -3    5.00    6.00
  19  -7  -3   15.80    3.80
 -19  -7   3    9.60    7.90
  19  -7  -3   -1.60    6.00
  19   7  -3    9.20    8.50
  19   7  -3    3.40    8.20
 -19   7   3   -8.40    9.40
 -19   7   3   18.90    9.30
  17  -7  -3   14.80    7.10
 -17  -7   3   37.00   14.70
 -17  -7   3   15.80   13.30
  17  -7  -3   34.40    8.80
 -17   7   3   33.50   10.90
 -17   7   3   18.10   11.60
  17   7  -3   19.00   10.50
  15  -7  -3   46.00   11.30
  15  -7  -3   55.19   12.00
 -15  -7   3   41.80   13.60
 -15  -7   3   54.19   13.40
 -15   7   3   55.69   18.30
  15   7  -3   61.59   15.60
  15   7  -3   70.09   16.50
 -15   7   3   59.19   19.50
  13  -7  -3   35.30    9.50
 -13  -7   3   39.20   13.10
  13  -7  -3   46.70   11.00
 -13  -7   3    8.90   13.00
 -13  -7   3   54.79   15.20
  13  -7  -3   35.50   10.80
 -13   7   3   40.60    9.30
  13   7  -3   33.10   13.70
 -13   7   3   30.00   13.40
 -13   7   3   51.99   15.60
  13   7  -3   43.20   13.30
  11  -7  -3    1.90    3.90
  11  -7  -3  -12.00    7.30
  11  -7  -3    5.10    4.10
 -11  -7   3    6.50    6.80
 -11  -7   3   -3.30    7.90
 -11  -7   3   -0.30    3.70
  11   7  -3   -0.60    4.20
 -11   7   3    5.10    6.50
 -11   7   3   -3.50    4.40
 -11   7   3    2.50    6.60
  11   7  -3    2.00    4.40
  -9  -7   3   59.69   14.40
   9  -7  -3   63.19   12.00
   9  -7  -3   75.29   17.70
  -9  -7   3   55.79   14.10
   9  -7  -3   66.59   13.20
   9  -7  -3   42.30   15.30
  -9  -7   3   61.59   16.10
   9   7  -3   50.99   11.70
  -9   7   3   87.59   18.30
  -9   7   3   57.19    6.70
  -9   7   3   76.19   10.40
  -9   7   3   78.59    8.10
  -9   7   3   43.70    9.80
  -9   7   3   64.39   18.10
   9   7  -3   47.90   14.20
   9   7  -3   64.79   15.20
   9   7  -3   57.19   15.20
   9   7  -3   83.59   11.00
   7  -7  -3   66.99   17.50
   7  -7  -3   56.29   13.20
  -7  -7   3   64.99   14.60
   7  -7  -3   50.79   11.50
   7  -7  -3   50.29   10.60
  -7  -7   3   60.89   14.70
  -7  -7   3   53.19   14.00
   7   7  -3   56.79    4.70
   7   7  -3   60.89   15.00
   7   7  -3   99.09   19.30
   7   7  -3   72.89   16.80
   7   7  -3   73.99   12.90
  -7   7   3   66.29    8.60
  -7   7   3   61.29    8.40
  -7   7   3   77.99    8.40
  -7   7   3   52.49   13.10
  -7   7   3   59.89   12.20
   7   7  -3   39.90   10.60
  -7   7   3   67.49   19.00
   7   7  -3   57.59    4.90
   5  -7  -3  120.89   15.10
  -5  -7   3  113.39    8.00
  -5  -7   3   85.59   15.80
   5  -7  -3   96.89   19.90
   5  -7  -3   99.19   13.40
  -5  -7   3   94.69   18.50
  -5  -7   3  107.89   19.90
   5  -7  -3  105.69   14.70
  -5   7   3  122.69   11.70
   5   7  -3  106.79   19.70
   5   7  -3   94.09   16.30
  -5   7   3  108.09   12.80
   5   7  -3   98.29   18.00
  -5   7   3  120.09   14.60
   5   7  -3  139.89   23.20
  -5   7   3  109.69   11.60
   5   7  -3   98.89   12.90
  -5   7   3   93.49   20.40
   5   7  -3  102.39    8.40
  -5   7   3  111.79   11.50
   3  -7  -3  151.68   19.80
   3  -7  -3  146.69   15.50
  -3  -7   3  149.19   19.00
  -3  -7   3  137.09   19.80
  -3  -7   3  166.48   16.90
   3  -7  -3  143.29   16.10
   3  -7  -3  132.39   15.60
  -3  -7   3  143.99   11.80
  -3   7   3  152.38   14.20
  -3   7   3  122.59   14.10
   3   7  -3  140.69   14.50
  -3   7   3  124.99   12.90
   3   7  -3  123.39   18.40
   3   7  -3  135.79   17.00
   3   7  -3  122.29   15.00
  -3   7   3  130.59   14.50
   3   7  -3  136.59   11.70
   3   7  -3  145.79   19.10
  -3   7   3  124.59   13.30
  -3   7   3  159.48   21.10
  -1  -7   3  147.29   19.60
  -1  -7   3  157.78   13.50
   1  -7  -3  159.58   17.40
   1  -7  -3  144.59   14.10
   1  -7  -3  145.79   16.80
  -1  -7   3  166.78   16.90
   1  -7  -3  149.99   18.90
  -1  -7   3  138.99   19.00
  -1  -7   3  166.48   19.80
   1   7  -3  146.99   18.10
  -1   7   3  145.49   15.60
   1   7  -3  141.59   20.40
   1   7  -3  132.89   16.10
  -1   7   3  169.88   16.30
  -1   7   3  153.88   14.90
   1   7  -3  160.68   14.80
  -1   7   3  165.68   15.20
  -1   7   3  131.09   18.10
  -1   7   3  139.69   13.10
   1   7  -3  133.69   17.20
   1   7  -3  148.09   13.70
  -1  -7  -3  153.98   17.50
   1  -7   3  139.19   17.90
   1  -7   3  133.79   19.90
  -1  -7  -3  130.09   16.40
  -1  -7  -3  121.59   22.00
   1  -7   3  148.09   17.90
  -1  -7  -3  143.89   12.30
  -1  -7  -3  137.49   10.70
   1  -7   3  135.99   15.20
   1  -7   3  131.59   13.80
   1   7   3  133.39   14.30
  -1   7  -3  144.09   16.50
  -1   7  -3  127.19   13.30
   1   7   3  141.19   18.80
   1   7   3  132.59   15.20
  -1   7  -3  144.59   15.30
   1   7   3  121.79   15.60
  -1   7  -3  117.99   14.90
  -1   7  -3  155.18   22.00
  -3  -7  -3   57.89   12.10
   3  -7   3   58.69   12.20
   3  -7   3   73.29   15.10
  -3  -7  -3   65.29    5.30
   3  -7   3   60.39   13.30
  -3  -7  -3   70.09   13.60
   3  -7   3   52.29   15.80
  -3  -7  -3   47.70   12.40
   3  -7   3   67.49   13.00
  -3   7  -3   63.99   11.00
  -3   7  -3   49.10   11.60
  -3   7  -3   78.29   10.60
   3   7   3   74.59   10.30
   3   7   3   63.79   14.30
   3   7   3   56.39   13.30
   3   7   3   68.39   13.40
   3   7   3   62.19   13.00
  -3   7  -3   38.40    9.20
  -3   7  -3   69.99   17.00
   5  -7   3   32.60    7.50
  -5  -7  -3   23.70    7.80
  -5  -7  -3   30.00    9.30
   5  -7   3   12.00    7.50
   5  -7   3   22.50    8.40
   5  -7   3   22.40    7.90
   5  -7   3   14.50    7.50
  -5  -7  -3   25.20    8.70
   5   7   3   22.40    8.30
  -5   7  -3    5.90    4.90
  -5   7  -3   31.30    7.70
  -5   7  -3   17.70    5.20
   5   7   3   12.30    5.40
  -5   7  -3   19.20    6.10
   5   7   3   15.80    7.50
  -5   7  -3   12.50    9.50
   5   7   3   25.60    9.50
   7  -7   3   32.50   10.30
  -7  -7  -3   34.70    8.60
  -7  -7  -3   28.80    8.40
   7  -7   3   17.30    8.40
   7  -7   3   30.30    8.90
  -7  -7  -3    6.90    7.00
   7  -7   3   22.00    7.60
   7  -7   3   23.80    7.00
   7   7   3   17.80    8.10
   7   7   3   26.80    7.60
   7   7   3   15.30    6.70
   7   7   3   24.30    6.20
  -7   7  -3   24.20    5.40
  -7   7  -3   16.00    6.00
  -7   7  -3   20.60    5.60
  -7   7  -3   29.20    7.10
  -7   7  -3   20.80    9.10
   7   7   3   25.10    8.20
  -9  -7  -3   51.89   14.70
   9  -7   3   54.39   11.50
   9  -7   3   29.00   13.80
  -9  -7  -3   59.19   15.40
   9  -7   3   58.09   12.20
   9  -7   3   71.69   14.20
  -9  -7  -3   42.80   12.30
  -9  -7  -3   55.69   13.20
   9  -7   3   49.70   15.50
   9   7   3   40.80   10.10
  -9   7  -3   59.59   17.30
  -9   7  -3   56.39   13.10
   9   7   3   53.19   14.50
  -9   7  -3   52.09    9.00
  -9   7  -3   43.20   12.10
  -9   7  -3   58.99   10.90
   9   7   3   37.20   10.40
   9   7   3   51.99   14.00
   9   7   3   53.29   12.40
  11  -7   3    4.90    4.70
  11  -7   3    1.40    6.60
  11  -7   3   16.50    6.80
 -11  -7  -3   21.30   10.20
 -11  -7  -3    6.80    6.50
  11   7   3   18.50    5.70
 -11   7  -3   -5.40    6.40
 -11   7  -3   14.00    8.30
 -11   7  -3    6.50    3.20
  11   7   3   11.60    7.20
  11   7   3    6.60    7.10
 -11   7  -3   10.10    5.20
  13  -7   3  254.67   19.30
 -13  -7  -3  247.28   27.90
 -13  -7  -3  222.38   26.30
  13  -7   3  247.08   22.40
  13  -7   3  219.68   22.90
 -13   7  -3  234.28   30.80
  13   7   3  239.48   24.10
 -13   7  -3  271.27   31.00
  13   7   3  225.48   24.90
 -15  -7  -3   50.49   14.60
  15  -7   3   39.30   11.30
  15  -7   3   62.89   13.90
  15   7   3   47.50   12.80
 -15   7  -3   54.19   16.70
 -15   7  -3   60.49   19.70
  15   7   3   47.20   13.80
  17  -7   3   27.50   10.00
 -17  -7  -3   22.00   10.80
  17  -7   3   23.50    8.70
  17   7   3   26.20    5.50
  17   7   3   18.30    8.00
 -17   7  -3   15.40   11.80
  19  -7   3   16.30    8.40
 -19  -7  -3    7.90    6.10
  19  -7   3    9.40    6.20
 -19   7  -3    5.40    6.60
  19   7   3   11.90    7.90
 -19   7  -3   13.40   14.60
  19   7   3    1.90    7.10
  21  -7   3    1.10    4.80
 -21  -7  -3   -6.30   13.00
  21  -7   3    5.60    6.40
 -21   7  -3   -0.80    6.90
 -21   7  -3    5.80    9.90
  21   7   3    3.90    4.30
  21   7   3   -2.30    7.10
  23  -7   3   -4.10    6.30
  23  -7   3    5.40    4.50
  23   7   3    0.80    5.30
  23   7   3   16.00    8.40
 -23   7  -3   -2.90    6.70
 -23   7  -3    6.50   15.80
  25  -7   3   22.10    7.40
 -25  -7  -3   -2.50    7.80
  25  -7   3   10.50    9.80
  25   7   3    0.30    7.40
  25   7   3   19.80    6.90
 -25   7  -3   -2.90    7.10
 -25   7  -3   29.10   13.00
  27  -7   3  -12.10    7.10
  27  -7   3   -5.60    7.90
 -27  -7  -3  -16.90   11.40
 -27   7  -3   -2.70    9.20
 -27   7  -3  -27.20   23.30
  27   7   3   -4.20   10.90
  27   7   3   17.40    6.80
 -24  -8   3    7.40    9.60
  24  -8  -3   -8.90    6.40
  24   8  -3   -4.20    6.10
 -24   8   3   -6.40    9.40
 -24   8   3   -5.10   11.80
  24   8  -3  -12.20    7.90
 -22  -8   3    0.30    7.30
 -22   8   3   26.50   12.60
 -22   8   3   16.70   12.10
  22   8  -3    7.20    6.30
  22   8  -3   -4.90    7.50
  20  -8  -3    1.90    4.50
 -20  -8   3    2.00   13.10
 -20   8   3    0.50    6.70
 -20   8   3  -10.60    9.00
  20   8  -3   11.40    7.70
 -18  -8   3   10.70    5.80
 -18  -8   3   14.10    9.10
  18  -8  -3    4.50    6.80
 -18   8   3   14.80    8.70
 -18   8   3   -2.10   12.60
  18   8  -3    9.50    5.90
 -16  -8   3   -4.60   10.60
  16  -8  -3    2.90    6.50
 -16  -8   3   -7.90    5.60
  16  -8  -3    7.70    4.30
 -16   8   3   -2.70    6.40
  16   8  -3    1.50    5.30
 -16   8   3   -0.50    5.60
 -14  -8   3  -15.60    6.50
  14  -8  -3   -8.50    4.20
 -14  -8   3   -1.20    7.60
  14  -8  -3   -6.60    4.80
 -14   8   3    8.10    4.20
  14   8  -3    2.60    3.90
 -14   8   3   -2.50    4.30
  12  -8  -3    1.00    4.90
 -12  -8   3    4.30    5.20
  12  -8  -3   16.00    9.50
 -12  -8   3    3.80    9.70
  12  -8  -3   13.30    6.70
 -12   8   3   -0.50    6.30
  12   8  -3   -5.70    6.10
  12   8  -3   -8.70    6.00
 -12   8   3   17.60   10.40
  10  -8  -3   17.30    6.80
 -10  -8   3   12.70    6.00
[truncated: 1,194,756 more chars]
