# Supplementary material for: Synthesis, crystal structure and Hirshfeld surface analysis of bis­[N-(4-chloro­benz­yl)-N-do­decyl­dithio­carbamato-κ2S,S′]palladium(II)
Source: Acta Crystallogr E Crystallogr Commun. 2026 Mar 24;82(Pt 4):384–7. doi: 10.1107/S205698902600188X (PMC13055962; doi:10.1107/S205698902600188X)
Supplement: Supplementary file 2 [file e-82-00384-Isup2.hkl]

#
# h,k,l, Fc-squared, Fo-squared, sigma(Fo-squared), status flag
#
data_I
_shelx_title 'bis(N-(4-chlorobenzyl)-N-dodecyldithiocarbamato-S,S')2 palladium(II) at 300 K in C 2/c'
_shelx_refln_list_code          4
_shelx_F_calc_maximum      553.84
_exptl_crystal_F_000      1840.00
_reflns_d_resolution_high  0.7484

loop_
 _space_group_symop_operation_xyz
 'x, y, z'
 '-x, y, -z+1/2'
 'x+1/2, y+1/2, z'
 '-x+1/2, y+1/2, -z+1/2'
 '-x, -y, -z'
 'x, -y, z-1/2'
 '-x+1/2, -y+1/2, -z'
 'x+1/2, -y+1/2, z-1/2'

_cell_length_a    24.3483
_cell_length_b    10.0966
_cell_length_c    18.3551
_cell_angle_alpha  90.000
_cell_angle_beta   91.168
_cell_angle_gamma  90.000

_shelx_F_squared_multiplier     1.000

loop_
 _refln_index_h
 _refln_index_k
 _refln_index_l
 _refln_F_squared_calc
 _refln_F_squared_meas
 _refln_F_squared_sigma
 _refln_observed_status
   4   0   0      41180.82      42029.95       397.60 o
   6   0   0         55.39        421.48        33.40 o
   8   0   0        326.18        451.02        41.63 o
  10   0   0       7307.40       7385.05       160.90 o
  12   0   0       8692.41       8422.47       188.63 o
  14   0   0       2892.43       3049.00       117.37 o
  16   0   0       1381.21       1332.03        96.44 o
  18   0   0         72.54          7.41        33.54 o
  20   0   0         13.90         54.54        46.02 o
  22   0   0        327.28        461.93       124.55 o
  24   0   0         26.10         -8.67       117.07 o
  26   0   0         66.25         10.95       193.31 o
  28   0   0        198.12         69.20       149.06 o
  30   0   0         75.97       -100.38       123.35 o
  32   0   0         19.06       -143.64       143.64 o
   1   1   0       1324.00       1277.21        26.51 o
   3   1   0       3036.35       3108.05        43.45 o
   5   1   0      51295.15      52337.59       451.39 o
   7   1   0      13556.58      14465.29       152.80 o
   9   1   0       2492.09       2480.56        60.53 o
  11   1   0        643.10        483.76        33.73 o
  13   1   0       1859.28       1868.48        65.78 o
  15   1   0        175.65         87.61        25.39 o
  17   1   0       1107.15       1291.38        70.42 o
  19   1   0        439.69        463.84        48.07 o
  21   1   0         37.22        -25.49        32.13 o
  23   1   0         12.84        -25.68        53.66 o
  25   1   0          5.27        -72.98        72.98 o
  27   1   0         19.44        -70.39        70.39 o
  29   1   0          1.52         63.84       107.75 o
  31   1   0         10.40       -137.23       138.20 o
   0   2   0      59043.24      59514.00       581.06 o
   2   2   0      53676.92      54946.60       382.49 o
   4   2   0      55968.19      55955.16       437.36 o
   6   2   0      29699.58      28291.10       234.01 o
   8   2   0       8113.57       8350.32       112.24 o
  10   2   0         74.82         19.33        15.43 o
  12   2   0      13945.32      14449.74       181.05 o
  14   2   0       6229.99       6663.40       124.69 o
  16   2   0       1921.48       1870.06        82.00 o
  18   2   0         80.84        181.71        32.79 o
  20   2   0        103.99        108.75        38.78 o
  22   2   0        163.30        140.09        66.31 o
  24   2   0        165.03        148.80        72.82 o
  26   2   0        146.19        140.33        97.54 o
  28   2   0         72.29        -89.70        89.70 o
  30   2   0         52.82       -100.58       100.58 o
  32   2   0         13.42        -76.24        88.73 o
   1   3   0        100.41         73.54        13.94 o
   3   3   0       1161.30       1104.02        47.12 o
   5   3   0       1789.13       1782.62        42.96 o
   7   3   0       2853.74       3100.48        65.70 o
   9   3   0       2209.42       2394.11        64.21 o
  11   3   0       1163.65       1147.80        49.63 o
  13   3   0       1261.88       1108.69        53.00 o
  15   3   0        431.29        389.54        38.61 o
  17   3   0        139.50        160.23        35.01 o
  19   3   0         49.37         46.55        30.28 o
  21   3   0         37.07        -48.64        48.64 o
  23   3   0         45.83        -71.48        71.48 o
  25   3   0          5.89        397.12       265.91 o
  27   3   0         19.90        -59.97        59.97 o
  29   3   0          8.19         38.04       165.39 o
  31   3   0         11.00        -37.72       316.65 o
   0   4   0        393.69        474.28        45.94 o
   2   4   0      11337.14      10602.32       134.21 o
   4   4   0      17655.03      17186.96       212.09 o
   6   4   0      34629.05      34798.85       362.24 o
   8   4   0      24989.31      24966.78       292.86 o
  10   4   0      11881.50      12524.29       167.08 o
  12   4   0       3604.25       3626.76        82.52 o
  14   4   0       1426.99       1193.19        57.36 o
  16   4   0       1173.80       1223.79        61.16 o
  18   4   0       1420.59       1447.76       102.89 o
  20   4   0       1070.14       1142.24       112.85 o
  22   4   0        189.71        166.88        76.41 o
  24   4   0          0.48        -43.36        43.36 o
  26   4   0          6.49        -38.82        60.68 o
  28   4   0          1.49        -51.00        59.89 o
  30   4   0          5.15        -61.93        85.28 o
   1   5   0         48.28         69.09        18.84 o
   3   5   0        420.94        422.55        31.51 o
   5   5   0      12315.75      12636.42       187.36 o
   7   5   0      10284.18      10573.77       171.34 o
   9   5   0        300.68        393.08        38.05 o
  11   5   0         77.19         18.57        19.40 o
  13   5   0         20.30         -9.02        26.74 o
  15   5   0        509.21        512.27        44.09 o
  17   5   0        407.37        278.49        65.94 o
  19   5   0        485.50        434.94        77.27 o
  21   5   0          0.54        -61.10        61.10 o
  23   5   0        214.72        -19.37        72.74 o
  25   5   0         55.43        -72.50        72.50 o
  27   5   0         34.76        263.78       134.96 o
  29   5   0          4.49        339.75       149.12 o
   0   6   0      18208.05      17969.42       311.32 o
   2   6   0      10985.58      11014.72       162.55 o
   4   6   0       4806.66       4914.98       120.39 o
   6   6   0      15982.95      15762.18       229.70 o
   8   6   0       3930.43       3877.33       108.68 o
  10   6   0       3254.22       3356.78       104.15 o
  12   6   0        754.31        817.98        58.48 o
  14   6   0       2260.37       2186.26       110.17 o
  16   6   0       2014.27       1704.78       138.25 o
  18   6   0        724.42        453.62       107.52 o
  20   6   0        142.65        142.02        77.28 o
  22   6   0         24.46        177.41        83.11 o
  24   6   0          1.59        173.79       115.36 o
  26   6   0          5.36          1.22       110.87 o
  28   6   0         28.00         44.35        89.45 o
   1   7   0        927.70        988.58        62.55 o
   3   7   0       3205.57       3234.20        86.05 o
   5   7   0        950.08        985.92        69.19 o
   7   7   0        111.46         48.73        33.12 o
   9   7   0         14.17        -23.41        36.34 o
  11   7   0       1398.21       1160.15        87.11 o
  13   7   0        550.26        520.18        86.14 o
  15   7   0         54.54        -12.69        62.63 o
  17   7   0         15.50        -98.93        98.93 o
  19   7   0          1.09         -9.11        56.68 o
  21   7   0         18.82         34.57        60.80 o
  23   7   0         69.23        115.82        83.56 o
  25   7   0         62.51        -76.03        76.03 o
  27   7   0         21.33         95.20       101.40 o
   0   8   0       4559.61       4662.58       172.54 o
   2   8   0       3540.17       3468.47       107.18 o
   4   8   0       1276.46       1262.99        83.31 o
   6   8   0       3164.61       3484.70       127.16 o
   8   8   0        584.74        477.91        71.05 o
  10   8   0        777.90        799.10       101.99 o
  12   8   0       1127.57       1333.76       121.12 o
  14   8   0       1325.78       1240.25       156.50 o
  16   8   0        471.03        556.32        90.82 o
  18   8   0         88.65        113.99       128.97 o
  20   8   0         34.66        129.51        75.95 o
  22   8   0         42.74         18.18        98.43 o
  24   8   0         44.53         78.96       102.66 o
  26   8   0         37.34        376.09       125.67 o
   1   9   0         75.08        164.48        70.49 o
   3   9   0         34.04         53.76        69.69 o
   5   9   0         10.33         -5.43        50.20 o
   7   9   0        451.45        416.02        80.68 o
   9   9   0        691.93        634.07       112.79 o
  11   9   0        382.17        277.02        90.14 o
  13   9   0        109.92         -9.76        59.59 o
  15   9   0         22.72        -85.38        85.38 o
  17   9   0         10.26         37.29        63.71 o
  19   9   0          1.47        -72.32        75.76 o
  21   9   0          2.66        115.72       100.83 o
  23   9   0         23.17        -98.31        98.31 o
   0  10   0        913.14       1125.83       184.26 o
   2  10   0        804.30        777.56       125.14 o
   4  10   0        689.93        696.00       114.66 o
   6  10   0        560.62        470.10        89.50 o
   8  10   0        563.47        690.37       113.54 o
  10  10   0        627.18        700.41       133.13 o
  12  10   0        460.89        504.40       110.73 o
  14  10   0        184.05        477.64       197.28 o
  16  10   0         69.53        122.84       158.07 o
  18  10   0         53.28        130.05        96.23 o
  20  10   0        128.97        384.52       127.00 o
   1  11   0          0.13        -13.07        72.56 o
   3  11   0          0.06        121.47       106.93 o
   5  11   0          2.33        -65.58        80.61 o
   7  11   0          7.46        235.16        78.91 o
   9  11   0          1.95        -64.42        64.42 o
  11  11   0         23.19        245.47       126.26 o
  13  11   0         46.02        -63.19        86.90 o
  15  11   0         12.68        -53.85       159.33 o
  17  11   0          7.72        118.35       139.73 o
   0  12   0         38.87         49.67       204.49 o
   2  12   0         46.95        142.20       149.14 o
   4  12   0         85.47         10.35       147.22 o
   6  12   0        140.12        288.23       121.59 o
   8  12   0        393.48        542.79       130.87 o
  10  12   0        254.31        222.77       116.89 o
  12  12   0        141.27        249.24       106.09 o
  14  12   0         44.27         -6.19       173.48 o
   1  13   0          2.12        -47.88       107.83 o
   3  13   0         11.02        -41.81       122.92 o
   5  13   0         39.46        -47.33       143.52 o
   7  13   0          3.79         82.65       137.71 o
 -31   1   1        128.03        141.25        95.09 o
 -29   1   1        222.60        -29.15       113.30 o
 -27   1   1        332.02        343.79       136.60 o
 -25   1   1        135.42         62.71        77.25 o
 -23   1   1         13.08        -28.77        41.97 o
 -21   1   1         22.77         -6.85        35.75 o
 -19   1   1        102.22         78.06        33.36 o
 -17   1   1       2927.70       3235.75        98.66 o
 -15   1   1         49.32         21.83        21.01 o
 -13   1   1       2612.58       2483.50        76.17 o
 -11   1   1       1995.86       1879.06        60.78 o
  -9   1   1       2520.51       2396.58        59.58 o
  -7   1   1      21616.88      21070.00       190.94 o
  -5   1   1     306743.12     310988.12      4770.10 o
  -3   1   1      43936.01      46036.78       437.52 o
  -1   1   1      43444.47      43717.46       406.47 o
   1   1   1      17260.14      17096.54       172.43 o
   3   1   1      32004.78      33029.54       223.68 o
   5   1   1      10047.08      10088.91       102.22 o
   7   1   1      29112.35      28003.19       240.31 o
   9   1   1      19235.23      18748.68       212.10 o
  11   1   1      24740.58      24201.09       296.99 o
  13   1   1      16582.25      17062.94       206.91 o
  15   1   1       7751.76       8079.91       142.49 o
  17   1   1       5679.07       5841.91       126.96 o
  19   1   1          3.18        -27.23        27.23 o
  21   1   1         78.76          8.98        37.26 o
  23   1   1         77.87         35.97        38.46 o
  25   1   1        142.58         -7.11        58.16 o
  27   1   1         13.26         43.23        73.29 o
  29   1   1         47.70         16.12        85.73 o
  31   1   1          6.76        -24.51        85.11 o
 -32   2   1         32.21          8.51       115.03 o
 -30   2   1          1.73        -41.97       107.83 o
 -28   2   1          8.85         -8.67        58.84 o
 -26   2   1         46.94         46.42        70.88 o
 -24   2   1         38.43        -43.05        43.05 o
 -22   2   1          4.30         83.08        78.92 o
 -20   2   1        202.93        246.33        45.86 o
 -18   2   1       1059.73        997.84        65.67 o
 -16   2   1        421.10        375.55        39.81 o
 -14   2   1          6.22        -15.08        15.08 o
 -12   2   1       3077.59       3106.52        75.63 o
 -10   2   1        183.77        122.82        18.49 o
  -8   2   1       8408.32       8333.08       109.98 o
  -6   2   1      14531.57      14756.19       166.95 o
  -4   2   1        294.35        290.21        18.67 o
  -2   2   1       2034.02       1789.83        38.92 o
   0   2   1      13613.46      13893.63       128.32 o
   2   2   1      99612.35      99654.89      1209.44 o
   4   2   1      58205.55      58462.91       408.95 o
   6   2   1        293.44        269.74        21.55 o
   8   2   1       7263.37       7539.25       106.24 o
  10   2   1      18177.69      19169.41       215.42 o
  12   2   1      19050.74      19607.22       218.13 o
  14   2   1          0.38          8.04        23.06 o
  16   2   1         77.44         51.83        23.34 o
  18   2   1        378.24        270.80        37.76 o
  20   2   1         14.63        -25.96        42.71 o
  22   2   1        100.28         74.88        56.97 o
  24   2   1         99.70        248.66        70.27 o
  26   2   1         17.29         70.16       141.67 o
  28   2   1          2.64         65.11        71.66 o
  30   2   1         10.41          4.87        94.84 o
  32   2   1          1.22       -167.12       167.12 o
 -31   3   1         45.88        -40.45        91.09 o
 -29   3   1          6.69        226.04       159.57 o
 -27   3   1         37.20         59.48        91.83 o
 -25   3   1        200.08        447.33       111.16 o
 -23   3   1        457.79        511.97        92.46 o
 -21   3   1        785.55        809.73        84.42 o
 -19   3   1        642.82        667.56        65.02 o
 -17   3   1         70.93         61.23        22.48 o
 -15   3   1         21.83        -21.62        21.62 o
 -13   3   1         60.45        -18.30        18.30 o
 -11   3   1       5096.14       5004.59        93.53 o
  -9   3   1      25329.74      25256.51       290.86 o
  -7   3   1       3387.10       3014.66        64.86 o
  -5   3   1       4524.48       4556.40        75.51 o
  -3   3   1       2054.75       1885.22        46.28 o
  -1   3   1      21893.35      21580.51       196.59 o
   1   3   1      46115.95      45806.22       357.86 o
   3   3   1      36487.47      36257.09       310.51 o
   5   3   1      44181.86      43897.25       334.93 o
   7   3   1      79077.96      80209.21       559.27 o
   9   3   1      69812.24      71274.41       511.35 o
  11   3   1      22041.14      22763.63       274.05 o
  13   3   1       2584.53       2637.24        76.25 o
  15   3   1        827.24        761.24        47.18 o
  17   3   1        525.14        584.12        41.48 o
  19   3   1        688.47        719.47        70.13 o
  21   3   1        764.58        805.98       103.15 o
  23   3   1        321.70        164.13        73.80 o
  25   3   1         94.93         14.84        71.31 o
  27   3   1          8.06        -56.70        74.82 o
  29   3   1         24.43        -92.99       108.72 o
  31   3   1          0.32        -67.56       118.34 o
 -30   4   1          0.24         -3.75        78.20 o
 -28   4   1          1.17         57.67        98.82 o
 -26   4   1          0.97        -63.63        63.63 o
 -24   4   1          0.37        199.66        87.93 o
 -22   4   1          0.52        -56.78        56.78 o
 -20   4   1         21.96        -17.05        37.39 o
 -18   4   1          7.95         43.87        40.85 o
 -16   4   1        596.53        454.37        47.16 o
 -14   4   1        557.68        372.90        43.18 o
 -12   4   1          9.44        -20.39        20.39 o
 -10   4   1        877.61        960.99        37.85 o
  -8   4   1       1775.42       1896.81        56.20 o
  -6   4   1       3370.65       3711.99        73.23 o
  -4   4   1       6052.32       6251.11        96.69 o
  -2   4   1       7553.19       7668.99       112.99 o
   0   4   1       3177.06       3401.50        73.70 o
   2   4   1      20478.35      21205.08       220.81 o
   4   4   1        266.58        224.11        26.47 o
   6   4   1         41.32         -1.16        17.41 o
   8   4   1        119.26        111.27        18.36 o
  10   4   1        506.57        594.84        39.56 o
  12   4   1       1443.37       1602.50        61.85 o
  14   4   1        465.46        469.20        40.60 o
  16   4   1         64.39         51.98        26.79 o
  18   4   1          0.43        -30.13        35.77 o
  20   4   1        122.29        110.81        62.58 o
  22   4   1         45.09        -55.79        55.79 o
  24   4   1          0.85         49.40        67.03 o
  26   4   1         22.06         11.65        91.68 o
  28   4   1         32.01        120.33        78.06 o
  30   4   1         15.59        130.70        89.21 o
 -29   5   1          0.09        -34.75        82.80 o
 -27   5   1         25.10       -105.61       105.61 o
 -25   5   1        252.58        325.53       131.46 o
 -23   5   1        794.72        785.56       127.54 o
 -21   5   1        897.00        794.50       138.34 o
 -19   5   1       1232.33       1258.35       117.69 o
 -17   5   1        236.48        320.51        57.59 o
 -15   5   1        597.11        498.33        51.63 o
 -13   5   1        545.63        480.59        51.19 o
 -11   5   1       1339.53       1224.77        44.96 o
  -9   5   1       3195.20       3097.10        73.99 o
  -7   5   1       5921.12       5860.11       120.84 o
  -5   5   1      13350.78      12934.25       188.63 o
  -3   5   1      22889.91      22443.90       240.07 o
  -1   5   1        592.83        718.44        43.20 o
   1   5   1      24794.98      25447.07       257.55 o
   3   5   1      11232.84      11199.20       146.17 o
   5   5   1      27886.64      27762.11       304.78 o
   7   5   1      14764.79      15316.99       208.75 o
   9   5   1       7169.65       7056.46       139.95 o
  11   5   1       4453.63       4343.84        93.36 o
  13   5   1       2704.23       2599.60        79.27 o
  15   5   1       1558.79       1499.75        67.29 o
  17   5   1        575.86        560.25        82.65 o
  19   5   1        529.55        505.80        86.96 o
  21   5   1        126.92        118.86        71.09 o
  23   5   1        286.59        165.84        91.41 o
  25   5   1          1.76        287.92       115.10 o
  27   5   1          9.21        111.39       113.75 o
  29   5   1         11.51        -98.93        98.93 o
 -28   6   1        112.45         88.52       106.94 o
 -26   6   1        103.47         71.07       130.16 o
 -24   6   1        116.49       -129.26       129.26 o
 -22   6   1         17.24        204.68        65.43 o
 -20   6   1          2.66         20.76        48.31 o
 -18   6   1        131.53         37.08        54.59 o
 -16   6   1        481.84        305.15        73.30 o
 -14   6   1        160.90        145.64        49.12 o
 -12   6   1          7.87         -5.46        20.40 o
 -10   6   1         73.53         49.45        33.33 o
  -8   6   1       1380.70       1673.16        75.73 o
  -6   6   1       3032.40       3405.87       103.70 o
  -4   6   1       6188.77       6161.49       108.20 o
  -2   6   1       1261.50       1275.95        63.14 o
   0   6   1          3.83         -7.92        19.75 o
   2   6   1        729.35        792.05        47.72 o
   4   6   1        831.90        761.25        55.04 o
   6   6   1         57.99        103.55        25.43 o
   8   6   1       1244.78       1350.53        72.08 o
  10   6   1        766.23        638.48        59.89 o
  12   6   1        310.27        303.42        41.77 o
  14   6   1       1336.21       1202.46        90.26 o
  16   6   1        316.79        374.71        80.75 o
  18   6   1        630.28        623.79       112.85 o
  20   6   1        105.03        139.12        53.41 o
  22   6   1          4.23        114.84        90.11 o
  24   6   1         15.81         -2.23        70.39 o
  26   6   1          6.05        -32.09       104.65 o
  28   6   1          8.91         27.13        97.36 o
 -27   7   1         32.69       -110.05       110.05 o
 -25   7   1         11.64        103.75        93.90 o
 -23   7   1          9.60        -29.87        76.17 o
 -21   7   1         44.59        119.78        66.80 o
 -19   7   1        163.52        142.05        67.13 o
 -17   7   1        534.22        489.97       103.27 o
 -15   7   1       1351.34       1216.28       126.72 o
 -13   7   1       1457.23       1300.79       119.71 o
 -11   7   1       5566.87       6058.21       176.68 o
  -9   7   1        397.53        283.25        43.20 o
  -7   7   1       1185.25       1116.85        77.72 o
  -5   7   1       3097.33       3063.32       109.26 o
  -3   7   1       6766.84       6998.22       131.98 o
  -1   7   1      11703.30      12009.97       185.74 o
   1   7   1      11675.81      11595.89       180.66 o
   3   7   1       5040.84       5335.13       104.40 o
   5   7   1       1233.31       1255.58        78.84 o
   7   7   1        592.77        585.07        55.85 o
   9   7   1       2536.02       2739.22       115.61 o
  11   7   1       4060.23       4225.49       159.62 o
  13   7   1       1479.60       1635.17       124.41 o
  15   7   1       1648.76       1693.38       165.44 o
  17   7   1        899.30        973.43       132.00 o
  19   7   1        169.92         93.07       100.93 o
  21   7   1         87.55         68.88        77.54 o
  23   7   1         99.00        -63.81        63.81 o
  25   7   1         82.23        202.14        97.71 o
  27   7   1         77.48        116.28       103.43 o
 -26   8   1         53.44        208.67       103.48 o
 -24   8   1          3.56        -17.97       172.60 o
 -22   8   1         25.81         44.33        95.29 o
 -20   8   1         34.40        -67.27        67.27 o
 -18   8   1          6.88         54.98        55.02 o
 -16   8   1          0.77        -59.75       151.34 o
 -14   8   1        113.65        219.02        96.55 o
 -12   8   1        319.07        267.13        73.47 o
 -10   8   1        572.89        400.68        80.42 o
  -8   8   1        814.77        568.21        88.05 o
  -6   8   1        199.84        266.99        49.43 o
  -4   8   1         26.35        -31.18        47.92 o
  -2   8   1        371.93        355.28        44.35 o
   0   8   1        607.66        629.97        53.96 o
   2   8   1        331.56        351.63        41.78 o
   4   8   1        163.09         76.35        41.08 o
   6   8   1        927.09        815.39        72.68 o
   8   8   1         23.33         -6.18        45.77 o
  10   8   1          1.98        -45.50        45.50 o
  12   8   1         63.50        -57.62        57.62 o
  14   8   1        238.12        174.40        68.68 o
  16   8   1        519.65        429.82        86.13 o
  18   8   1         72.11        208.37       109.11 o
  20   8   1         14.07        -10.29       135.86 o
  22   8   1          1.84        -73.56        73.56 o
  24   8   1          1.26        -96.09        96.09 o
  26   8   1         14.99        -34.09        98.08 o
 -23   9   1          0.54        -67.49       122.01 o
 -21   9   1          1.51        -89.37       147.11 o
 -19   9   1         76.45        -87.97        87.97 o
 -17   9   1        248.83        257.63       122.00 o
 -15   9   1        494.09        415.62       106.46 o
 -13   9   1        635.23        621.50       122.68 o
 -11   9   1        830.46        745.50       120.42 o
  -9   9   1        878.23        672.42       120.25 o
  -7   9   1        849.01        821.47        97.05 o
  -5   9   1       1027.52       1343.21       114.75 o
  -3   9   1       1742.33       1506.16       124.08 o
  -1   9   1       1687.00       1814.91       147.27 o
   1   9   1       3237.90       3436.04       161.88 o
   3   9   1        895.59        831.03       101.61 o
   5   9   1        330.23        301.71        74.62 o
   7   9   1        507.63        403.13        91.69 o
   9   9   1        861.54        673.69       115.70 o
  11   9   1        918.70       1070.65       133.43 o
  13   9   1        670.06        699.79       109.37 o
  15   9   1        507.69        649.13       115.61 o
  17   9   1        367.54        413.38        97.98 o
  19   9   1        172.67        191.22        96.87 o
  21   9   1         78.36         83.21        78.53 o
  23   9   1        179.87        383.82       111.02 o
 -20  10   1         11.64        172.39        88.68 o
 -18  10   1         98.83         64.13       110.05 o
 -16  10   1         21.23        -32.62        98.90 o
 -14  10   1          6.67          2.43       101.15 o
 -12  10   1        150.49        -12.65        91.00 o
 -10  10   1        241.47         25.30        92.55 o
  -8  10   1         77.77         -8.95        57.48 o
  -6  10   1          7.50        -39.47        58.17 o
  -4  10   1         19.18        -76.61        76.61 o
  -2  10   1         69.96         81.77        72.68 o
   0  10   1         58.47        -61.49        61.49 o
   2  10   1          9.99         38.58        65.30 o
   4  10   1         49.52        -69.02        69.02 o
   6  10   1         25.64         77.68        71.96 o
   8  10   1         10.69        145.48        78.88 o
  10  10   1        164.88        126.79        93.01 o
  12  10   1        228.98        173.38        86.64 o
  14  10   1         56.14        112.72        91.08 o
  16  10   1          7.61        271.41       109.83 o
  18  10   1         24.80        125.58       130.16 o
  20  10   1         29.72         63.94       113.60 o
 -17  11   1         77.20        -41.88       164.75 o
 -15  11   1         93.57         61.01       133.40 o
 -13  11   1        173.13        154.38       116.58 o
 -11  11   1        235.76        308.28       102.76 o
  -9  11   1        662.08        702.09       157.35 o
  -7  11   1        665.71        849.84       147.78 o
  -5  11   1        774.71        799.87       146.80 o
  -3  11   1        367.97        345.42        97.92 o
  -1  11   1         86.32         43.96        99.28 o
   1  11   1         57.17         11.62        63.16 o
   3  11   1        234.75        191.15       117.57 o
   5  11   1        520.47        501.21       125.64 o
   7  11   1        380.12        124.44       113.89 o
   9  11   1        103.21        -32.52       140.04 o
  11  11   1         52.96        412.52       134.34 o
  13  11   1         82.61        -40.52       128.47 o
  15  11   1        138.08        352.77       128.16 o
  17  11   1        130.02        375.65       101.48 o
 -14  12   1          8.37         89.74       141.48 o
 -12  12   1          3.13         13.41       123.96 o
 -10  12   1          9.83         57.17       147.09 o
  -8  12   1         39.61        106.52       132.28 o
  -6  12   1         74.97       -105.64       133.01 o
  -4  12   1         80.09        -75.13        75.13 o
  -2  12   1         42.48        106.29       106.80 o
   0  12   1         20.42          8.48       105.83 o
   2  12   1         29.49         35.38        99.25 o
   4  12   1         30.28        117.27       112.17 o
   6  12   1          4.56        -98.73       108.75 o
   8  12   1         25.37        120.10        97.36 o
  10  12   1          1.34        -37.82       137.40 o
  12  12   1          5.66        -28.91       116.90 o
  14  12   1         32.88         57.83       171.65 o
  -7  13   1         75.82        159.08       134.24 o
  -5  13   1         61.72        199.03       123.45 o
  -3  13   1          5.00        -79.46       200.74 o
  -1  13   1         39.13        -85.60       116.34 o
   1  13   1         68.07        189.11       152.61 o
   3  13   1        166.20        168.42       136.12 o
   5  13   1        128.10        311.08       115.14 o
   7  13   1         67.54       -131.64       147.33 o
 -32   0   2        121.81         30.66       148.65 o
 -30   0   2        235.30        211.50       111.61 o
 -28   0   2        297.12        742.48       202.90 o
 -26   0   2        451.73        364.77       202.76 o
 -24   0   2        324.33        298.00        95.78 o
 -22   0   2       1276.62       1220.39       158.08 o
 -20   0   2        137.72         15.05        48.56 o
 -18   0   2       4537.85       4619.01       158.03 o
 -16   0   2       3337.23       3345.31       137.63 o
 -14   0   2       2552.87       2684.42       115.86 o
 -12   0   2       2037.63       2344.98        97.16 o
 -10   0   2       5046.04       5335.47       136.18 o
  -8   0   2         10.33          8.53        15.13 o
  -6   0   2      12119.61      13696.48       234.26 o
  -4   0   2        826.98       1148.08        42.50 o
  -2   0   2      30658.51      29005.10       295.18 o
   0   0   2      17710.58      20285.92       215.66 o
   2   0   2      25120.61      22855.19       233.57 o
   4   0   2      26161.26      25975.12       359.12 o
   6   0   2      31016.36      30447.97       388.75 o
   8   0   2      19642.98      19646.50       267.97 o
  10   0   2      34576.54      34919.91       555.10 o
  12   0   2      37662.52      37920.30       475.41 o
  14   0   2      19016.46      20875.48       339.50 o
  16   0   2       9319.57       9234.58       223.24 o
  18   0   2       2229.48       2290.78       122.12 o
  20   0   2       1384.02       1425.35       127.11 o
  22   0   2        533.64        633.13       116.44 o
  24   0   2        750.12        932.95       171.84 o
  26   0   2        344.64        226.62       119.13 o
  28   0   2        215.84        135.68       106.98 o
  30   0   2         36.69        100.69       107.41 o
  32   0   2          6.02        114.81       159.15 o
 -31   1   2          0.10        -75.29        75.29 o
 -29   1   2          2.92        228.14       138.96 o
 -27   1   2          3.06        -36.35        84.15 o
 -25   1   2        111.36        163.58        67.28 o
 -23   1   2          0.28        -59.11        59.11 o
 -21   1   2          0.30        -35.09        35.09 o
 -19   1   2        233.07        165.57        41.16 o
 -17   1   2       1476.85       1442.09        75.37 o
 -15   1   2         46.10          1.90        23.22 o
 -13   1   2       5779.99       6066.24       112.57 o
 -11   1   2       9502.35       9042.45       135.53 o
  -9   1   2        283.74        350.72        27.12 o
  -7   1   2      11888.17      11987.03       131.14 o
  -5   1   2      36540.90      39015.39       286.46 o
  -3   1   2      79348.95      78843.86       862.26 o
  -1   1   2       7726.38       7634.54        73.96 o
   1   1   2       4654.44       5220.23        58.32 o
   3   1   2       1295.58       1300.92        29.74 o
   5   1   2      51747.92      51394.21       379.49 o
   7   1   2       2114.55       2252.91        48.11 o
   9   1   2       2087.62       2217.89        56.01 o
  11   1   2       2965.19       3255.03        75.39 o
  13   1   2        621.95        710.08        47.38 o
  15   1   2          6.18         -1.44        18.82 o
  17   1   2        915.00       1070.68        64.80 o
  19   1   2        178.74        122.82        35.99 o
  21   1   2        160.91        180.54        50.81 o
  23   1   2        274.46        227.40        70.41 o
  25   1   2         74.78         38.81        62.78 o
  27   1   2         37.95        -80.00        80.00 o
  29   1   2          8.66        237.83       158.94 o
  31   1   2          6.34       -100.37       100.37 o
 -32   2   2         22.83        -36.60       112.62 o
 -30   2   2        100.46         69.20        71.83 o
 -28   2   2        110.11        106.27        83.00 o
 -26   2   2        265.34        178.94        93.39 o
 -24   2   2        340.87        358.51        76.16 o
 -22   2   2        570.07        518.36        65.36 o
 -20   2   2        829.54        718.05        70.15 o
 -18   2   2        925.73       1004.21        63.29 o
 -16   2   2       2024.65       2142.86        83.21 o
 -14   2   2       4070.77       3911.42        94.63 o
 -12   2   2        283.72        325.70        31.16 o
 -10   2   2      16296.95      16322.52       190.84 o
  -8   2   2        678.85        665.18        41.94 o
  -6   2   2       6747.86       6282.29       101.17 o
  -4   2   2       9270.20       8819.57        99.26 o
  -2   2   2       5368.33       5474.41        73.83 o
   0   2   2      25608.81      25387.68       201.56 o
   2   2   2      71774.58      72467.95       579.92 o
   4   2   2     103853.48     102832.52       749.13 o
   6   2   2      81697.51      82255.91       548.73 o
   8   2   2      32873.07      32862.82       306.63 o
  10   2   2       8879.35       8791.16       122.09 o
  12   2   2      20921.80      21532.61       229.58 o
  14   2   2       1241.21       1395.98        59.32 o
  16   2   2       5324.95       5359.60       117.53 o
  18   2   2       2999.50       3239.63       102.74 o
  20   2   2       1419.44       1274.53        95.01 o
  22   2   2        683.97        520.91        81.87 o
  24   2   2        180.78        130.77        93.24 o
  26   2   2         22.40         63.61        93.81 o
  28   2   2         10.07         34.56       117.77 o
  30   2   2          0.39       -134.35       134.35 o
 -31   3   2          1.49         -6.89       119.98 o
 -29   3   2          2.14        209.66       104.82 o
 -27   3   2         50.25        135.11       111.07 o
 -25   3   2          7.60        -50.92        50.92 o
 -23   3   2         81.19        107.79        74.95 o
 -21   3   2        772.83        748.39        83.66 o
 -19   3   2       2088.98       1884.03       115.08 o
 -17   3   2       1295.40       1065.32        57.23 o
 -15   3   2         11.16        -16.36        16.36 o
 -13   3   2       2800.88       2637.99        93.05 o
 -11   3   2       2787.87       2911.71        88.97 o
  -9   3   2       1287.32       1203.93        58.72 o
  -7   3   2       2455.57       2354.34        67.46 o
  -5   3   2       1165.18       1269.19        41.78 o
  -3   3   2       2026.38       2014.83        49.82 o
  -1   3   2       1633.89       2004.84        50.75 o
   1   3   2      14831.53      14856.07       154.49 o
   3   3   2      14037.93      13869.41       155.72 o
   5   3   2        985.75       1064.49        41.62 o
   7   3   2       3954.45       4426.98        82.79 o
   9   3   2         22.54          5.75        15.07 o
  11   3   2        116.29        108.94        19.12 o
  13   3   2        494.64        484.00        36.57 o
  15   3   2          2.93          8.28        24.32 o
  17   3   2        110.87         97.81        27.51 o
  19   3   2        167.32        149.00        59.26 o
  21   3   2         77.41        -44.85        54.29 o
  23   3   2         82.97        -69.52        69.52 o
  25   3   2         40.09         21.90        75.40 o
  27   3   2         19.11        236.01       142.58 o
  29   3   2          5.80       -103.94       103.94 o
  31   3   2         18.86       -107.63       107.63 o
 -30   4   2         35.15       -146.27       146.27 o
 -28   4   2         73.01        112.98        75.25 o
 -26   4   2        313.02        716.57       216.52 o
 -24   4   2        885.82        861.58       129.69 o
 -22   4   2       1252.21       1202.62       145.95 o
 -20   4   2        830.61        951.26       103.18 o
 -18   4   2         43.69        -32.44        32.44 o
 -16   4   2         19.13        -32.85        32.85 o
 -14   4   2        172.18        122.58        34.19 o
 -12   4   2       1782.68       1882.01        82.37 o
 -10   4   2       4875.60       5043.10       114.24 o
  -8   4   2       7631.00       7416.01       115.30 o
  -6   4   2       9063.54       9491.12       129.10 o
  -4   4   2      10102.13      10445.72       134.82 o
  -2   4   2       3489.08       3180.05        72.00 o
   0   4   2       3408.29       3438.71        74.89 o
   2   4   2      12161.58      11672.58       145.58 o
   4   4   2      38677.55      38308.83       334.03 o
   6   4   2      45812.55      45686.97       483.08 o
   8   4   2      22147.50      21483.77       224.98 o
  10   4   2       8431.51       8404.87       130.04 o
  12   4   2       3061.50       2996.34        82.87 o
  14   4   2       1783.14       1574.41        64.82 o
  16   4   2       2220.48       2179.48        78.21 o
  18   4   2       3532.09       3771.89       153.38 o
  20   4   2       1464.07       1651.07       148.50 o
  22   4   2       1254.20       1253.15       135.98 o
  24   4   2        211.38        526.93       157.64 o
  26   4   2          3.53         54.84        81.84 o
  28   4   2          4.45       -112.38       112.38 o
  30   4   2          0.18         -3.73       123.51 o
 -29   5   2          0.01        -74.34        83.28 o
 -27   5   2         39.73        115.16       105.37 o
 -25   5   2        130.13        301.20        99.78 o
 -23   5   2         19.37         26.10        49.84 o
 -21   5   2         37.82        130.11        89.70 o
 -19   5   2        112.67         90.76        66.04 o
 -17   5   2         84.37         18.63        49.08 o
 -15   5   2        129.35         12.47        28.63 o
 -13   5   2        241.38        219.07        48.99 o
 -11   5   2        132.92         80.99        25.98 o
  -9   5   2         53.33         42.76        17.05 o
  -7   5   2       1850.16       1747.29        60.66 o
  -5   5   2       1756.25       1541.79        56.71 o
  -3   5   2        509.55        487.32        34.76 o
  -1   5   2       6409.21       6537.23       119.72 o
   1   5   2        665.21        872.24        52.25 o
   3   5   2       2164.59       1950.71        59.39 o
   5   5   2       2768.83       2832.77        88.37 o
   7   5   2        920.99       1060.50        59.62 o
   9   5   2       1698.64       1614.05        74.76 o
  11   5   2        943.99        769.93        49.60 o
  13   5   2         96.18         15.74        25.28 o
  15   5   2       1099.06       1036.58        64.94 o
  17   5   2        962.30        762.53        94.51 o
  19   5   2        186.31        113.07        55.74 o
  21   5   2          3.10         -9.41        67.56 o
  23   5   2          6.73        -20.80        74.15 o
  25   5   2         13.94         89.38        95.60 o
  27   5   2          0.22        -10.65        98.14 o
  29   5   2          1.10        219.27       132.24 o
 -28   6   2        133.38        393.43       212.70 o
 -26   6   2        100.63        -90.01        90.01 o
 -24   6   2        196.24        272.95       101.64 o
 -22   6   2        229.29        251.02        83.22 o
 -20   6   2        363.43        176.91        79.30 o
 -18   6   2        409.37        557.53       195.49 o
 -16   6   2        749.85        708.39        91.15 o
 -14   6   2        123.82        120.01        50.53 o
 -12   6   2        979.20       1129.07        63.24 o
 -10   6   2       2585.96       2554.80        66.16 o
  -8   6   2       6121.11       6362.73       136.54 o
  -6   6   2       1094.40       1136.82        49.93 o
  -4   6   2       3249.70       3306.25        84.91 o
  -2   6   2       6319.32       6657.59       125.58 o
   0   6   2      12069.43      12017.32       180.62 o
   2   6   2       5513.95       5482.18       110.20 o
   4   6   2        582.33        657.15        58.26 o
   6   6   2       1687.79       1572.41        77.68 o
   8   6   2       3289.83       3388.75       102.68 o
  10   6   2       9792.43       9972.60       183.80 o
  12   6   2       4940.04       5107.02       132.27 o
  14   6   2       2733.29       2994.54       145.79 o
  16   6   2        482.70        454.69       102.97 o
  18   6   2       1756.15       1803.97       176.64 o
  20   6   2        768.62        551.32       100.14 o
  22   6   2        384.23        330.54       103.16 o
  24   6   2        124.91        116.86       106.04 o
  26   6   2         61.20        147.74        87.48 o
  28   6   2         10.65         56.03        94.15 o
 -27   7   2          2.35        140.40       183.62 o
 -25   7   2         11.13        233.03       120.46 o
 -23   7   2         19.32         38.64        89.74 o
 -21   7   2          2.44         97.77        72.54 o
 -19   7   2          6.01         18.51        42.73 o
 -17   7   2         28.55         56.16        56.74 o
 -15   7   2          0.79        -47.03        71.87 o
 -13   7   2        105.55         52.84        47.71 o
 -11   7   2        371.14        374.72        52.12 o
  -9   7   2         93.82         23.54        34.85 o
  -7   7   2        901.89       1002.64        67.36 o
  -5   7   2       1561.72       1653.43        63.24 o
  -3   7   2       2263.75       2354.98        82.96 o
  -1   7   2       1658.32       1794.20        78.10 o
   1   7   2         32.86          9.15        25.79 o
   3   7   2          1.10         21.72        26.84 o
   5   7   2       1333.60       1328.35        80.40 o
   7   7   2       1135.86       1079.87        79.27 o
   9   7   2        172.11        218.61        37.21 o
  11   7   2        517.49        463.14        63.83 o
  13   7   2        417.22        500.33        79.32 o
  15   7   2        362.06        318.24        96.42 o
  17   7   2        135.57         87.65        68.14 o
  19   7   2         75.05        113.35        78.17 o
  21   7   2         25.16        237.92       145.42 o
  23   7   2         14.85        -26.75        95.62 o
  25   7   2          9.04         33.59        81.69 o
  27   7   2          8.17         48.80       125.77 o
 -26   8   2          0.08       -145.53       145.53 o
 -24   8   2         23.17         -9.05        97.27 o
 -22   8   2          4.78         49.03        77.08 o
 -20   8   2         61.55        -73.78        73.78 o
 -18   8   2        324.08        593.32        94.71 o
 -16   8   2       1284.94       1251.35       189.10 o
 -14   8   2        879.47        963.80       128.65 o
 -12   8   2        615.74        476.28        89.86 o
 -10   8   2        306.55        213.42        71.45 o
  -8   8   2        410.13        331.27        62.05 o
  -6   8   2        933.44       1053.14        78.17 o
  -4   8   2       7817.25       7622.94       165.93 o
  -2   8   2       4998.61       5123.92       124.61 o
   0   8   2       2706.06       2843.84        98.74 o
   2   8   2       2139.92       2059.53        89.26 o
   4   8   2       2897.50       3060.07       122.56 o
   6   8   2       3260.45       3651.28       133.73 o
   8   8   2        274.77        338.67        64.78 o
  10   8   2        861.21        841.50       109.33 o
  12   8   2       1468.29       1146.92       138.92 o
  14   8   2       1289.08       1481.87       169.14 o
  16   8   2        510.72        447.44        96.48 o
  18   8   2        348.07        342.13       103.92 o
  20   8   2         67.13         11.84        78.58 o
  22   8   2         76.25        241.91       126.89 o
  24   8   2         89.20        128.52       119.54 o
  26   8   2        138.75        905.16       278.26 o
 -23   9   2         62.74        218.57        90.20 o
 -21   9   2         42.90        158.54       124.17 o
 -19   9   2        100.15        260.21       118.57 o
 -17   9   2         60.86        153.68        70.54 o
 -15   9   2          6.51        151.02       120.65 o
 -13   9   2         25.79        -38.72        58.43 o
 -11   9   2         70.69        -53.12        53.12 o
  -9   9   2         53.61         28.57        88.83 o
  -7   9   2          0.39        -28.24        89.78 o
  -5   9   2        118.67          8.88        52.40 o
  -3   9   2        111.92         63.32        54.91 o
  -1   9   2         24.60          1.26        49.92 o
   1   9   2       1298.20       1389.72       107.24 o
   3   9   2       2967.46       3165.92       174.24 o
   5   9   2       1365.32       1296.70       128.44 o
   7   9   2         81.05         11.10        62.00 o
   9   9   2        129.21         69.52        67.85 o
  11   9   2        234.45        208.18       129.93 o
  13   9   2         77.53         51.05       111.74 o
  15   9   2          7.52         29.41        66.16 o
  17   9   2          0.01         63.11        61.05 o
  19   9   2         10.09         18.28        90.90 o
  21   9   2         46.41        -15.04       123.25 o
  23   9   2         57.57        105.33       118.68 o
 -20  10   2         47.13        111.13       137.67 o
 -18  10   2         55.00        137.85       194.18 o
 -16  10   2        164.34       -118.82       152.29 o
 -14  10   2        208.24        141.29        86.93 o
 -12  10   2        424.74        529.47       157.71 o
 -10  10   2        877.08        912.33       123.18 o
  -8  10   2       1091.98       1062.34       144.14 o
  -6  10   2        884.65        956.05       175.51 o
  -4  10   2        496.36        423.20       111.20 o
  -2  10   2        285.10        131.64        73.29 o
   0  10   2        300.96        224.54        81.94 o
   2  10   2        422.29        415.95        94.51 o
   4  10   2        517.88        677.94       107.28 o
   6  10   2        521.83        358.75       100.86 o
   8  10   2        557.51        580.37       140.69 o
  10  10   2        543.70        565.46       132.29 o
  12  10   2        391.93        478.18       109.40 o
  14  10   2        187.36        403.57        96.52 o
  16  10   2        112.68        205.07        82.67 o
  18  10   2        123.47        -44.93       110.24 o
  20  10   2         50.95         65.96       143.75 o
 -17  11   2         21.79        -64.76       194.07 o
 -15  11   2          5.30        -98.70       105.28 o
 -13  11   2          3.32        151.65       198.99 o
 -11  11   2         13.22         76.91        80.58 o
  -9  11   2         38.15          2.81       139.17 o
  -7  11   2         41.85        -63.21        97.59 o
  -5  11   2          1.20         30.67        94.37 o
  -3  11   2          2.72         17.53        78.18 o
  -1  11   2         80.92        -33.64        87.10 o
   1  11   2        274.87        135.03        72.38 o
   3  11   2        244.08        259.30       122.56 o
   5  11   2         49.62         38.94        74.85 o
   7  11   2          1.18        -89.38        89.38 o
   9  11   2         37.90         28.20       115.86 o
  11  11   2          7.80        214.80       135.93 o
  13  11   2          0.01        -93.70        93.70 o
  15  11   2          0.63        -44.82        97.98 o
  17  11   2          3.49       -103.86       107.95 o
 -14  12   2         88.23       -138.51       198.20 o
 -12  12   2        110.99        153.66       287.23 o
 -10  12   2        258.39         76.90       142.77 o
  -8  12   2        217.69        387.30       161.87 o
  -6  12   2        303.60        -45.49       164.33 o
  -4  12   2        147.82        380.54       105.23 o
  -2  12   2         83.70         27.94       102.03 o
   0  12   2         77.79        124.98       131.08 o
   2  12   2         83.30         50.88       117.31 o
   4  12   2        133.55        -17.71        97.31 o
   6  12   2        246.04         84.09       172.50 o
   8  12   2        261.74         90.06       156.87 o
  10  12   2         76.24         93.65       113.48 o
  12  12   2         51.70        -31.20       128.46 o
  14  12   2         22.39        236.52       103.01 o
  -7  13   2         17.75       -156.54       156.54 o
  -5  13   2         24.87        -60.88       127.80 o
  -3  13   2         19.15        237.66       187.97 o
  -1  13   2         55.46         -6.20       120.17 o
   1  13   2          0.73        116.58       144.97 o
   3  13   2         50.44        -44.75       153.84 o
   5  13   2          0.27         43.77       188.42 o
   7  13   2          1.06       -114.24       114.24 o
 -31   1   3        128.95         48.72       138.98 o
 -29   1   3        244.74        256.88       118.33 o
 -27   1   3        468.39        281.06        99.75 o
 -25   1   3        251.42        182.31        66.64 o
 -23   1   3        842.70        927.79       101.71 o
 -21   1   3       1222.04       1240.28        89.90 o
 -19   1   3       1936.95       2050.93        90.36 o
 -17   1   3       1170.35       1415.82        74.18 o
 -15   1   3      13398.19      13465.98       194.17 o
 -13   1   3       4292.18       4301.24        95.97 o
 -11   1   3       1003.85        822.74        45.14 o
  -9   1   3         16.26          0.28        12.13 o
  -7   1   3        438.18        547.32        31.54 o
  -5   1   3      11623.72      11511.93       136.10 o
  -3   1   3      26107.09      25948.06       198.24 o
  -1   1   3      65461.60      65528.70       557.51 o
   1   1   3      19155.11      17227.10       141.73 o
   3   1   3        960.64        842.86        29.08 o
   5   1   3       3899.88       3751.64        60.17 o
   7   1   3      40477.72      38824.24       336.93 o
   9   1   3      11847.62      11699.41       154.35 o
  11   1   3      28346.11      27386.10       268.11 o
  13   1   3      27642.72      28103.16       282.78 o
  15   1   3      13016.01      12839.60       180.42 o
  17   1   3       1237.73       1200.14        65.36 o
  19   1   3       3790.71       4187.00       141.36 o
  21   1   3       1511.02       1558.58       124.40 o
  23   1   3       1238.52       1237.58       113.77 o
  25   1   3        334.22        126.48       117.43 o
  27   1   3        232.61        254.47        97.48 o
  29   1   3         63.84        334.40       124.23 o
  31   1   3          5.39        -60.17       100.65 o
 -30   2   3         24.74        -68.12        73.70 o
 -28   2   3         69.54         53.10        80.71 o
 -26   2   3         86.91         71.60        48.63 o
 -24   2   3          4.82         47.91        80.01 o
 -22   2   3        154.79         19.26        51.34 o
 -20   2   3        337.98        207.55        44.72 o
 -18   2   3        186.82        128.06        31.88 o
 -16   2   3          2.31        -16.11        17.80 o
 -14   2   3         52.56         12.37        17.77 o
 -12   2   3       3717.47       3863.92        85.89 o
 -10   2   3        428.62        378.36        27.91 o
  -8   2   3       2163.17       2267.01        48.76 o
  -6   2   3       3997.68       3977.08        65.23 o
  -4   2   3        585.21        547.86        26.36 o
  -2   2   3         98.77         63.92        12.41 o
   0   2   3       5309.74       5555.40        77.09 o
   2   2   3      30743.47      32236.87       251.20 o
   4   2   3      11602.91      11748.36       128.67 o
   6   2   3       2138.99       1925.39        46.08 o
   8   2   3      10623.31      10694.01       150.37 o
  10   2   3       1530.30       1468.32        63.37 o
  12   2   3        260.29        260.93        34.74 o
  14   2   3       1217.59       1099.31        49.28 o
  16   2   3          2.52        -15.94        20.87 o
  18   2   3          0.60         -7.84        30.43 o
  20   2   3         26.03        -33.21        33.21 o
  22   2   3        275.74        238.92        60.14 o
  24   2   3        115.08         11.33        68.01 o
  26   2   3          3.41        140.69       142.02 o
  28   2   3         20.79         13.75       126.73 o
  30   2   3         31.24       -105.59       186.97 o
 -31   3   3         14.97        -92.45        92.45 o
 -29   3   3         62.27         28.20       109.12 o
 -27   3   3        513.26        589.81       119.77 o
 -25   3   3        843.09       1077.50       138.81 o
 -23   3   3       1617.12       1778.46       158.54 o
 -21   3   3       2130.42       2161.83       145.54 o
 -19   3   3       2277.29       2110.81       114.25 o
 -17   3   3       1249.93       1006.17        52.70 o
 -15   3   3        914.28       1153.31        70.66 o
 -13   3   3       2401.91       2509.74        88.31 o
 -11   3   3       3596.95       3711.15        96.96 o
  -9   3   3       8442.85       8152.96       138.80 o
  -7   3   3       6781.82       6972.65       120.64 o
  -5   3   3          4.38         -9.62         9.62 o
  -3   3   3        399.31        540.79        31.98 o
  -1   3   3       7391.05       6891.39       100.90 o
   1   3   3      32309.69      31858.55       266.45 o
   3   3   3      21239.38      20776.79       204.57 o
   5   3   3      14381.16      13788.98       156.89 o
   7   3   3      21329.25      21375.93       212.89 o
   9   3   3       7299.86       6861.56       113.90 o
  11   3   3       8488.80       8354.57       147.49 o
  13   3   3       3175.01       3078.29        98.31 o
  15   3   3       3890.22       4176.32       115.83 o
  17   3   3       5782.69       5992.91       152.28 o
  19   3   3       3795.47       4293.81       166.51 o
  21   3   3       1464.34       1420.79       128.88 o
  23   3   3        325.66        336.89        76.85 o
  25   3   3         47.40        224.50       130.47 o
  27   3   3         25.67         38.81        93.28 o
  29   3   3         14.45        458.26       120.83 o
  31   3   3         12.45       -128.03       130.62 o
 -30   4   3          0.16       -140.76       140.76 o
 -28   4   3         19.05       -117.38       137.18 o
 -26   4   3         60.89        112.10       122.52 o
 -24   4   3         69.85         -8.05        72.29 o
 -22   4   3          8.39        -40.80        66.21 o
 -20   4   3          2.55         27.22        68.66 o
 -18   4   3         18.25        -34.94        34.94 o
 -16   4   3        138.16         57.08        32.36 o
 -14   4   3         89.78        -18.67        23.59 o
 -12   4   3        150.62        121.25        26.58 o
 -10   4   3        780.34        925.76        59.04 o
  -8   4   3       2647.49       2834.56        82.26 o
  -6   4   3        686.90        687.21        39.69 o
  -4   4   3       2812.26       2828.56        71.47 o
  -2   4   3       2687.93       2525.64        66.51 o
   0   4   3      10828.74      11770.22       150.23 o
   2   4   3       1079.26       1380.47        51.85 o
   4   4   3        596.65        686.39        39.20 o
   6   4   3       8772.17       8514.06       125.47 o
   8   4   3       4914.11       5276.25       100.00 o
  10   4   3        245.44        199.99        26.43 o
  12   4   3        179.55        180.24        26.85 o
  14   4   3        186.19        143.03        34.50 o
  16   4   3         42.10         47.31        28.80 o
  18   4   3        135.93        134.83        45.30 o
  20   4   3        399.39        768.86       112.97 o
  22   4   3         57.79        109.93        89.39 o
  24   4   3         32.22         65.50        79.58 o
  26   4   3          8.05        -86.05        86.05 o
  28   4   3          6.67       -101.11       107.94 o
  30   4   3          6.84        -82.82        82.82 o
 -29   5   3        101.42        256.90       135.44 o
 -27   5   3        179.24        231.09        94.41 o
 -25   5   3        242.24        214.50       104.82 o
 -23   5   3        154.93         52.46        63.68 o
 -21   5   3        727.16        853.13       123.50 o
 -19   5   3        208.81        218.09        66.95 o
 -17   5   3        695.06        623.60        76.61 o
 -15   5   3        571.94        635.11        59.95 o
 -13   5   3       1556.43       1666.46        82.06 o
 -11   5   3       2689.25       2802.83        95.81 o
  -9   5   3       4417.90       4495.22       111.32 o
  -7   5   3       6286.19       6238.72       111.44 o
  -5   5   3       3387.12       3254.00        80.54 o
  -3   5   3         44.53          6.21        15.92 o
  -1   5   3       3740.29       3721.44        87.57 o
   1   5   3       4221.88       4257.76        91.61 o
   3   5   3       6871.94       6904.71       118.05 o
   5   5   3      45395.53      44423.60       388.65 o
   7   5   3      20414.77      20583.08       258.89 o
   9   5   3       4678.88       4725.37        94.00 o
  11   5   3       2948.04       3024.62        82.43 o
  13   5   3       4009.92       4214.67        97.74 o
  15   5   3       4757.65       5243.92       139.37 o
  17   5   3       4094.44       4301.73       178.65 o
  19   5   3        984.01       1278.04       153.63 o
  21   5   3        545.34        756.62       110.80 o
  23   5   3         32.87        -47.99       109.12 o
  25   5   3         69.27        210.70        86.34 o
  27   5   3         75.66        130.05       118.18 o
  29   5   3         49.93        172.26       121.68 o
 -28   6   3          0.01       -131.62       131.62 o
 -26   6   3          4.78         67.70       204.65 o
 -24   6   3          7.09       -101.56       101.56 o
 -22   6   3         18.11         92.06        85.56 o
 -20   6   3         79.24          3.51        67.70 o
 -18   6   3         19.06        -37.31        63.81 o
 -16   6   3        174.34        186.45        67.66 o
 -14   6   3       2759.61       2772.63       130.64 o
 -12   6   3        542.93        606.12        62.81 o
 -10   6   3       1307.49       1386.22        59.20 o
  -8   6   3          4.06        -19.30        19.30 o
  -6   6   3       6728.43       6623.99       124.19 o
  -4   6   3          1.52         12.89        18.29 o
  -2   6   3          1.86        -20.87        20.87 o
   0   6   3         60.21        -23.69        23.69 o
   2   6   3         10.73        -20.37        20.37 o
   4   6   3         22.20          1.19        19.58 o
   6   6   3          1.35         16.91        25.58 o
   8   6   3       1538.13       1424.25        75.39 o
  10   6   3       1321.77       1337.04        78.41 o
  12   6   3        941.49       1053.22        70.53 o
  14   6   3        125.72         98.02        40.10 o
  16   6   3         21.98         26.08        52.17 o
  18   6   3        302.32        306.89        93.90 o
  20   6   3         50.15        -15.19        32.20 o
  22   6   3          7.13         18.55        72.18 o
  24   6   3         20.70        -25.40        97.14 o
  26   6   3         26.56        102.71        75.10 o
  28   6   3         34.54        752.97       233.30 o
 -27   7   3         18.71       -104.97       123.81 o
 -25   7   3         26.14        -12.03       148.16 o
 -23   7   3         20.81        -10.56        95.26 o
 -21   7   3        108.86         31.09        88.92 o
 -19   7   3        325.21        268.97        96.42 o
 -17   7   3        750.34        786.61       122.70 o
 -15   7   3       1871.69       1758.21       161.65 o
 -13   7   3       1289.06       1232.70       115.86 o
 -11   7   3         95.10         17.96        47.09 o
  -9   7   3       1785.90       2098.46        90.01 o
  -7   7   3       2036.62       1962.89        69.87 o
  -5   7   3       3323.36       3465.98        96.81 o
  -3   7   3       4380.79       4445.36       109.71 o
  -1   7   3       4589.74       4827.92       113.25 o
   1   7   3       4490.72       4368.55       113.75 o
   3   7   3       1928.16       2036.27        81.94 o
   5   7   3        612.89        640.26        55.19 o
   7   7   3        556.32        740.95        54.56 o
   9   7   3       1549.47       1664.92        91.56 o
  11   7   3        285.51        280.80        57.22 o
  13   7   3       7189.20       7709.24       263.41 o
  15   7   3       1754.99       1636.68       170.44 o
  17   7   3        835.93        739.89       108.03 o
  19   7   3        266.12        283.61        88.51 o
  21   7   3        145.96         50.43        75.63 o
  23   7   3        142.30         91.69        82.41 o
  25   7   3        111.01        314.12       143.22 o
  27   7   3         62.07       -126.90       126.90 o
 -24   8   3          0.05       -102.88       102.88 o
 -22   8   3         25.08        217.21       154.19 o
 -20   8   3         67.11         44.22        97.92 o
 -18   8   3         86.60        290.37        95.71 o
 -16   8   3        107.03          4.44        69.72 o
 -14   8   3         12.84        -75.37        75.37 o
 -12   8   3        247.35        103.17        82.52 o
 -10   8   3        364.96        403.76        73.68 o
  -8   8   3        272.53        388.08        60.12 o
  -6   8   3        176.03        137.31        47.57 o
  -4   8   3       1130.52       1034.70        73.97 o
  -2   8   3        179.90        211.44        39.83 o
   0   8   3       1337.54       1416.04        78.62 o
   2   8   3        895.80       1029.43        65.87 o
   4   8   3         24.54         -2.14        31.46 o
   6   8   3         12.15        -36.05        36.05 o
   8   8   3          1.35         49.89        57.06 o
  10   8   3          1.11        -46.23        46.23 o
  12   8   3         73.32        -67.06        67.06 o
  14   8   3         56.65          2.29        79.89 o
  16   8   3         36.65         15.72        62.69 o
  18   8   3         11.81         95.13        54.33 o
  20   8   3         13.38         49.26        63.93 o
  22   8   3         28.30        174.84       143.14 o
  24   8   3         28.72        -66.21        81.57 o
 -23   9   3         18.00       -143.22       143.22 o
 -21   9   3        173.61        108.71        96.31 o
 -19   9   3         53.79        561.49       136.65 o
 -17   9   3        196.19        193.84       105.37 o
 -15   9   3        434.76        488.03       104.09 o
 -13   9   3        590.35        523.27       108.62 o
 -11   9   3        798.05       1025.57       123.72 o
  -9   9   3        837.82        751.54       116.14 o
  -7   9   3        556.77        538.84        84.27 o
  -5   9   3        607.67        495.32        83.89 o
  -3   9   3       1693.27       1775.22       138.85 o
  -1   9   3       3763.32       4132.46       193.71 o
   1   9   3       3662.39       3340.56       170.87 o
   3   9   3        217.18        304.89        76.47 o
   5   9   3         80.02        -57.72        57.72 o
   7   9   3        231.48        252.12        84.83 o
   9   9   3        586.97        537.70        96.10 o
  11   9   3        568.26        414.70       101.61 o
  13   9   3        306.90        305.46        99.67 o
  15   9   3        140.11        457.60        97.17 o
  17   9   3        129.31         60.45        85.49 o
  19   9   3        155.10        161.52        90.75 o
  21   9   3        212.17        205.93       110.73 o
  23   9   3         76.66        187.41       110.90 o
 -20  10   3         75.25        -93.45       109.53 o
 -18  10   3         44.51         63.82       131.12 o
 -16  10   3          9.18        352.27        74.56 o
 -14  10   3          0.54        -41.36        75.62 o
 -12  10   3          0.05        -66.04        66.04 o
 -10  10   3         21.58         32.72        93.60 o
  -8  10   3        214.11        117.48        58.68 o
  -6  10   3        124.52        381.70        83.13 o
  -4  10   3        107.84        268.60        89.69 o
  -2  10   3       1020.59        831.38       125.14 o
   0  10   3       1398.49       1095.77       134.85 o
   2  10   3        579.28        606.37        96.69 o
   4  10   3        166.29        117.00        77.37 o
   6  10   3         28.81         26.67        82.76 o
   8  10   3          0.10         87.92        83.20 o
  10  10   3          6.48         37.15        75.61 o
  12  10   3          3.05         15.45        86.30 o
  14  10   3          0.97        -43.31        81.00 o
  16  10   3          0.29        -76.71        81.93 o
  18  10   3          4.62        -84.30        84.30 o
  20  10   3          1.93        132.81       114.68 o
 -17  11   3          5.50        133.72       127.13 o
 -15  11   3         29.64        128.82        98.66 o
 -13  11   3        147.14        182.00       200.89 o
 -11  11   3        253.27         87.93       110.16 o
  -9  11   3        229.75        161.48        91.47 o
  -7  11   3        214.29        396.61       106.98 o
  -5  11   3        264.02         62.35        86.77 o
  -3  11   3        210.68         67.31       121.21 o
  -1  11   3        180.87        217.60        83.12 o
   1  11   3        425.76        257.27       112.05 o
   3  11   3        966.23       1133.76       135.23 o
   5  11   3       1208.46       1294.82       165.49 o
   7  11   3        813.29        544.59       125.87 o
   9  11   3        227.12        205.24       122.53 o
  11  11   3        125.06        -81.30       110.25 o
  13  11   3         11.01        -46.05       102.51 o
  15  11   3         13.23       -111.57       111.57 o
  17  11   3         20.91        639.51       127.21 o
 -14  12   3          6.71        -11.05       129.81 o
 -12  12   3          1.23        -25.13       170.78 o
 -10  12   3         11.44       -133.80       198.57 o
  -8  12   3          5.88        -71.96       102.94 o
  -6  12   3         38.40        -47.85       100.27 o
  -4  12   3          5.27        -94.71        94.71 o
  -2  12   3          1.01        119.20       117.77 o
   0  12   3          0.07         87.69       107.75 o
   2  12   3          0.22         44.90       103.70 o
   4  12   3          1.78        104.09        92.29 o
   6  12   3          0.19         -4.59       133.03 o
   8  12   3         28.35         33.71       134.93 o
  10  12   3         47.84       -105.85       105.85 o
  12  12   3         20.48        -39.88       127.28 o
  14  12   3          7.38       -104.25       104.25 o
  -7  13   3        109.01       -104.65       158.80 o
  -5  13   3        126.47        325.39       176.76 o
  -3  13   3        164.78        397.70       135.75 o
  -1  13   3        205.72        392.39       174.39 o
   1  13   3        167.01        -99.88       114.16 o
   3  13   3        163.81        251.82       203.97 o
   5  13   3         79.15         33.83       122.68 o
   7  13   3         99.33         74.55       138.72 o
 -32   0   4         61.76       -132.10       132.10 o
 -30   0   4        111.93        439.16       113.61 o
 -28   0   4        114.33        555.86       166.76 o
 -26   0   4        114.88        186.37       111.51 o
 -24   0   4          1.15        184.99       106.64 o
 -22   0   4         35.57        -65.08        65.08 o
 -20   0   4       7289.92       7952.61       239.04 o
 -18   0   4      12119.67      12538.61       290.67 o
 -16   0   4      17505.74      17724.70       336.51 o
 -14   0   4      12265.79      12601.07       262.86 o
 -12   0   4       4247.57       4354.72       136.65 o
 -10   0   4       9134.54       8924.97       187.99 o
  -8   0   4      12910.78      13258.42       221.40 o
  -6   0   4       4196.81       3949.55        97.02 o
  -4   0   4       4583.68       4620.30        94.09 o
  -2   0   4       4728.83       4035.26        74.26 o
   0   0   4      15837.42      15188.31       179.58 o
   2   0   4     267059.94     260891.08      7122.08 o
   4   0   4      49287.78      50615.55       507.40 o
   6   0   4          2.99        -12.80        12.80 o
   8   0   4      22382.64      22579.89       311.92 o
  10   0   4      30899.47      31506.99       543.39 o
  12   0   4      26390.56      25275.39       367.62 o
  14   0   4      12620.41      12942.17       257.51 o
  16   0   4       4892.38       4619.31       156.51 o
  18   0   4       2582.08       2257.63       134.93 o
  20   0   4        692.26        775.98       107.80 o
  22   0   4       1423.72       1650.20       188.60 o
  24   0   4       1529.13       1398.94       415.03 o
  26   0   4        200.93        806.73       305.45 o
  28   0   4         90.32        -43.91       235.76 o
  30   0   4         16.63         37.99       170.68 o
 -31   1   4          6.78        -93.58        93.58 o
 -29   1   4         30.73         22.08       192.97 o
 -27   1   4         53.30         50.98        64.22 o
 -25   1   4         36.41        -29.61        61.72 o
 -23   1   4        228.97        375.08        79.63 o
 -21   1   4        498.43        476.07        60.73 o
 -19   1   4       1020.53       1022.01        68.25 o
 -17   1   4       1433.60       1427.03        73.82 o
 -15   1   4       2120.35       2226.64        82.28 o
 -13   1   4         15.89        -15.07        15.07 o
 -11   1   4       1208.19        994.93        49.33 o
  -9   1   4        103.76         92.51        17.98 o
  -7   1   4       2565.61       2284.48        55.68 o
  -5   1   4        624.58        365.96        24.78 o
  -3   1   4        402.21        303.08        22.58 o
  -1   1   4       6675.64       6100.24        73.24 o
   1   1   4       2168.62       1793.37        37.22 o
   3   1   4       1479.80       1468.65        38.90 o
   5   1   4        248.93        261.64        22.23 o
   7   1   4       2160.47       2201.75        52.22 o
   9   1   4       1639.86       1778.78        52.17 o
  11   1   4        411.61        346.22        28.91 o
  13   1   4        890.91        905.58        46.35 o
  15   1   4       2130.91       1973.09        74.69 o
  17   1   4       2038.88       2145.12        90.66 o
  19   1   4        540.13        466.62        51.90 o
  21   1   4         10.53        -17.53        51.16 o
  23   1   4         17.04        -57.57        57.57 o
  25   1   4          0.56         80.32        68.79 o
  27   1   4         58.96          3.69        79.44 o
  29   1   4          0.31        242.05        91.26 o
  31   1   4          0.15        -95.80        95.80 o
 -30   2   4         56.75        149.84       105.72 o
 -28   2   4        257.71        124.16       101.88 o
 -26   2   4        472.00        311.63       100.19 o
 -24   2   4       1033.67       1070.21       126.82 o
 -22   2   4       1735.00       1777.94       126.44 o
 -20   2   4       2753.15       2957.89       132.81 o
 -18   2   4       3552.77       3814.22       110.56 o
 -16   2   4       3115.53       3610.64        97.73 o
 -14   2   4       5944.60       5989.14       117.33 o
 -12   2   4       6667.25       6752.60       116.98 o
 -10   2   4       8027.21       7780.38       149.24 o
  -8   2   4        139.65         27.52        13.39 o
  -6   2   4      12449.37      11666.13       134.06 o
  -4   2   4      16080.30      14974.89       148.90 o
  -2   2   4       1903.20       2062.00        45.88 o
   0   2   4        544.64        587.81        28.76 o
   2   2   4        396.59        309.22        23.68 o
   4   2   4       5052.70       4579.29        77.09 o
   6   2   4       8410.44       8245.15       109.65 o
   8   2   4       3516.69       3443.98        82.84 o
  10   2   4       5837.81       5680.46       112.75 o
  12   2   4       1575.95       1450.39        69.33 o
  14   2   4      14449.01      14961.19       227.26 o
  16   2   4       8900.38       9005.29       179.29 o
  18   2   4       4677.69       4785.18       134.87 o
  20   2   4       1799.84       1978.89       127.82 o
  22   2   4       1089.21        988.82       109.87 o
  24   2   4        660.29        700.60       103.28 o
  26   2   4        346.53        237.46        86.94 o
  28   2   4        157.73         43.43       122.50 o
  30   2   4         47.19        -91.82        91.82 o
 -31   3   4          3.36        -42.56       166.84 o
 -29   3   4         43.12        -82.41        82.41 o
 -27   3   4         79.43        199.66       139.78 o
 -25   3   4         11.27         42.16       135.46 o
 -23   3   4          0.00        -64.18        64.18 o
 -21   3   4         13.37         49.80        52.37 o
 -19   3   4         62.92          3.03        38.77 o
 -17   3   4         72.81        -11.59        27.24 o
 -15   3   4         91.10         82.18        23.29 o
 -13   3   4        165.18        142.51        29.60 o
 -11   3   4         23.34         14.24        20.70 o
  -9   3   4         44.94         65.19        20.59 o
  -7   3   4        509.99        576.37        34.06 o
  -5   3   4       3463.31       3381.28        68.27 o
  -3   3   4        269.52        195.43        21.23 o
  -1   3   4        870.85       1014.91        42.53 o
   1   3   4       4750.92       4731.63        83.04 o
   3   3   4       2890.29       2797.84        64.69 o
   5   3   4          1.11         -2.28        12.74 o
   7   3   4       1614.72       1776.07        56.88 o
   9   3   4        903.86        855.47        51.80 o
  11   3   4        638.19        507.36        42.64 o
  13   3   4        321.90        373.08        40.76 o
  15   3   4        756.73        868.53        61.26 o
  17   3   4        287.38        166.98        39.99 o
  19   3   4          5.96        121.13        50.87 o
  21   3   4         42.68         35.09        96.87 o
  23   3   4         25.12        -37.51        37.51 o
  25   3   4          0.93          2.70        57.64 o
  27   3   4          3.60        -76.76        76.76 o
  29   3   4          9.28         99.88        94.71 o
  31   3   4          7.93        110.88       154.06 o
 -30   4   4         25.33        -47.03        98.33 o
 -28   4   4        130.67         79.12       101.82 o
 -26   4   4        546.01        472.81       102.37 o
 -24   4   4       1356.42       1363.79       145.18 o
 -22   4   4       1069.47       1034.34       120.78 o
 -20   4   4        948.21       1040.82       112.85 o
 -18   4   4        910.59        905.76        83.07 o
 -16   4   4        777.11        791.32        61.94 o
 -14   4   4       1982.02       2106.03        96.69 o
 -12   4   4       5684.77       5579.74       130.46 o
 -10   4   4       7672.84       7554.77       145.07 o
  -8   4   4       5063.43       4885.58       108.86 o
  -6   4   4       1875.88       1773.02        56.91 o
  -4   4   4       1206.59       1200.73        51.62 o
  -2   4   4        608.70        482.80        34.47 o
   0   4   4      15329.99      15321.98       179.58 o
   2   4   4      14679.04      14733.09       183.64 o
   4   4   4      26096.05      25806.71       253.86 o
   6   4   4       8034.50       7842.76       124.58 o
   8   4   4       1890.85       2010.00        65.43 o
  10   4   4       1056.69       1074.08        52.39 o
  12   4   4       1724.52       1868.40        82.08 o
  14   4   4       1720.79       1633.65        79.76 o
  16   4   4       1887.74       1937.65        94.84 o
  18   4   4       1951.32       2087.71       143.78 o
  20   4   4       1852.64       1823.42       154.42 o
  22   4   4       1137.94       1265.07       135.73 o
  24   4   4        347.79        348.83       108.74 o
  26   4   4         99.72        -87.26        87.26 o
  28   4   4        130.08        168.90        77.20 o
  30   4   4         82.61         11.50        92.84 o
 -29   5   4          3.04        -88.11       152.10 o
 -27   5   4          5.97         48.23        97.14 o
 -25   5   4         85.25        -66.81        84.63 o
 -23   5   4        348.51        296.32        81.91 o
 -21   5   4        134.89        196.32        70.26 o
 -19   5   4         70.90        -20.18        45.43 o
 -17   5   4         20.87        -28.04        45.13 o
 -15   5   4       1003.35       1132.42        80.35 o
 -13   5   4       2067.65       1910.27        92.23 o
 -11   5   4       2205.36       2341.23        93.16 o
  -9   5   4        778.74        682.62        50.75 o
  -7   5   4          2.82        -20.36        20.36 o
  -5   5   4        772.37        617.91        42.90 o
  -3   5   4        311.96        279.32        29.50 o
  -1   5   4       7149.78       7268.42       126.22 o
   1   5   4        790.90        861.37        49.05 o
   3   5   4       2291.26       2459.90        73.71 o
   5   5   4       4605.31       4413.33        96.20 o
   7   5   4       2477.68       2867.27        81.08 o
   9   5   4       2587.48       2727.96        92.59 o
  11   5   4       2522.22       2429.08        77.72 o
  13   5   4         64.36         46.41        23.57 o
  15   5   4        365.27        299.84        43.60 o
  17   5   4        361.50        313.41        74.85 o
  19   5   4         16.36        -68.52        68.52 o
  21   5   4         14.35        -20.03        68.06 o
  23   5   4          7.91        367.07        88.79 o
  25   5   4         16.22        -37.20        70.36 o
  27   5   4         32.88        125.50       108.95 o
  29   5   4         32.48       -140.16       140.16 o
 -28   6   4          2.02        -61.37       146.52 o
 -26   6   4         67.60        -35.43        93.84 o
 -24   6   4        116.38         97.12       105.13 o
 -22   6   4        357.11        427.12       119.11 o
 -20   6   4        881.74        795.19       110.69 o
 -18   6   4       1131.77       1340.02       138.70 o
 -16   6   4       1620.04       1531.51       140.24 o
 -14   6   4       2864.73       3061.62       150.86 o
 -12   6   4       3060.03       3193.41       121.32 o
 -10   6   4       1258.72       1329.00        74.63 o
  -8   6   4       1024.32        971.25        57.06 o
  -6   6   4        107.81        130.25        27.43 o
  -4   6   4       6288.50       6417.57       129.37 o
  -2   6   4       5099.20       5379.50       115.73 o
   0   6   4      10692.70      10832.03       169.12 o
   2   6   4       5961.43       6097.46       122.74 o
   4   6   4        707.60        763.32        49.92 o
   6   6   4        783.77        731.88        46.72 o
   8   6   4      12017.01      11608.08       200.27 o
  10   6   4       4474.05       4601.69       159.26 o
  12   6   4       2765.33       2859.82        92.61 o
  14   6   4        325.68        419.90        67.68 o
  16   6   4        805.17        958.68       126.82 o
  18   6   4        509.97        412.73       107.90 o
  20   6   4        213.49        581.25        95.31 o
  22   6   4        183.15        221.50        79.60 o
  24   6   4        196.87        175.90        82.27 o
  26   6   4        133.58        498.54       136.66 o
  28   6   4         77.47        207.94        93.69 o
 -27   7   4          0.05          4.70       132.33 o
 -25   7   4          3.38        -93.10       142.30 o
 -23   7   4         14.19         27.20        98.13 o
 -21   7   4         14.77        -87.49        87.49 o
 -19   7   4          1.54         52.27        81.04 o
 -17   7   4        158.87         72.65        74.92 o
 -15   7   4        562.28        436.56        95.19 o
 -13   7   4        613.24        514.48        78.58 o
 -11   7   4         97.51         73.95        40.69 o
  -9   7   4          0.21        -28.98        28.98 o
  -7   7   4       2148.20       2156.78        83.16 o
  -5   7   4        332.33        307.82        37.91 o
  -3   7   4         35.42        -25.33        25.33 o
  -1   7   4         94.18        151.29        31.23 o
   1   7   4       1117.98        923.34        59.93 o
   3   7   4        811.33        755.52        50.64 o
   5   7   4        598.45        583.67        56.14 o
   7   7   4       6155.67       6060.50       151.21 o
   9   7   4       6470.83       6653.69       161.08 o
  11   7   4       2948.05       3016.00       148.49 o
  13   7   4         12.06        -32.92        54.90 o
  15   7   4         62.23         54.58        61.14 o
  17   7   4          7.99        -32.83        66.09 o
  19   7   4          0.39        -67.63        67.63 o
  21   7   4          0.09        364.73       110.64 o
  23   7   4          5.04        196.26        75.32 o
  25   7   4         22.37        -46.37       115.55 o
  27   7   4         27.58        125.15        98.36 o
 -24   8   4          5.26        142.79       138.03 o
 -22   8   4         70.50        -95.75        95.75 o
 -20   8   4        360.38        303.63       144.95 o
 -18   8   4        863.69        860.94       305.19 o
 -16   8   4       1139.36       1094.36       125.95 o
 -14   8   4        929.49        985.05       124.51 o
 -12   8   4        304.67        297.92        91.35 o
 -10   8   4         10.02        -55.24        55.24 o
  -8   8   4        298.26        139.63        50.03 o
  -6   8   4       2308.52       2316.51       129.74 o
  -4   8   4       7309.49       7753.70       176.94 o
  -2   8   4       1375.80       1387.14        85.29 o
   0   8   4        241.73        277.94        46.54 o
   2   8   4         21.07        -19.66        55.10 o
   4   8   4         25.61         46.53        45.56 o
   6   8   4         28.09         78.54        41.67 o
   8   8   4       2349.60       2548.43       175.01 o
  10   8   4       2050.49       2171.44       183.06 o
  12   8   4       2346.05       2105.78       193.69 o
  14   8   4       1357.43       1431.39       157.10 o
  16   8   4        649.58        622.54       107.05 o
  18   8   4        132.01        111.44        53.80 o
  20   8   4         90.85        113.01        97.10 o
  22   8   4        121.93        442.67       149.48 o
  24   8   4        105.20         80.09       120.06 o
 -23   9   4          0.37        -23.85       144.47 o
 -21   9   4          1.57        202.80       211.44 o
 -19   9   4         49.40        -74.00       199.43 o
 -17   9   4          1.46        174.20        91.06 o
 -15   9   4          6.94        262.54        99.37 o
 -13   9   4          0.05        139.10        74.86 o
 -11   9   4         13.51         -2.61        58.08 o
  -9   9   4         23.27        -66.76        74.12 o
  -7   9   4         28.65         36.72        50.11 o
  -5   9   4         46.46         33.81        55.91 o
  -3   9   4         62.28         92.21        78.28 o
  -1   9   4          6.71        -15.98        46.91 o
   1   9   4         46.97         58.71        49.93 o
   3   9   4        171.46        187.82        59.71 o
   5   9   4          0.30        -57.34        57.34 o
   7   9   4         13.50         44.94        85.34 o
   9   9   4         12.89        -58.78        58.78 o
  11   9   4         34.18        -73.90        73.90 o
  13   9   4        165.34        428.99       114.32 o
  15   9   4        136.14         99.12        75.69 o
  17   9   4         42.81        168.21       117.82 o
  19   9   4          1.14        -81.48        81.48 o
  21   9   4          1.75       -106.09       106.09 o
  23   9   4          0.05        211.29       176.15 o
 -20  10   4         16.76        -18.59       122.17 o
 -18  10   4         51.62        241.25       101.84 o
 -16  10   4         49.11        846.72       269.61 o
 -14  10   4        159.79         85.76       101.29 o
 -12  10   4        311.26        388.46        95.50 o
 -10  10   4        505.16        414.89       112.80 o
  -8  10   4        586.01        418.53       113.18 o
  -6  10   4        674.11        452.28       151.39 o
  -4  10   4        820.09        603.11       109.63 o
  -2  10   4        767.39        731.81       118.54 o
   0  10   4        776.33        767.66       134.96 o
   2  10   4        857.85        772.32       136.82 o
   4  10   4        833.99        853.08       152.02 o
   6  10   4        675.51        552.10       107.60 o
   8  10   4        373.57        335.82       118.27 o
  10  10   4        192.17        400.23       154.29 o
  12  10   4        123.24        -35.52        89.42 o
  14  10   4        104.08        120.61        94.02 o
  16  10   4        108.00        215.27        97.18 o
  18  10   4         96.79         -8.36        93.80 o
  20  10   4         67.89         36.33       129.70 o
 -17  11   4         12.31        -87.76       152.43 o
 -15  11   4         21.82       -168.99       177.67 o
 -13  11   4         24.69        101.77       120.96 o
 -11  11   4          0.00        163.49       117.77 o
  -9  11   4          1.83        224.82       128.02 o
  -7  11   4          1.63         33.72       100.60 o
  -5  11   4          0.52        -77.81        77.81 o
  -3  11   4         10.52        -22.14        60.08 o
  -1  11   4         11.00        -53.53        53.53 o
   1  11   4          0.04        -70.32        70.32 o
   3  11   4          5.06         20.06        89.86 o
   5  11   4          4.89        199.26       107.52 o
   7  11   4          4.50         45.88        97.67 o
   9  11   4         13.27         94.47       118.96 o
  11  11   4         39.38        202.67       113.95 o
  13  11   4         12.15        230.08        86.74 o
  15  11   4          4.65        -61.07        98.93 o
  17  11   4          7.04        -85.10       112.93 o
 -12  12   4         41.23       -154.12       198.05 o
 -10  12   4        270.42        589.28       186.54 o
  -8  12   4        383.08        307.29       159.95 o
  -6  12   4        367.45        467.90       136.54 o
  -4  12   4        136.69        125.65       107.52 o
  -2  12   4        258.68        120.23       115.75 o
   0  12   4        510.04        537.34       123.24 o
   2  12   4        633.67        491.19       141.85 o
   4  12   4        475.05        620.61       139.92 o
   6  12   4        208.87        472.76       122.21 o
   8  12   4         25.20        -96.23       129.36 o
  10  12   4         18.64        -24.70       141.61 o
  12  12   4          5.00        -13.10       139.42 o
  -5  13   4          1.68       -133.03       133.03 o
  -3  13   4          5.75        -53.74       154.96 o
  -1  13   4         16.72        470.10       173.12 o
   1  13   4         10.62        221.07       157.44 o
   3  13   4          7.44       -129.29       129.29 o
   5  13   4         74.41       -178.28       178.28 o
 -31   1   5         15.81        -86.71       147.09 o
 -29   1   5         15.48        -65.23        65.23 o
 -27   1   5         27.62        527.42       192.32 o
 -25   1   5        287.22        298.01        88.56 o
 -23   1   5        884.97        802.62        99.53 o
 -21   1   5       2250.92       2405.30       130.57 o
 -19   1   5       7312.52       7855.30       168.61 o
 -17   1   5      10659.97      11232.90       188.85 o
 -15   1   5      17798.79      17508.93       230.81 o
 -13   1   5       3504.27       3385.22        88.68 o
 -11   1   5       6564.59       6483.12       117.38 o
  -9   1   5       8227.87       7726.67       119.16 o
  -7   1   5      11572.14      11226.53       148.85 o
  -5   1   5      21559.77      21494.37       223.54 o
  -3   1   5     108699.67     107591.09       915.21 o
  -1   1   5       1607.04       1455.61        38.62 o
   1   1   5       1160.81       1595.06        39.95 o
   3   1   5         12.25         19.91        10.78 o
   5   1   5       7724.00       7074.91       101.60 o
   7   1   5       1546.15       1392.21        49.99 o
   9   1   5       9450.72       9396.70       138.36 o
  11   1   5       9318.36       9453.78       137.13 o
  13   1   5       8005.90       8069.06       132.20 o
  15   1   5       2205.88       2295.15        78.25 o
  17   1   5        766.66        666.85        48.35 o
  19   1   5       1456.59       1469.88        88.67 o
  21   1   5        282.36        273.55        66.99 o
  23   1   5       1081.93       1148.88       125.53 o
  25   1   5        831.26        938.61       118.57 o
  27   1   5        434.07        667.00       112.96 o
  29   1   5         62.58        -87.75        87.75 o
  31   1   5         37.84         95.77       125.61 o
 -30   2   5          0.49         21.40       128.34 o
 -28   2   5         17.48        246.98       154.00 o
 -26   2   5          4.27        -23.57        62.31 o
 -24   2   5         50.63         31.62        57.78 o
 -22   2   5        327.27        289.98        73.76 o
 -20   2   5        350.55        284.98        69.29 o
 -18   2   5          2.39        -25.00        25.00 o
 -16   2   5        818.81        753.42        51.60 o
 -14   2   5       5236.96       5189.73       108.31 o
 -12   2   5       6116.34       6263.13       114.25 o
 -10   2   5       1809.71       1748.00        60.27 o
  -8   2   5       3495.48       3464.87        73.16 o
  -6   2   5       5382.53       5340.96        85.05 o
  -4   2   5       3483.47       3395.83        64.91 o
  -2   2   5        357.94        425.71        25.41 o
   0   2   5       2933.99       2933.29        57.21 o
   2   2   5       6521.05       6768.41        95.70 o
   4   2   5         26.83         -6.74        11.42 o
   6   2   5       6750.17       6843.84       109.00 o
   8   2   5       3121.21       3062.98        80.02 o
  10   2   5       3086.73       3224.11        88.61 o
  12   2   5       2871.42       2640.58        91.57 o
  14   2   5        816.83        918.25        61.72 o
  16   2   5       1134.65       1201.29        77.10 o
  18   2   5         22.35        -27.85        27.85 o
  20   2   5          4.64        -43.56        43.56 o
  22   2   5         46.76         38.74        62.28 o
  24   2   5         49.37         84.58        59.00 o
  26   2   5         16.19        -65.44        65.44 o
  28   2   5          2.78         77.94        95.60 o
  30   2   5          1.13         23.86       160.41 o
 -31   3   5         16.71        -87.36        89.15 o
 -29   3   5        111.97        -76.76       124.74 o
 -27   3   5        184.32        135.74        87.33 o
 -25   3   5        542.47        462.81        97.46 o
 -23   3   5        804.29        795.71       112.16 o
 -21   3   5        567.89        512.89        82.73 o
 -19   3   5        477.81        419.36        58.41 o
 -17   3   5        912.30        713.95        62.73 o
 -15   3   5       2321.64       2338.77        98.09 o
 -13   3   5       8397.01       8582.62       164.82 o
 -11   3   5      19124.70      20335.36       251.33 o
  -9   3   5      35237.69      33990.59       309.21 o
  -7   3   5      27326.74      27262.27       249.36 o
  -5   3   5        439.49        390.77        27.62 o
  -3   3   5       1556.79       1338.01        46.91 o
  -1   3   5       6432.22       6075.76        96.69 o
   1   3   5      10110.78       9400.10       126.20 o
   3   3   5       1239.31       1016.15        46.74 o
   5   3   5         11.15         -9.50         9.50 o
   7   3   5       2251.99       2316.58        64.10 o
   9   3   5       8416.18       8595.95       148.20 o
  11   3   5       5324.58       5180.75       119.01 o
  13   3   5       1716.87       1834.81        87.19 o
  15   3   5       1551.48       1524.68        84.49 o
  17   3   5       3511.54       3451.34       130.99 o
  19   3   5       2931.01       3315.54       157.06 o
  21   3   5       1511.64       1297.51       125.35 o
  23   3   5        641.83        604.54        83.38 o
  25   3   5        227.30        142.75        81.12 o
  27   3   5        132.89        145.36        77.29 o
  29   3   5         75.15         -5.15       109.90 o
 -30   4   5          3.79       -119.53       119.53 o
 -28   4   5         34.65          0.14        86.57 o
 -26   4   5        119.01        193.49        96.89 o
 -24   4   5        215.84        337.36       105.73 o
 -22   4   5        204.88        -39.59        89.01 o
 -20   4   5         54.17         63.50        51.98 o
 -18   4   5         46.70        -15.08        45.39 o
 -16   4   5         11.96        -26.19        26.19 o
 -14   4   5        169.09         78.82        32.26 o
 -12   4   5         70.44         16.45        33.79 o
 -10   4   5        363.83        334.51        38.84 o
  -8   4   5       2442.17       2606.41        66.73 o
  -6   4   5       2781.62       2619.72        70.50 o
  -4   4   5          5.68        -14.81        15.45 o
  -2   4   5        952.64        895.52        47.81 o
   0   4   5         50.47         19.80        14.41 o
   2   4   5      11255.43      12046.19       163.95 o
   4   4   5       8950.37       9037.79       137.28 o
   6   4   5        111.20         47.05        17.49 o
   8   4   5        850.08        833.66        48.59 o
  10   4   5        176.78        247.03        35.76 o
  12   4   5         12.82        -13.37        22.84 o
  14   4   5        145.32        116.73        31.46 o
  16   4   5        555.41        508.06        55.17 o
  18   4   5        514.74        358.55        77.32 o
  20   4   5        507.08        472.21        85.62 o
  22   4   5         37.75        -67.53        70.07 o
  24   4   5          1.04         40.51        73.12 o
  26   4   5         23.87         49.66        81.24 o
  28   4   5         18.77        -91.72        91.72 o
  30   4   5          3.58         43.27       104.92 o
 -29   5   5         22.19        114.61       101.88 o
 -27   5   5         67.62        -64.46        87.90 o
 -25   5   5        348.59        389.68       127.25 o
 -23   5   5        835.91        939.79       136.46 o
 -21   5   5       1068.01       1015.00       146.68 o
 -19   5   5        757.68        716.71       101.44 o
 -17   5   5       1446.70       1430.82       125.55 o
 -15   5   5       1811.19       1918.25       100.25 o
 -13   5   5       5063.80       5350.04       135.17 o
 -11   5   5       5922.98       5713.71       137.97 o
  -9   5   5       6744.86       7010.08       142.10 o
  -7   5   5       8616.04       8633.90       140.79 o
  -5   5   5       9360.20      10085.64       153.17 o
  -3   5   5       7792.17       8086.53       135.52 o
  -1   5   5       6846.64       7212.50       127.77 o
   1   5   5        201.50        208.26        28.64 o
   3   5   5      13232.29      12868.14       178.77 o
   5   5   5       4540.77       4647.81       102.01 o
   7   5   5       2695.08       2692.19        81.61 o
   9   5   5         29.59        -17.95        18.64 o
  11   5   5        115.29         70.91        27.24 o
  13   5   5        202.46        279.42        41.94 o
  15   5   5        928.27       1191.28        88.68 o
  17   5   5       1485.85       1714.93       138.59 o
  19   5   5       1385.29       1213.87       151.46 o
  21   5   5       1039.91        818.20       124.61 o
  23   5   5        363.61        218.70        88.86 o
  25   5   5        306.00        348.94       129.88 o
  27   5   5         40.70        548.54       122.35 o
  29   5   5         42.82        -34.91        78.51 o
 -28   6   5          4.68        173.35       123.49 o
 -26   6   5          0.64       -101.20       132.03 o
 -24   6   5         87.72        143.76       134.67 o
 -22   6   5        177.18        319.84       114.50 o
 -20   6   5        225.99        275.02        80.19 o
 -18   6   5          8.98        -13.01        64.02 o
 -16   6   5        124.71          1.53        58.78 o
 -14   6   5        267.47        279.24        50.36 o
 -12   6   5       2641.47       2587.42       116.75 o
 -10   6   5         28.61         41.24        33.32 o
  -8   6   5         67.20         90.01        31.32 o
  -6   6   5          2.28        -19.29        19.29 o
  -4   6   5        899.46        837.11        54.54 o
  -2   6   5       2176.12       2541.61        85.85 o
   0   6   5       2350.16       2111.22        81.72 o
   2   6   5          0.51        -23.04        23.04 o
   4   6   5       2398.48       2366.39        84.71 o
   6   6   5       3864.44       3828.65        98.12 o
   8   6   5       3049.87       2993.13        85.70 o
  10   6   5        290.39        253.21        34.47 o
  12   6   5          1.89          2.36        36.14 o
  14   6   5         10.36        -18.44        48.39 o
  16   6   5        244.84        265.12        67.24 o
  18   6   5        230.45        214.73        99.14 o
  20   6   5        131.95        193.59        58.65 o
  22   6   5         40.64         84.47        80.80 o
  24   6   5          2.17         22.44        94.81 o
  26   6   5          6.50         46.16       141.85 o
  28   6   5          3.19        -11.08        96.05 o
 -27   7   5         25.84       -112.27       112.27 o
 -25   7   5         69.24        -24.13       113.57 o
 -23   7   5        198.82        -18.85       103.82 o
 -21   7   5        612.77        698.75       138.44 o
 -19   7   5       1156.65       1249.12       199.76 o
 -17   7   5       1073.07       1138.04       142.74 o
 -15   7   5        524.27        550.38       110.01 o
 -13   7   5        264.04        272.84        68.25 o
 -11   7   5        206.64        120.70        56.08 o
  -9   7   5       4790.55       4999.00       139.33 o
  -7   7   5        112.85         41.73        29.72 o
  -5   7   5       4904.65       5072.82       121.71 o
  -3   7   5       4515.58       4730.46       118.18 o
  -1   7   5       2248.94       2207.70        89.45 o
   1   7   5       1956.50       2059.48        88.74 o
   3   7   5       2009.58       1952.96        84.97 o
   5   7   5       1436.70       1390.19        67.30 o
   7   7   5       1229.11       1134.92        77.58 o
   9   7   5       1500.70       1871.17       102.98 o
  11   7   5       3460.52       3841.09       158.58 o
  13   7   5       1589.05       1372.75       139.86 o
  15   7   5        114.09        129.31        80.27 o
  17   7   5        129.76        150.59       104.85 o
  19   7   5        152.81        221.48        76.77 o
  21   7   5        126.31        141.99       107.89 o
  23   7   5        146.76        128.97        89.68 o
  25   7   5        126.91         58.33       117.53 o
 -24   8   5          4.00        -94.15       149.51 o
 -22   8   5         29.32        -59.44       116.10 o
 -20   8   5         30.73        -90.24        90.24 o
 -18   8   5         79.46         56.16       104.13 o
 -16   8   5        141.62        203.27        78.77 o
 -14   8   5          0.43        -17.47        60.89 o
 -12   8   5        117.65        -27.35        48.36 o
 -10   8   5        434.56        443.07        92.12 o
  -8   8   5        342.53        306.01        68.79 o
  -6   8   5        239.79        170.67        59.54 o
  -4   8   5       1253.36       1238.84        87.03 o
  -2   8   5       1068.75       1103.46        79.27 o
   0   8   5          0.80         63.61        41.37 o
   2   8   5        662.99        517.73        61.80 o
   4   8   5        608.02        618.91        69.89 o
   6   8   5        216.36        293.79        66.23 o
   8   8   5        240.68        284.54        76.14 o
  10   8   5         61.38        -22.14        72.44 o
  12   8   5         94.29        253.74        85.50 o
  14   8   5        121.14        222.34        87.15 o
  16   8   5        154.57        243.47       101.74 o
  18   8   5         11.46        -26.37        78.19 o
  20   8   5         12.37        -29.61        84.55 o
  22   8   5          0.71        -20.25        91.56 o
  24   8   5          1.51       -156.06       156.06 o
 -23   9   5         61.18         85.46       133.16 o
 -21   9   5         59.30        -52.83        90.04 o
 -19   9   5        159.20          7.94       182.84 o
 -17   9   5        379.63        484.92       121.74 o
 -15   9   5        312.80         51.88       107.76 o
 -13   9   5        202.91        250.66        94.13 o
 -11   9   5        267.77        314.92        94.49 o
  -9   9   5        603.98        459.87        98.46 o
  -7   9   5        651.40        664.72       108.23 o
  -5   9   5        507.68        243.53        81.65 o
  -3   9   5        654.25        701.57        96.71 o
  -1   9   5       1126.25       1188.07       126.69 o
   1   9   5        621.38        684.38        89.56 o
   3   9   5       1721.63       1877.34       126.90 o
   5   9   5       1029.39       1150.57       137.24 o
   7   9   5       1321.73       1288.26       145.46 o
   9   9   5       1418.74       1501.15       156.19 o
  11   9   5        908.73        909.92       130.13 o
  13   9   5        474.52        550.71        96.38 o
  15   9   5        236.21        221.29       100.76 o
  17   9   5        124.70        170.98        88.71 o
  19   9   5         55.07        482.36       142.05 o
  21   9   5         15.84        -45.66        89.46 o
  23   9   5         14.39         27.79       148.10 o
 -20  10   5          1.54         32.47       130.77 o
 -18  10   5          3.95        282.10       171.50 o
 -16  10   5          0.51         34.76       121.21 o
 -14  10   5         65.84         96.66       103.76 o
 -12  10   5         41.67         17.35        82.26 o
 -10  10   5         20.31         30.06        87.29 o
  -8  10   5        462.55        450.51       147.57 o
  -6  10   5        947.50        649.23       119.62 o
  -4  10   5        436.81        267.03        95.05 o
  -2  10   5         10.06        -77.39        77.39 o
   0  10   5         12.52        185.92        88.56 o
   2  10   5          1.37        336.65        98.22 o
   4  10   5         83.71         24.45        62.11 o
   6  10   5         45.95        -63.79        63.79 o
   8  10   5         22.39         87.30        81.19 o
  10  10   5          0.42         24.92        85.61 o
  12  10   5         75.55        -50.39        86.43 o
  14  10   5        187.48         55.85        91.77 o
  16  10   5        186.40        482.93       119.19 o
  18  10   5         60.45        128.84       110.48 o
  20  10   5          0.06        -30.62       142.22 o
 -17  11   5         58.25        194.29       155.20 o
 -15  11   5        157.18        360.39       163.57 o
 -13  11   5        264.80        367.94       161.69 o
 -11  11   5        340.14        176.10       152.31 o
  -9  11   5        210.16        -77.82        77.82 o
  -7  11   5        300.91        300.22       128.16 o
  -5  11   5        154.57        395.24       152.31 o
  -3  11   5        189.93        378.17        86.23 o
  -1  11   5        232.52        165.07       115.77 o
   1  11   5        421.84        471.50        95.99 o
   3  11   5        676.32        920.19       133.02 o
   5  11   5        675.15        639.28       123.84 o
   7  11   5        335.31        406.80       136.62 o
   9  11   5         68.03         -0.09       112.87 o
  11  11   5          8.53        -23.40        77.84 o
  13  11   5         31.95        211.62        88.79 o
  15  11   5         72.40        271.68       126.83 o
  17  11   5         83.60         14.98       181.42 o
 -12  12   5          0.73        -13.32       131.90 o
 -10  12   5         10.89        233.85       276.53 o
  -8  12   5          9.10        -92.67        97.22 o
  -6  12   5         12.13        156.40       145.18 o
  -4  12   5         53.09        -18.40       112.01 o
  -2  12   5         36.34        122.00       151.62 o
   0  12   5          2.02         -9.23        87.05 o
   2  12   5          3.25        -96.65        96.65 o
   4  12   5          9.68       -118.96       128.52 o
   6  12   5          6.73        228.26       137.42 o
   8  12   5          2.75        -93.80        93.80 o
  10  12   5          0.02       -132.41       132.41 o
  12  12   5         15.12         82.18       187.62 o
  -5  13   5         89.21        618.58       246.51 o
  -3  13   5        161.25        250.77       286.51 o
  -1  13   5         88.22        141.08       147.90 o
   1  13   5        131.89        257.24       167.43 o
   3  13   5         87.27        180.93       173.44 o
   5  13   5        128.36       -348.63       348.63 o
 -30   0   6         15.60        -28.90       244.68 o
 -28   0   6          8.12         26.88       100.16 o
 -26   0   6         12.86       -152.40       152.40 o
 -24   0   6        416.33        373.77       150.04 o
 -22   0   6       1744.42       1706.16       164.95 o
 -20   0   6       7015.24       7718.90       261.63 o
 -18   0   6       1652.55       1634.45       118.90 o
 -16   0   6       9299.30       9559.35       239.96 o
 -14   0   6       5354.66       5548.67       182.58 o
 -12   0   6       4746.79       4862.93       148.84 o
 -10   0   6      11869.76      11463.57       222.94 o
  -8   0   6      23704.61      22743.97       319.40 o
  -6   0   6      11136.35      10472.34       180.04 o
  -4   0   6       6670.10       6186.27       118.18 o
  -2   0   6      52748.66      52212.75       515.35 o
   0   0   6      70714.60      68316.28       647.42 o
   2   0   6        127.78        166.16        24.11 o
   4   0   6       6613.47       7236.63       147.66 o
   6   0   6          4.20         49.35        21.94 o
   8   0   6      15323.72      14926.59       254.12 o
  10   0   6      11578.77      11943.61       253.79 o
  12   0   6       1540.09       1607.08        96.79 o
  14   0   6          2.33        -13.07        26.64 o
  16   0   6          5.78        -33.94        41.71 o
  18   0   6        857.09        665.39        79.65 o
  20   0   6       1765.78       1772.95       181.61 o
  22   0   6       2677.33       2370.99       320.27 o
  24   0   6        103.68         32.98        83.39 o
  26   0   6        699.19        872.44       172.97 o
  28   0   6        191.89          8.73       386.19 o
  30   0   6         82.61       -139.60       139.60 o
 -31   1   6          0.36        -39.29       101.61 o
 -29   1   6          8.31        -55.46       101.92 o
 -27   1   6          0.00        -64.73        64.73 o
 -25   1   6         79.24         61.97        66.82 o
 -23   1   6          7.89        -58.40        58.40 o
 -21   1   6         24.69        -51.32        51.32 o
 -19   1   6        762.13        661.50        60.63 o
 -17   1   6       2089.52       2199.27        88.58 o
 -15   1   6        746.57        748.44        52.16 o
 -13   1   6       1533.98       1558.93        68.11 o
 -11   1   6        899.77        770.18        46.41 o
  -9   1   6       1227.07       1224.04        51.17 o
  -7   1   6      10964.87      10911.69       134.22 o
  -5   1   6       6151.03       6942.26        91.88 o
  -3   1   6        190.49         94.47        15.64 o
  -1   1   6      41823.03      41943.76       334.65 o
   1   1   6        508.76        430.88        22.36 o
   3   1   6       5967.50       5903.30        89.29 o
   5   1   6        521.25        485.49        32.48 o
   7   1   6       8424.11       7479.19       115.48 o
   9   1   6        895.43        760.35        43.83 o
  11   1   6        196.34        166.88        28.91 o
  13   1   6         15.13        -16.70        16.70 o
  15   1   6         95.81        -18.31        22.10 o
  17   1   6         38.82         -7.09        28.57 o
  19   1   6         22.50          9.24        38.48 o
  21   1   6          4.74        -43.57        43.57 o
  23   1   6         34.04         72.29       130.88 o
  25   1   6          0.01        -35.04        53.61 o
  27   1   6          6.52        -39.39        74.82 o
  29   1   6          1.57         76.70       137.54 o
  31   1   6          2.95        -93.34        93.34 o
 -30   2   6          3.69        -19.78       120.03 o
 -28   2   6         50.57         71.82        87.60 o
 -26   2   6         73.35        -67.45        67.45 o
 -24   2   6        173.50        123.25        76.09 o
 -22   2   6        237.77        234.62        63.17 o
 -20   2   6        600.97        549.42        69.90 o
 -18   2   6       1966.20       1984.70        89.11 o
 -16   2   6       5856.34       6219.58       129.01 o
 -14   2   6      15136.12      15534.55       204.38 o
 -12   2   6      24057.99      24241.94       259.70 o
 -10   2   6       7708.27       7656.29       123.58 o
  -8   2   6      47474.96      46416.15       384.89 o
  -6   2   6      14628.21      14593.95       168.69 o
  -4   2   6      23085.19      22024.07       227.85 o
  -2   2   6       9303.58       9319.24       115.48 o
   0   2   6       3078.64       3059.94        59.84 o
   2   2   6      17222.03      17600.37       178.49 o
   4   2   6      34515.01      35367.61       297.25 o
   6   2   6      24612.47      24702.27       241.79 o
   8   2   6       5004.29       4998.06        92.04 o
  10   2   6         35.88         20.35        22.27 o
  12   2   6         12.64        -24.56        24.56 o
  14   2   6       2247.59       2590.02        97.94 o
  16   2   6          9.37        -37.64        37.64 o
  18   2   6        755.23        712.10        68.18 o
  20   2   6        787.72        714.88        85.78 o
  22   2   6        664.92        434.46        87.80 o
  24   2   6        414.17        275.50        95.05 o
  26   2   6        189.10        313.82        94.74 o
  28   2   6         92.41        -85.18        85.18 o
  30   2   6         78.89       -172.69       172.69 o
 -29   3   6          6.70         -0.54       147.50 o
 -27   3   6          3.21        -52.23        83.92 o
 -25   3   6         19.23         15.92        71.78 o
 -23   3   6          0.62        -59.73        59.73 o
 -21   3   6          0.58        -49.52        49.52 o
 -19   3   6         68.79        -34.80        34.80 o
 -17   3   6        401.38        360.54        52.93 o
 -15   3   6        979.09       1083.17        74.77 o
 -13   3   6        772.72        630.98        34.92 o
 -11   3   6         76.96         25.49        18.94 o
  -9   3   6        756.22        900.86        42.71 o
  -7   3   6       1295.64       1425.53        51.28 o
  -5   3   6       2650.93       2655.48        62.32 o
  -3   3   6       1125.51       1235.18        46.24 o
  -1   3   6       1534.61       1708.30        53.16 o
   1   3   6        870.24       1115.01        46.11 o
   3   3   6        368.45        384.85        29.40 o
   5   3   6        403.61        312.83        26.47 o
   7   3   6        852.76        892.40        46.12 o
   9   3   6        457.49        591.95        35.61 o
  11   3   6       1443.39       1572.20        78.18 o
  13   3   6       3138.70       3127.45       105.34 o
  15   3   6       1685.80       1672.95        94.80 o
  17   3   6        191.51        159.81        62.28 o
  19   3   6         54.88         56.52        50.34 o
  21   3   6         95.12         48.80        88.24 o
  23   3   6          1.93         40.80        44.02 o
  25   3   6          7.12         42.64        58.68 o
  27   3   6         17.51        169.69        89.46 o
  29   3   6          0.90        -49.18        83.52 o
 -30   4   6         14.31         14.60       116.56 o
 -28   4   6         85.17         17.33       124.88 o
 -26   4   6        131.44        116.70        85.51 o
 -24   4   6        183.05        140.60        73.11 o
 -22   4   6        232.74         39.02        70.33 o
 -20   4   6        253.18        280.42        63.06 o
 -18   4   6        575.03        619.44        79.43 o
 -16   4   6        991.89        887.06        76.26 o
 -14   4   6       8769.04       9398.80       182.49 o
 -12   4   6      18025.61      18811.60       266.21 o
 -10   4   6      21901.92      21965.70       274.02 o
  -8   4   6      15375.36      15933.81       202.18 o
  -6   4   6       7191.01       7043.22       119.90 o
  -4   4   6       2868.86       2868.18        73.30 o
  -2   4   6       2656.50       2618.68        70.53 o
   0   4   6       6458.79       6123.21       110.22 o
   2   4   6      19735.80      20062.25       222.56 o
   4   4   6      18340.10      17939.29       209.12 o
   6   4   6       6856.98       6746.11       121.01 o
   8   4   6        154.10        114.68        23.15 o
  10   4   6        448.02        365.73        35.85 o
  12   4   6          3.58        -28.07        28.07 o
  14   4   6       1328.90       1293.74        81.29 o
  16   4   6       2759.51       2913.86       131.29 o
  18   4   6       2082.90       2213.05       153.61 o
  20   4   6       1026.68       1085.13       124.23 o
  22   4   6         49.98        158.98       131.83 o
  24   4   6         90.20        -48.96        66.68 o
  26   4   6         96.99        118.40        73.56 o
  28   4   6         95.10        -82.25        82.25 o
 -29   5   6          0.00        -62.18       167.42 o
 -27   5   6         13.40         33.18       135.17 o
 -25   5   6         32.08        -89.57        98.70 o
 -23   5   6         77.41        -53.54        53.54 o
 -21   5   6        411.00        340.04       103.91 o
 -19   5   6        121.62        -55.94        55.94 o
 -17   5   6         59.39        -55.40        55.40 o
 -15   5   6        152.80        155.86        51.78 o
 -13   5   6         86.05         49.52        28.45 o
 -11   5   6        112.99         97.10        35.50 o
  -9   5   6       1381.51       1320.24        55.00 o
  -7   5   6       1032.19        956.72        52.96 o
  -5   5   6        297.76        336.10        34.33 o
  -3   5   6       7516.17       7858.17       135.14 o
  -1   5   6      13318.60      13627.24       185.27 o
   1   5   6         27.52         75.85        20.19 o
   3   5   6         88.60        124.44        20.67 o
   5   5   6       1492.83       1431.88        67.19 o
   7   5   6         70.42         42.13        25.71 o
   9   5   6        142.77        126.44        28.61 o
  11   5   6        525.82        383.36        39.54 o
  13   5   6        289.97        202.41        43.30 o
  15   5   6         12.31         39.67        42.34 o
  17   5   6         11.05        -41.51        41.51 o
  19   5   6         53.21         20.47        72.66 o
  21   5   6        136.31        117.41        44.50 o
  23   5   6         68.60         64.21        95.71 o
  25   5   6          0.24        -64.01        88.09 o
  27   5   6          2.37         85.92       119.03 o
 -28   6   6         44.33         25.45       173.05 o
 -26   6   6        108.03        102.35        92.50 o
 -24   6   6        109.52        290.01       108.63 o
 -22   6   6        296.24        166.62        99.22 o
 -20   6   6        570.20        594.30       112.90 o
 -18   6   6       1033.49        770.96       147.15 o
 -16   6   6       1295.67       1044.61       125.91 o
 -14   6   6       2115.54       2093.57       135.13 o
 -12   6   6        315.93        387.49        54.45 o
 -10   6   6       5381.55       5908.85       143.55 o
  -8   6   6       7557.39       7262.50       136.32 o
  -6   6   6       7877.86       8507.64       151.64 o
  -4   6   6       1455.32       1400.49        73.21 o
  -2   6   6       4193.09       4365.56       114.42 o
   0   6   6       5824.47       5691.72       122.03 o
   2   6   6       3992.58       3926.39       103.18 o
   4   6   6        469.01        467.89        42.53 o
   6   6   6         80.48         67.74        30.43 o
   8   6   6        724.63        760.72        54.56 o
  10   6   6        778.84        793.38        57.18 o
  12   6   6       2214.54       2361.72       123.83 o
  14   6   6       1504.86       1484.27       131.58 o
  16   6   6       1114.07       1042.31       115.42 o
  18   6   6        173.96        328.04        91.05 o
  20   6   6        371.34        358.63        87.70 o
  22   6   6        148.57         53.60       103.95 o
  24   6   6        120.87        289.50        99.46 o
  26   6   6         67.38       -124.04       124.04 o
 -25   7   6         24.34       -123.86       123.86 o
 -23   7   6        111.43        148.45       107.71 o
 -21   7   6        212.86        260.54       173.31 o
 -19   7   6        185.55         -4.25        89.40 o
 -17   7   6         57.68        186.60        91.86 o
 -15   7   6         41.93          5.02        65.75 o
 -13   7   6         78.26         50.93        58.76 o
 -11   7   6         28.40        -59.55        59.55 o
  -9   7   6         88.82          1.22        43.07 o
  -7   7   6        294.72        295.57        53.58 o
  -5   7   6         24.92         63.99        33.21 o
  -3   7   6         12.51        -26.91        26.91 o
  -1   7   6        176.62        219.79        35.91 o
   1   7   6        780.81        571.16        52.12 o
   3   7   6       1226.84       1206.43        70.91 o
   5   7   6        192.93        182.36        36.43 o
   7   7   6        122.61         52.50        35.21 o
   9   7   6          3.04        -41.24        41.24 o
  11   7   6        715.42        635.96        77.50 o
  13   7   6        176.47        109.29        69.98 o
  15   7   6         86.06         68.03        73.76 o
  17   7   6         99.51        220.77       105.40 o
  19   7   6         81.68        382.96        79.25 o
  21   7   6         35.70         92.15        87.29 o
  23   7   6         25.10         -0.09        77.68 o
  25   7   6         10.64       -103.84       104.17 o
 -24   8   6         12.62       -116.34       116.34 o
 -22   8   6        177.42        143.05       113.72 o
 -20   8   6        243.52         31.98       112.86 o
 -18   8   6        422.75        699.20       165.07 o
 -16   8   6        677.01        667.36       120.11 o
 -14   8   6       1237.95        774.14       165.69 o
 -12   8   6        453.76        224.03        94.33 o
 -10   8   6        393.72        263.15        68.46 o
  -8   8   6        985.37        831.78       106.71 o
  -6   8   6       2678.11       2703.61       145.20 o
  -4   8   6       3066.47       3618.21       143.63 o
  -2   8   6       5442.22       5691.98       164.01 o
   0   8   6       1019.46       1111.20        78.52 o
   2   8   6        217.24        146.00        43.51 o
   4   8   6        607.51        685.92        67.23 o
   6   8   6       2406.30       2615.77       139.60 o
   8   8   6       3432.13       3330.70       171.03 o
  10   8   6       1341.66       1582.81       145.76 o
  12   8   6       1216.76       1133.55       143.79 o
  14   8   6        429.05        439.14        91.28 o
  16   8   6         35.98        124.58        59.46 o
  18   8   6          0.62        -62.01        62.01 o
  20   8   6         34.80        -62.04        73.51 o
  22   8   6         37.48        142.58       100.09 o
  24   8   6         45.46       -147.91       151.21 o
 -23   9   6          0.34        124.74       204.70 o
 -21   9   6         10.34       -105.08       141.74 o
 -19   9   6         42.75        -28.09       152.78 o
 -17   9   6         81.05        181.14       171.96 o
 -15   9   6         86.24        569.66       152.28 o
 -13   9   6          2.23        346.83       106.69 o
 -11   9   6         71.87        113.16        92.56 o
  -9   9   6        229.44        132.68        58.55 o
  -7   9   6        138.38         19.29        79.49 o
  -5   9   6         12.12        -57.69        57.69 o
  -3   9   6          1.50          6.02        51.30 o
  -1   9   6          0.12        -17.93        60.44 o
   1   9   6         96.00        -48.12        83.70 o
   3   9   6        313.78        232.57        77.88 o
   5   9   6        412.11        400.40        87.89 o
   7   9   6        455.43        418.58        82.69 o
   9   9   6         41.46        132.51        61.58 o
  11   9   6        122.09        103.93       256.69 o
  13   9   6        321.70        134.32        95.63 o
  15   9   6        218.94        325.05       103.05 o
  17   9   6         73.20        -32.36        97.58 o
  19   9   6         23.80        314.05        85.42 o
  21   9   6          4.20        230.25        98.22 o
 -20  10   6         84.38       -139.62       139.62 o
 -18  10   6         91.95        -75.72       214.00 o
 -16  10   6        107.24        155.77        71.04 o
 -14  10   6        237.87        483.19       147.66 o
 -12  10   6        204.22        314.40        95.16 o
 -10  10   6        125.86        -80.64        87.97 o
  -8  10   6        105.54         71.42       113.80 o
  -6  10   6        160.01         85.78        98.46 o
  -4  10   6        389.60        273.86        99.39 o
  -2  10   6        818.06        588.16       112.69 o
   0  10   6       1130.89       1147.24       147.38 o
   2  10   6       1050.10       1290.12       142.90 o
   4  10   6        616.55        495.19       108.27 o
   6  10   6        354.09        321.25        98.64 o
   8  10   6        292.14        117.58        88.53 o
  10  10   6        371.51        424.57       116.16 o
  12  10   6        310.07        625.93       117.55 o
  14  10   6        146.86         15.36       101.14 o
  16  10   6         63.42         60.68        89.53 o
  18  10   6         60.27        -96.21        96.21 o
  20  10   6         83.31         73.83       105.28 o
 -17  11   6         35.27         24.96       214.49 o
 -15  11   6         74.85        310.57       146.81 o
 -13  11   6         31.14        822.18       452.29 o
 -11  11   6          4.13         -5.35       121.76 o
  -9  11   6         95.49        101.90        97.98 o
  -7  11   6         56.93        138.73        85.85 o
  -5  11   6          2.40         33.81       108.03 o
  -3  11   6          1.74         50.75        65.37 o
  -1  11   6          9.98         98.33        79.42 o
   1  11   6         40.42          1.36        73.06 o
   3  11   6         91.15         81.49        93.03 o
   5  11   6         94.15        346.68        89.49 o
   7  11   6         19.20        -80.66        80.66 o
   9  11   6          4.82        -74.65        74.65 o
  11  11   6          5.17        -87.54       135.50 o
  13  11   6          8.91         35.77       101.75 o
  15  11   6          9.57         -9.55       118.84 o
 -12  12   6         75.21        241.98       229.54 o
 -10  12   6         76.03        146.46       135.67 o
  -8  12   6         98.51         27.57       143.57 o
  -6  12   6         23.89         20.15       109.93 o
  -4  12   6         83.29         -2.97       134.50 o
  -2  12   6        135.17         31.56       100.09 o
   0  12   6        280.92        323.35       113.51 o
   2  12   6        336.17        467.51       162.45 o
   4  12   6        233.49        158.40       190.96 o
   6  12   6        169.09        219.57       145.38 o
   8  12   6        143.58        -66.09       128.93 o
  10  12   6         75.65        374.43       150.50 o
  12  12   6         21.01       -137.48       137.48 o
  -1  13   6         26.27        -77.83       140.89 o
   1  13   6          0.30       -121.45       121.45 o
 -31   1   7         21.21        -75.00       138.03 o
 -29   1   7         22.64        114.87       105.61 o
 -27   1   7          5.22       -100.01       100.01 o
 -25   1   7         18.87        -51.91        51.91 o
 -23   1   7          5.38         16.60        52.24 o
 -21   1   7        836.68        832.45        93.75 o
 -19   1   7       2368.65       2476.12       103.88 o
 -17   1   7       2654.70       2912.92       100.77 o
 -15   1   7        427.84        492.31        43.73 o
 -13   1   7       6067.72       5667.01       117.82 o
 -11   1   7       1654.74       1568.79        60.80 o
  -9   1   7       8093.65       7988.65       122.32 o
  -7   1   7      38681.32      37609.59       310.29 o
  -5   1   7      70229.81      70170.23       492.56 o
  -3   1   7      73710.00      73229.28       568.94 o
  -1   1   7      34587.86      34378.88       291.01 o
   1   1   7      25154.11      24823.40       216.08 o
   3   1   7      13952.04      13296.99       151.80 o
   5   1   7       7432.65       7639.23       115.93 o
   7   1   7        960.01        835.76        44.70 o
   9   1   7      10497.04      10206.40       149.96 o
  11   1   7       1846.22       1963.95        70.37 o
  13   1   7       2566.28       2539.93        86.32 o
  15   1   7       1381.17       1349.37        77.63 o
  17   1   7        337.66        354.62        41.08 o
  19   1   7        101.33         73.01        51.00 o
  21   1   7        417.54        510.82        83.58 o
  23   1   7        301.64        390.61        69.85 o
  25   1   7        288.34        670.09        99.21 o
  27   1   7         76.59        -10.92       135.17 o
  29   1   7         72.97       -118.72       118.72 o
 -30   2   7         15.12       -151.73       203.59 o
 -28   2   7          9.18          2.26       226.40 o
 -26   2   7          0.50        -10.01        95.06 o
 -24   2   7          8.80        -36.11        81.54 o
 -22   2   7          0.22        -39.64        39.64 o
 -20   2   7        145.19        138.93        64.38 o
 -18   2   7       1762.02       1969.15        89.36 o
 -16   2   7       3390.73       3196.36        97.41 o
 -14   2   7       1059.95       1012.41        58.08 o
 -12   2   7        472.90        550.52        41.31 o
 -10   2   7      10444.82      10650.96       149.51 o
  -8   2   7       1063.45       1255.15        48.61 o
  -6   2   7          9.46        -16.06        16.06 o
  -4   2   7       1847.00       1910.69        59.69 o
  -2   2   7        483.62        501.68        26.04 o
   0   2   7         22.10         14.20        10.58 o
   2   2   7        189.77        123.58        18.86 o
   4   2   7        621.70        772.31        41.12 o
   6   2   7       8209.99       8502.40       152.75 o
   8   2   7       7588.97       7546.28       123.49 o
  10   2   7        476.85        438.25        34.92 o
  12   2   7       2362.15       2531.47        99.08 o
  14   2   7       2468.10       2309.86       105.08 o
  16   2   7        460.60        422.66        50.37 o
  18   2   7         93.98        129.94        52.74 o
  20   2   7         61.55          8.64        50.99 o
  22   2   7          0.53        -38.64        70.71 o
  24   2   7         23.18         17.32        69.69 o
  26   2   7         63.83        -91.85        91.85 o
  28   2   7         22.73        182.11        70.95 o
  30   2   7          0.36          9.50       118.95 o
 -29   3   7          8.26        -73.91        90.34 o
 -27   3   7         17.36        -77.63        79.40 o
 -25   3   7        121.34         67.89       111.22 o
 -23   3   7         29.92        -79.15        79.15 o
 -21   3   7         62.81         43.58        73.19 o
 -19   3   7        475.98        431.40        59.30 o
 -17   3   7       2601.35       2332.38       110.16 o
 -15   3   7       6405.87       6331.06       125.28 o
 -13   3   7      13481.31      14037.96       187.88 o
 -11   3   7      21683.45      21685.05       241.14 o
  -9   3   7      17247.96      17165.72       197.83 o
  -7   3   7       7487.86       7181.79       108.76 o
  -5   3   7       4068.76       3856.71        84.76 o
  -3   3   7      12602.95      12058.34       144.92 o
  -1   3   7      45719.65      45641.00       366.28 o
   1   3   7      62055.77      62058.28       469.15 o
   3   3   7      22205.98      21909.17       233.61 o
   5   3   7        305.95        205.20        25.10 o
   7   3   7        149.31        140.36        23.71 o
   9   3   7        446.45        339.69        35.54 o
  11   3   7        177.55        113.34        33.36 o
  13   3   7        703.91        676.45        53.64 o
  15   3   7        741.96        758.64        60.29 o
  17   3   7       1032.51       1025.71       101.67 o
  19   3   7        680.94        720.61        99.82 o
  21   3   7        187.22         54.47        63.65 o
  23   3   7         69.63        195.72        88.66 o
  25   3   7         75.85         19.00        80.60 o
  27   3   7         86.39         74.81       115.86 o
  29   3   7         87.85         97.82       119.71 o
 -28   4   7          0.03        112.53        84.26 o
 -26   4   7          0.05         25.06       128.02 o
 -24   4   7          0.06        -57.11       132.96 o
 -22   4   7          0.37        -52.82        52.82 o
 -20   4   7         37.73        -36.94        36.94 o
 -18   4   7        140.40        -38.06        51.81 o
 -16   4   7        333.86        347.98        47.94 o
 -14   4   7        339.99        387.00        48.54 o
 -12   4   7       1264.67       1333.57        71.92 o
 -10   4   7       1109.09        936.90        47.01 o
  -8   4   7          5.69         -0.82        21.19 o
  -6   4   7        352.06        314.68        29.06 o
  -4   4   7        112.15         91.49        24.80 o
  -2   4   7       1435.01       1454.66        57.31 o
   0   4   7        520.95        477.88        36.54 o
   2   4   7       2005.44       1887.41        66.28 o
   4   4   7       1545.06       1396.64        60.99 o
   6   4   7        177.10        185.90        22.83 o
   8   4   7       1565.95       1545.74        66.05 o
  10   4   7          2.14        -24.00        24.00 o
  12   4   7        705.13        679.50        59.65 o
  14   4   7        480.99        481.43        56.40 o
  16   4   7         77.68         -6.77        41.81 o
  18   4   7          4.02         95.38        50.43 o
  20   4   7          5.27        -52.10        55.37 o
  22   4   7          2.93         14.21        80.31 o
  24   4   7         71.88        -78.67        78.67 o
  26   4   7         27.40         68.95        82.36 o
  28   4   7          8.42       -103.65       103.65 o
 -27   5   7         43.86         50.99       107.81 o
 -25   5   7        121.74        270.73        94.48 o
 -23   5   7        118.18        192.22       104.02 o
 -21   5   7          9.35        -37.34        80.31 o
 -19   5   7        255.70        129.60        64.60 o
 -17   5   7        224.88        133.62        60.54 o
 -15   5   7       2900.57       2826.22       147.45 o
 -13   5   7       5014.93       5160.21       137.79 o
 -11   5   7       6564.47       6375.48       145.55 o
  -9   5   7       5209.46       5126.49       107.36 o
  -7   5   7       4942.16       5104.32       107.71 o
  -5   5   7      10080.47      10385.80       163.90 o
  -3   5   7      12544.05      12836.86       181.26 o
  -1   5   7       7727.63       7443.29       134.09 o
   1   5   7       3963.90       4066.23        98.56 o
   3   5   7       8969.20       8783.39       149.51 o
   5   5   7       3524.99       3507.79        93.09 o
   7   5   7       4772.74       4536.47       108.59 o
   9   5   7        960.17        808.43        52.98 o
  11   5   7        806.79        850.60        53.56 o
  13   5   7       2180.94       2123.69       114.29 o
  15   5   7       2169.59       2426.14       148.68 o
  17   5   7       1050.30        906.29       102.60 o
  19   5   7        405.60        702.43       131.93 o
  21   5   7         13.16        -91.22       117.29 o
  23   5   7         50.37         36.64        78.97 o
  25   5   7          5.48       -104.57       104.57 o
  27   5   7         50.40        -40.58        79.22 o
 -26   6   7         19.36        460.88       169.68 o
 -24   6   7         91.99         57.89        85.99 o
 -22   6   7        136.92         75.03        80.82 o
 -20   6   7        125.64        -63.30        86.68 o
 -18   6   7         45.18        -43.24        93.92 o
 -16   6   7          2.20         20.62        80.53 o
 -14   6   7          4.47        -52.09        70.33 o
 -12   6   7         17.94        -44.98        44.98 o
 -10   6   7       1300.06       1296.17        65.11 o
  -8   6   7        368.19        493.41        48.03 o
  -6   6   7        169.85        158.92        39.37 o
  -4   6   7        904.55        993.84        59.43 o
  -2   6   7       2496.93       2523.48        85.66 o
   0   6   7       1925.59       1919.22        79.50 o
   2   6   7        355.71        315.67        38.97 o
   4   6   7          0.95         26.11        27.58 o
   6   6   7         31.12         19.45        26.80 o
   8   6   7       1142.44       1210.90        67.66 o
  10   6   7        445.51        416.36        46.54 o
  12   6   7        799.43        775.96        97.48 o
  14   6   7        467.99        206.55        63.70 o
  16   6   7         11.86        -51.35        59.51 o
  18   6   7        225.13        217.83        82.20 o
  20   6   7        203.51        338.80        91.92 o
  22   6   7        254.54        469.78        99.39 o
  24   6   7         72.09        219.67       131.27 o
  26   6   7          1.94        -97.04       119.68 o
 -25   7   7          8.51       -129.09       129.09 o
 -23   7   7        123.04         -6.45       144.94 o
 -21   7   7        430.29        455.76       122.07 o
 -19   7   7        924.24        914.14       154.14 o
 -17   7   7        967.23        947.83       169.63 o
 -15   7   7        718.43        946.16       144.46 o
 -13   7   7       1038.26        860.02       114.45 o
 -11   7   7        742.28        701.17       100.22 o
  -9   7   7        225.06         77.43        72.33 o
  -7   7   7       4498.10       4750.33       140.01 o
  -5   7   7       5456.98       5319.22       128.98 o
  -3   7   7       4509.24       4835.29       121.01 o
  -1   7   7       1897.44       1806.19        88.93 o
   1   7   7       1100.85       1063.34        66.87 o
   3   7   7       2280.97       2361.86        94.63 o
   5   7   7       3233.55       3189.37       115.05 o
   7   7   7       4188.72       4316.80       131.79 o
   9   7   7       3885.75       4319.05       164.34 o
  11   7   7       2099.46       2133.74       150.13 o
  13   7   7          1.50        -53.00        53.00 o
  15   7   7        433.67        488.24        89.58 o
  17   7   7          0.44         -8.48        63.38 o
  19   7   7         25.64         19.23        76.95 o
  21   7   7         67.43        111.26       113.01 o
  23   7   7         79.63        232.86       132.67 o
  25   7   7         61.54        100.51       110.94 o
 -24   8   7          6.74       -149.45       234.06 o
 -22   8   7         17.00        -93.15        93.15 o
 -20   8   7         53.01        147.98       135.41 o
 -18   8   7        107.61         -0.34       121.26 o
 -16   8   7        165.00        152.29       119.91 o
 -14   8   7        172.05        224.01        91.07 o
 -12   8   7        310.93        440.29       107.22 o
 -10   8   7         57.43        -61.14        61.14 o
  -8   8   7         26.54         11.75        52.45 o
  -6   8   7          0.03        -28.82        41.63 o
  -4   8   7        213.66        221.89        71.37 o
  -2   8   7         17.84         12.03        44.59 o
   0   8   7        435.64        222.16        54.37 o
   2   8   7        293.05        236.81        56.23 o
   4   8   7        935.20        868.25        85.78 o
   6   8   7       1458.02       1544.30       112.38 o
   8   8   7         89.48         15.55        58.00 o
  10   8   7         11.66        -31.99        61.91 o
  12   8   7         10.06        -28.32        58.49 o
  14   8   7          3.68         90.47        83.92 o
  16   8   7          0.06        142.36       127.14 o
  18   8   7         21.93          3.45        88.46 o
  20   8   7         29.55        131.49        83.27 o
  22   8   7          6.48        -27.11       137.32 o
  24   8   7          2.21        -14.95        93.86 o
 -21   9   7         82.82         -6.10       164.97 o
 -19   9   7        531.54        444.12       148.55 o
 -17   9   7        333.40        197.97       124.92 o
 -15   9   7        317.30        673.20       106.79 o
 -13   9   7        201.53        278.21        87.86 o
 -11   9   7        196.14         74.43        86.57 o
  -9   9   7        605.54        559.11       125.16 o
  -7   9   7       1096.05        905.03       139.52 o
  -5   9   7        948.61        886.45       143.55 o
  -3   9   7        667.70        487.82        96.12 o
  -1   9   7        740.22       1058.86       128.38 o
   1   9   7       1161.61       1156.18       118.06 o
   3   9   7       1170.25       1139.50       124.99 o
   5   9   7        531.18        550.82        88.80 o
   7   9   7       1434.35       1247.70       133.71 o
   9   9   7       1284.67       1158.78       129.69 o
  11   9   7        449.65        398.45        90.94 o
  13   9   7         64.89        -22.47        64.33 o
  15   9   7         26.01       -101.16       134.42 o
  17   9   7         51.71        202.03       147.40 o
  19   9   7         80.33         53.90        83.59 o
  21   9   7         68.79        332.57       126.51 o
 -18  10   7         54.71       -124.44       124.44 o
 -16  10   7        167.09        410.27       116.18 o
 -14  10   7        199.49        346.97       110.65 o
 -12  10   7        152.56        232.75       102.20 o
 -10  10   7         55.30         17.76        90.01 o
  -8  10   7          1.47        263.62        96.01 o
  -6  10   7         33.56        221.61       138.99 o
  -4  10   7         25.49         95.84        71.26 o
  -2  10   7          4.82        187.73       103.09 o
   0  10   7         36.65         63.23       115.98 o
   2  10   7        207.60        105.64        98.31 o
   4  10   7        273.23         99.09        86.55 o
   6  10   7         66.62        101.56        82.37 o
   8  10   7          3.85        -59.56        59.56 o
  10  10   7          7.86        -43.31        66.87 o
  12  10   7         42.15         22.00        95.36 o
  14  10   7         47.96        -75.99       103.90 o
  16  10   7          7.42         35.80        90.47 o
  18  10   7         10.84         92.77       143.99 o
 -15  11   7         55.76         34.22       140.44 o
 -13  11   7        180.33        233.34       152.35 o
 -11  11   7        327.38        184.61       114.18 o
  -9  11   7        319.03        514.32       153.90 o
  -7  11   7        190.54         74.50        99.73 o
  -5  11   7        187.18         76.17        93.41 o
  -3  11   7        224.14        122.19       113.98 o
  -1  11   7        185.19        -64.51        93.41 o
   1  11   7        208.92        331.79        97.67 o
   3  11   7        355.34        394.30       103.64 o
   5  11   7        359.88         16.11       122.52 o
   7  11   7        163.44         70.24       117.62 o
   9  11   7         66.73        149.38       110.28 o
  11  11   7         76.71       -119.88       119.88 o
  13  11   7        298.38        105.01       108.19 o
  15  11   7        274.98        416.00       121.28 o
 -10  12   7          5.97       -115.95       163.92 o
  -8  12   7          4.03        -24.08       119.57 o
  -6  12   7          0.39         78.15       132.92 o
  -4  12   7          0.18       -190.20       190.20 o
  -2  12   7         41.52        134.00       118.91 o
   0  12   7         27.39       -105.32       105.32 o
   2  12   7          0.48        183.52       136.13 o
   4  12   7          0.26        -83.98       144.02 o
   6  12   7         10.78        -66.40       131.38 o
   8  12   7         40.98        138.72       194.36 o
  10  12   7         17.94        112.58        83.49 o
 -30   0   8         17.06       -174.31       174.31 o
 -28   0   8          0.25        278.26       498.96 o
 -26   0   8          2.60       -103.53       103.53 o
 -24   0   8         47.33         24.81        77.32 o
 -22   0   8         11.86        -69.87        69.87 o
 -20   0   8          2.73        -54.59        54.59 o
 -18   0   8       2106.14       2238.99       139.98 o
 -16   0   8         55.17         -3.42        33.05 o
 -14   0   8          6.18        -32.78        32.78 o
 -12   0   8        924.41       1049.93        83.93 o
 -10   0   8      14514.23      15566.80       328.59 o
  -8   0   8      67117.38      70308.06       746.52 o
  -6   0   8      85992.46      87835.45       860.06 o
  -4   0   8      55279.92      56016.48       604.53 o
  -2   0   8      35090.05      34948.29       406.68 o
   0   0   8      19715.08      18390.43       313.55 o
   2   0   8       2036.13       2006.67        75.79 o
   4   0   8      59274.62      58074.34       626.27 o
   6   0   8       7249.98       8033.19       180.88 o
   8   0   8      31462.19      31698.07       407.88 o
  10   0   8      24904.47      26125.70       390.31 o
  12   0   8       3596.04       3748.39       135.79 o
  14   0   8          4.34          8.57        44.78 o
  16   0   8        463.52        393.41        59.49 o
  18   0   8        193.84        115.72        66.56 o
  20   0   8          7.22        -14.11        80.72 o
  22   0   8         10.21        112.33        81.71 o
  24   0   8        376.89        427.11       111.12 o
  26   0   8        241.45         24.38       131.57 o
  28   0   8          7.70        181.79       121.25 o
  30   0   8          9.78       -159.39       313.49 o
 -29   1   8          1.32          3.32       124.30 o
 -27   1   8          0.01        135.22        89.32 o
 -25   1   8          1.33          5.69        98.45 o
 -23   1   8          2.97          5.38        81.80 o
 -21   1   8         22.28        -39.78        39.78 o
 -19   1   8          0.24        -32.12        32.12 o
 -17   1   8          9.13         73.72        26.45 o
 -15   1   8        299.85        152.19        28.00 o
 -13   1   8        941.45        862.51        54.93 o
 -11   1   8       1628.36       1550.52        65.16 o
  -9   1   8       2290.09       2582.64        70.98 o
  -7   1   8       3732.27       3446.97        73.95 o
  -5   1   8        188.81        165.67        15.83 o
  -3   1   8      24870.41      25216.36       263.32 o
  -1   1   8       8599.03       9374.71       128.99 o
   1   1   8        275.90        287.35        22.54 o
   3   1   8      11661.17      11883.99       145.83 o
   5   1   8       5782.94       5806.54       103.36 o
   7   1   8       1016.89       1187.68        57.38 o
   9   1   8       3369.11       3364.48        93.05 o
  11   1   8        140.53        131.53        25.36 o
  13   1   8         89.80         89.66        25.99 o
  15   1   8        199.21        147.55        31.86 o
  17   1   8         60.36        -47.25        47.25 o
  19   1   8          5.17        -59.92        61.29 o
  21   1   8        458.75        439.21        87.32 o
  23   1   8          3.01         82.72        53.34 o
  25   1   8          2.31        -24.98        66.49 o
  27   1   8          1.00        421.14       265.61 o
  29   1   8          7.43        -96.48       125.64 o
 -30   2   8         69.90          6.69       129.60 o
 -28   2   8          5.10        836.19       222.29 o
 -26   2   8         27.06        -58.67        58.67 o
 -24   2   8         33.05         81.26        94.84 o
 -22   2   8        131.65         76.53        83.26 o
 -20   2   8        321.09        174.73        59.34 o
 -18   2   8        667.67        624.88        57.12 o
 -16   2   8       1136.59       1266.29        70.48 o
 -14   2   8       1020.47       1172.18        60.73 o
 -12   2   8       3026.41       2840.41        89.73 o
 -10   2   8       5835.40       5952.65       108.28 o
  -8   2   8      10817.43      10461.31       137.98 o
  -6   2   8      13740.07      13960.22       183.70 o
  -4   2   8      40916.77      38146.87       346.85 o
  -2   2   8      26870.68      26848.77       232.84 o
   0   2   8       9955.94       9276.08       116.27 o
   2   2   8       9022.31       8659.68       119.34 o
   4   2   8      20005.47      19672.10       212.14 o
   6   2   8      21819.98      21559.37       233.09 o
   8   2   8      12070.49      12341.06       174.36 o
  10   2   8       3738.10       3637.36        88.24 o
  12   2   8       3562.14       3419.59       106.35 o
  14   2   8        100.48        -13.24        31.07 o
  16   2   8       1178.32       1092.33        75.55 o
  18   2   8        532.47        438.43        63.70 o
  20   2   8        247.50        163.07        53.52 o
  22   2   8         98.71         26.22        55.11 o
  24   2   8         63.83        247.29       112.18 o
  26   2   8         56.17         91.88        80.35 o
  28   2   8         45.76        -52.22        77.17 o
  30   2   8         28.68        166.43        91.81 o
 -29   3   8          0.79        321.75       117.60 o
 -27   3   8          4.59        -13.17       121.82 o
 -25   3   8          0.23        -69.16        69.16 o
 -23   3   8         30.31        -47.46        47.46 o
 -21   3   8          8.96        -57.46        57.46 o
 -19   3   8         52.37        -36.45        40.62 o
 -17   3   8        323.30        218.31        45.86 o
 -15   3   8        557.84        435.14        43.96 o
 -13   3   8        269.36        213.73        30.71 o
 -11   3   8         39.68        -18.84        22.44 o
  -9   3   8         41.73        -14.67        14.67 o
  -7   3   8         35.32         23.69        19.30 o
  -5   3   8       1487.14       1505.82        61.77 o
  -3   3   8        255.00        244.22        18.86 o
  -1   3   8        470.62        463.81        30.76 o
   1   3   8         17.63          3.59        14.24 o
   3   3   8        416.86        551.23        37.26 o
   5   3   8       1805.28       1828.80        66.39 o
   7   3   8       2088.89       2058.41        74.64 o
   9   3   8        374.31        397.17        37.45 o
  11   3   8         20.43        -24.65        24.65 o
  13   3   8          1.38        -27.51        27.51 o
  15   3   8         45.58         48.70        42.45 o
  17   3   8        185.17        219.32        60.17 o
  19   3   8         42.68        -58.03        58.03 o
  21   3   8          2.59        -66.06        66.06 o
  23   3   8         10.18        -18.87        48.44 o
  25   3   8          5.88        -66.34       110.58 o
  27   3   8          1.20        175.28       106.54 o
  29   3   8          0.98         29.93       102.65 o
 -28   4   8         44.35       -111.85       111.85 o
 -26   4   8         93.68        298.52       137.79 o
 -24   4   8        116.41        142.78        78.64 o
 -22   4   8         89.92        -22.13        70.77 o
 -20   4   8          0.51        -39.13        39.13 o
 -18   4   8        137.74        126.70        56.94 o
 -16   4   8       2174.44       2215.23       115.62 o
 -14   4   8       5126.91       5118.14       147.02 o
 -12   4   8       6449.82       6786.28       123.40 o
 -10   4   8       5518.28       5650.95       109.80 o
  -8   4   8       3586.18       3608.16        84.00 o
  -6   4   8       3423.35       3440.51        79.79 o
  -4   4   8       6917.20       6962.75       116.68 o
  -2   4   8      11675.28      11028.85       154.44 o
   0   4   8      11658.42      11005.20       156.88 o
   2   4   8      19319.67      19290.56       223.53 o
   4   4   8      13997.48      13566.56       185.12 o
   6   4   8       8176.14       8281.35       143.18 o
   8   4   8       2437.53       2516.43        82.19 o
  10   4   8       1689.47       1868.87        70.75 o
  12   4   8       2919.83       3089.99       111.79 o
  14   4   8       3054.85       3065.30       125.77 o
  16   4   8       1314.08       1334.60       107.01 o
  18   4   8        377.79        186.70        74.43 o
  20   4   8         62.69          2.89        57.90 o
  22   4   8         39.43         27.70        70.77 o
  24   4   8         35.41          3.31        83.47 o
  26   4   8         16.37         88.42        83.71 o
  28   4   8         12.07        -24.71        86.02 o
 -27   5   8         11.67        341.75       110.40 o
 -25   5   8          4.09        -17.72       122.32 o
 -23   5   8         35.63         17.14        80.24 o
 -21   5   8         28.39         -8.14        92.23 o
 -19   5   8        101.43         94.15        66.92 o
 -17   5   8         94.73         37.25        64.40 o
 -15   5   8        200.61        -22.16        45.38 o
 -13   5   8        462.85        305.59        54.13 o
 -11   5   8       2735.59       2983.97        92.62 o
  -9   5   8       5997.18       6023.47       119.23 o
  -7   5   8       4844.45       4943.44       107.21 o
  -5   5   8        475.38        632.71        44.89 o
  -3   5   8        619.70        638.43        45.56 o
  -1   5   8       2367.07       2304.53        79.71 o
   1   5   8       1794.24       1879.13        80.09 o
   3   5   8          0.17        -14.80        18.77 o
   5   5   8         74.42         49.70        21.69 o
   7   5   8        360.74        323.55        39.58 o
   9   5   8       1866.99       1785.01        77.05 o
  11   5   8       1973.97       1968.50        86.40 o
  13   5   8        792.70        895.55        81.36 o
  15   5   8        187.13         76.79        57.50 o
  17   5   8         33.16        -47.80        47.80 o
  19   5   8        228.79        115.00       101.68 o
  21   5   8        150.60         -9.60        73.81 o
  23   5   8          1.87         68.94        72.36 o
  25   5   8          0.01        -92.11        92.11 o
  27   5   8          5.65         36.28        85.15 o
 -26   6   8          7.10         80.75        86.75 o
 -24   6   8        123.32        -19.49        91.18 o
 -22   6   8        166.32        132.15       105.70 o
 -20   6   8        244.57        473.55       116.22 o
 -18   6   8        293.25        389.24       126.35 o
 -16   6   8        112.98        112.52        71.33 o
 -14   6   8        249.71        392.46        87.24 o
 -12   6   8       2115.63       2362.33       140.60 o
 -10   6   8       5290.10       5513.54       161.82 o
  -8   6   8       5654.54       5980.24       138.86 o
  -6   6   8       4068.21       4044.83       105.83 o
  -4   6   8       2823.96       2852.91        94.45 o
  -2   6   8      11616.16      11695.63       184.33 o
   0   6   8      10233.42      10111.22       172.74 o
   2   6   8       7822.29       7805.71       151.92 o
   4   6   8       2693.39       2909.51        96.03 o
   6   6   8       1462.47       1709.97        87.03 o
   8   6   8       2740.63       2644.91       114.50 o
  10   6   8       7079.03       7485.93       177.81 o
  12   6   8       1144.00       1310.19        99.66 o
  14   6   8        248.40        278.74        73.40 o
  16   6   8          0.87        -60.52        60.52 o
  18   6   8        181.30         -2.09        63.36 o
  20   6   8        150.15        137.74        89.45 o
  22   6   8         70.98        -60.52        91.96 o
  24   6   8         58.19        107.76       102.09 o
  26   6   8         42.49        -50.33       114.43 o
 -25   7   8          5.22       -117.51       129.34 o
 -23   7   8          1.64         49.53       138.98 o
 -21   7   8         15.10        148.62       139.01 o
 -19   7   8         10.90         49.96       147.73 o
 -17   7   8          0.87        -61.61        61.61 o
 -15   7   8         17.81         17.47        78.47 o
 -13   7   8          9.34          9.94       113.77 o
 -11   7   8        543.62        522.19        93.82 o
  -9   7   8       2284.70       2629.45       148.24 o
  -7   7   8       2225.85       2072.24       122.37 o
  -5   7   8         13.35         39.45        38.76 o
  -3   7   8         41.92         25.45        27.81 o
  -1   7   8         75.80         41.56        33.02 o
   1   7   8        525.57        527.46        47.46 o
   3   7   8        504.92        456.53        54.44 o
   5   7   8         76.41         68.67        47.38 o
   7   7   8         17.10          9.99        45.89 o
   9   7   8        210.09         89.18        55.99 o
  11   7   8        448.38        448.20        88.44 o
  13   7   8         80.09        -25.42        68.73 o
  15   7   8         13.13        -24.51        44.21 o
  17   7   8         24.41         17.07        81.77 o
  19   7   8         50.20        216.84       113.24 o
  21   7   8         10.99        -82.81        82.81 o
  23   7   8          0.52        -88.66        88.66 o
  25   7   8          0.01         18.10        88.40 o
 -24   8   8        146.04        168.41       151.30 o
 -22   8   8        121.41        244.06       144.71 o
 -20   8   8        349.90        543.59       130.66 o
 -18   8   8        397.76        416.51       130.24 o
 -16   8   8        173.17        265.60        90.96 o
 -14   8   8         23.24        -51.57        88.64 o
 -12   8   8         44.84        153.93        51.13 o
 -10   8   8        293.76        146.20        84.45 o
  -8   8   8        961.26       1056.76       146.66 o
  -6   8   8       2855.76       3268.08       188.86 o
  -4   8   8       4115.49       4407.00       191.32 o
  -2   8   8       4001.38       4299.33       167.23 o
   0   8   8        632.70        539.67        81.34 o
   2   8   8       1002.57       1053.31        90.12 o
   4   8   8       2130.41       1881.61       121.02 o
   6   8   8       1694.79       1898.37       124.93 o
   8   8   8        268.69        281.27        79.21 o
  10   8   8        530.10        465.58       128.45 o
  12   8   8        248.52        220.24       103.66 o
  14   8   8        280.94        289.76       119.12 o
  16   8   8        167.32        123.02       127.12 o
  18   8   8        159.93        205.41        89.32 o
  20   8   8        107.83         50.12       119.08 o
  22   8   8        149.66        -76.79       120.62 o
 -21   9   8         22.40        -52.09       128.40 o
 -19   9   8        155.78        159.75       197.01 o
 -17   9   8        207.39        266.05       138.06 o
 -15   9   8        333.16        397.83       160.72 o
 -13   9   8        192.63        268.85       145.19 o
 -11   9   8          5.20        -87.45        87.45 o
  -9   9   8         13.81        -60.54        60.54 o
  -7   9   8          0.07        156.40        61.35 o
  -5   9   8         31.02         29.98        78.00 o
  -3   9   8         38.46        -25.04        62.61 o
  -1   9   8          4.40        -21.35       102.27 o
   1   9   8         20.46        -55.61        55.97 o
   3   9   8          0.01         84.96        63.32 o
   5   9   8          9.05        -10.04        64.22 o
   7   9   8        135.53         20.92        69.42 o
   9   9   8         73.39        184.77        73.29 o
  11   9   8         30.24        -65.05        65.05 o
  13   9   8         19.51         -7.45       112.55 o
  15   9   8         56.20         -0.38        93.63 o
  17   9   8        116.05        193.73       102.04 o
  19   9   8         84.07         25.79       104.25 o
  21   9   8         19.32        -51.86        91.53 o
 -18  10   8        112.05        790.30       193.89 o
 -16  10   8        280.40        263.82       121.80 o
 -14  10   8        315.53        187.45       106.07 o
 -12  10   8        461.97        562.80       142.21 o
 -10  10   8        473.57        488.13       203.35 o
  -8  10   8        408.99        442.92       209.57 o
  -6  10   8        253.90        130.91        96.74 o
  -4  10   8        207.12        327.88        83.00 o
  -2  10   8        311.08        195.93       108.35 o
   0  10   8        446.00        487.88       120.08 o
   2  10   8        659.55        376.64       103.08 o
   4  10   8        518.98        412.91       113.47 o
   6  10   8        276.91        221.45        98.20 o
   8  10   8        238.60        402.48        89.91 o
  10  10   8        311.10        299.99       101.24 o
  12  10   8        383.12        862.35       162.11 o
  14  10   8        320.99        527.36       143.28 o
  16  10   8        193.61         90.04       134.78 o
  18  10   8         94.41       -116.63       116.63 o
 -15  11   8         36.09       -140.71       193.89 o
 -13  11   8         35.99        126.68       213.75 o
 -11  11   8          7.70        -84.13       103.10 o
  -9  11   8          6.72        264.15       121.73 o
  -7  11   8          0.03       -105.39       113.11 o
  -5  11   8          0.41        -95.96        95.96 o
  -3  11   8         17.23         45.90       110.67 o
  -1  11   8         29.53        -99.39        99.39 o
   1  11   8         12.24         82.47        82.41 o
   3  11   8          8.19        132.31       177.13 o
   5  11   8         61.45         58.66        93.29 o
   7  11   8         30.79         24.33       107.23 o
   9  11   8          0.11         20.62       128.73 o
  11  11   8          1.79        145.13       135.41 o
  13  11   8          0.81        105.71       114.48 o
  15  11   8         33.84        -80.18       128.63 o
 -10  12   8         93.60       -108.31       153.05 o
  -8  12   8         68.56         89.51       135.13 o
  -6  12   8         26.20        -11.21       146.13 o
  -4  12   8         34.69        -29.88       151.42 o
  -2  12   8         24.37        -61.64       125.75 o
   0  12   8         74.65        -81.04       151.28 o
   2  12   8         88.64       -140.94       222.91 o
   4  12   8         84.01        235.53       138.03 o
   6  12   8        111.25         21.92       151.69 o
   8  12   8        131.93         67.08       174.64 o
 -29   1   9         21.02        -54.26       104.75 o
 -27   1   9         13.58         16.38       113.48 o
 -25   1   9         58.49         37.19        64.13 o
 -23   1   9        451.42        295.29        83.03 o
 -21   1   9        487.43        396.30        71.27 o
 -19   1   9        127.43        108.60        57.09 o
 -17   1   9        161.64         65.63        35.84 o
 -15   1   9        260.31        360.11        38.66 o
 -13   1   9       2438.18       2363.75        76.66 o
 -11   1   9       1090.93       1222.91        56.71 o
  -9   1   9       6124.82       6148.90       108.19 o
  -7   1   9      11097.12      11150.49       142.57 o
  -5   1   9      12258.65      11826.97       135.88 o
  -3   1   9      12557.39      12515.81       157.66 o
  -1   1   9      34857.85      34871.36       320.12 o
   1   1   9       7583.08       7524.33       119.37 o
   3   1   9      23595.42      23349.23       231.37 o
   5   1   9      35923.57      36525.25       337.30 o
   7   1   9      35815.62      35393.21       332.02 o
   9   1   9       8884.95       8418.88       148.10 o
  11   1   9       3968.24       3975.34       101.49 o
  13   1   9       1049.29        958.63        62.83 o
  15   1   9        345.15        235.90        34.61 o
  17   1   9        123.11        136.70        46.72 o
  19   1   9        523.31        440.18        85.09 o
  21   1   9        826.37        861.65       113.58 o
  23   1   9        102.53        164.65        54.04 o
  25   1   9         66.09        307.56        72.69 o
  27   1   9         17.42        -59.33        65.96 o
  29   1   9         12.95        478.20       118.97 o
 -30   2   9         16.43        206.24       156.07 o
 -28   2   9          6.82        -79.82        83.21 o
 -26   2   9         72.16         44.11        78.31 o
 -24   2   9        225.33         32.33        80.12 o
 -22   2   9        263.69         99.06        58.90 o
 -20   2   9         36.70        -26.92        57.98 o
 -18   2   9        172.81         52.91        50.22 o
 -16   2   9        601.58        477.43        50.00 o
 -14   2   9         28.36        -18.11        22.44 o
 -12   2   9         61.60         19.46        16.87 o
 -10   2   9         11.75         24.48        22.92 o
  -8   2   9          5.21         30.70        19.20 o
  -6   2   9       3228.38       3190.80        81.60 o
  -4   2   9       6646.18       6843.19       111.46 o
  -2   2   9       2685.66       2853.44        67.18 o
   0   2   9        566.06        552.80        43.66 o
   2   2   9        128.48        103.01        16.98 o
   4   2   9        381.14        353.65        29.98 o
   6   2   9       2294.77       2121.24        72.57 o
   8   2   9        537.79        492.13        39.05 o
  10   2   9        834.95        790.84        50.99 o
  12   2   9       2568.19       2609.69        81.12 o
  14   2   9          0.63        -22.03        29.54 o
  16   2   9       1313.58       1401.49        98.43 o
  18   2   9        663.78        506.95        68.75 o
  20   2   9        375.37        257.71        75.10 o
  22   2   9         46.04         -1.94        61.26 o
  24   2   9          0.72        101.81        94.73 o
  26   2   9          9.85         34.16       103.40 o
  28   2   9          6.76        -86.75       133.98 o
 -29   3   9         95.41        812.97       377.37 o
 -27   3   9        224.53        -65.65       111.18 o
 -25   3   9         94.28        -26.25       119.38 o
 -23   3   9         53.54          1.26        85.50 o
 -21   3   9         23.33        112.52       100.02 o
 -19   3   9          9.89        -14.89        46.29 o
 -17   3   9         92.73         26.29        44.29 o
 -15   3   9        513.28        411.29        44.51 o
 -13   3   9        778.91        884.31        55.19 o
 -11   3   9       1458.96       1601.05        60.25 o
  -9   3   9       3088.79       3165.65        96.56 o
  -7   3   9       2476.03       2453.20        83.73 o
  -5   3   9       2034.44       2011.07        72.42 o
  -3   3   9       5296.89       5272.76       106.82 o
  -1   3   9      33238.18      32374.27       302.90 o
   1   3   9      56546.54      56426.95       448.94 o
   3   3   9      34066.37      34298.44       320.15 o
   5   3   9       8300.15       8287.26       137.65 o
   7   3   9       3474.50       3489.20        91.58 o
   9   3   9       4964.14       5029.42       107.85 o
  11   3   9       6110.41       6458.66       125.08 o
  13   3   9       4823.44       5112.53       137.65 o
  15   3   9       3199.11       3404.17       143.83 o
  17   3   9       1689.54       1701.50       120.53 o
  19   3   9        668.66        552.17        98.32 o
  21   3   9         47.21         67.87        70.38 o
  23   3   9          0.20        -50.08        50.08 o
  25   3   9          0.46        -46.33        99.32 o
  27   3   9          4.64         35.19        67.62 o
  29   3   9         11.01         95.39        94.61 o
 -28   4   9          7.51        -45.33       104.91 o
 -26   4   9         12.38        -50.89       150.23 o
 -24   4   9         19.38         77.07        79.17 o
 -22   4   9         19.77        -65.05        65.05 o
 -20   4   9          2.48        155.89        97.64 o
 -18   4   9          0.02        -54.17        54.17 o
 -16   4   9         14.32        -23.14        42.21 o
 -14   4   9        709.03        773.84        69.76 o
 -12   4   9        776.50        732.79        60.42 o
 -10   4   9        365.13        199.89        33.23 o
  -8   4   9        175.64        165.71        33.11 o
  -6   4   9       1125.89       1117.71        65.44 o
  -4   4   9         57.14         88.46        17.00 o
  -2   4   9       1672.04       1584.72        59.05 o
   0   4   9       1763.20       1895.80        68.56 o
   2   4   9         10.20        -17.21        20.70 o
   4   4   9        674.28        641.35        42.61 o
   6   4   9         29.59         14.59        22.84 o
   8   4   9         98.81         51.31        26.08 o
  10   4   9        232.78        163.22        38.29 o
  12   4   9        844.65        742.41        65.34 o
  14   4   9        410.71        446.45        61.17 o
  16   4   9         48.26         42.01        58.48 o
  18   4   9          2.74        -55.31        55.31 o
  20   4   9          1.25        -34.40        65.93 o
  22   4   9         24.87        -86.35        86.35 o
  24   4   9          1.84        -73.40        73.40 o
  26   4   9          0.60        -76.01        96.12 o
  28   4   9          0.03       -144.06       186.46 o
 -27   5   9         96.33        460.10       112.15 o
 -25   5   9         38.91        -78.03        78.03 o
 -23   5   9         28.31        -75.88        75.88 o
 -21   5   9         54.24        -29.29        51.89 o
 -19   5   9        127.77        216.77        68.60 o
 -17   5   9        348.80        348.33        86.30 o
 -15   5   9       1593.33       1429.76       133.40 o
 -13   5   9       2100.18       2141.89       128.50 o
 -11   5   9       2900.90       2862.57       102.66 o
  -9   5   9       2154.33       1997.49        78.13 o
  -7   5   9       2426.63       2390.93        75.67 o
  -5   5   9       3909.11       3926.23        94.88 o
  -3   5   9       4823.27       4965.77       115.38 o
  -1   5   9       4768.22       4569.53       105.46 o
   1   5   9       7314.76       7927.11       143.00 o
   3   5   9       7268.64       6953.05       134.85 o
   5   5   9      15018.30      15478.44       215.67 o
   7   5   9       4968.78       5210.75       122.65 o
   9   5   9       1737.98       1740.82        81.32 o
  11   5   9        744.05        723.55        65.22 o
  13   5   9       1576.50       1754.77       109.47 o
  15   5   9       2026.26       2165.01       149.60 o
  17   5   9        831.41       1022.99       109.05 o
  19   5   9        146.50         31.70        60.29 o
  21   5   9         33.91         55.01        82.19 o
  23   5   9         25.06        -57.41        73.83 o
  25   5   9         23.03        -25.39       103.02 o
  27   5   9         46.93       -109.88       109.88 o
 -26   6   9          0.27        152.99       181.74 o
 -24   6   9          8.95         39.78       104.60 o
 -22   6   9          4.38        -71.04        71.04 o
 -20   6   9         76.11        105.66        75.57 o
 -18   6   9        157.62        284.40        86.71 o
 -16   6   9         88.02         65.37        73.97 o
 -14   6   9        199.60        -64.20        64.20 o
 -12   6   9       2556.56       2355.62       176.60 o
 -10   6   9       1383.98       1270.78       111.74 o
  -8   6   9       2855.51       2590.39       117.67 o
  -6   6   9        376.92        444.40        48.09 o
  -4   6   9        535.40        509.76        50.70 o
  -2   6   9        446.15        407.83        42.00 o
   0   6   9        101.60          8.32        26.91 o
   2   6   9       1114.55       1205.87        67.69 o
   4   6   9       1361.68       1341.43        76.53 o
   6   6   9         75.99         80.81        31.58 o
   8   6   9        394.05        245.71        50.58 o
  10   6   9        491.81        483.34        73.24 o
  12   6   9       1177.57       1119.94       102.53 o
  14   6   9         25.94        -57.16        79.49 o
  16   6   9          0.53        -59.84        59.84 o
  18   6   9         69.50        151.40        72.74 o
  20   6   9          4.95         36.95        91.88 o
  22   6   9          4.02        -64.18        84.88 o
  24   6   9         14.52        -76.94        86.04 o
  26   6   9          4.35        -17.32       120.15 o
 -25   7   9         25.34        -82.38       134.41 o
 -23   7   9         72.01         37.01        98.93 o
 -21   7   9        116.03        174.05        90.95 o
 -19   7   9        167.28         70.68       132.55 o
 -17   7   9        153.68        191.87        80.86 o
 -15   7   9         96.08        -58.99        83.72 o
 -13   7   9         99.80        213.10        85.91 o
 -11   7   9        527.20        546.62       125.16 o
  -9   7   9       2182.46       1904.82       164.32 o
  -7   7   9       9842.23      10390.05       285.85 o
  -5   7   9       2728.55       2723.70       123.32 o
  -3   7   9       3556.22       3803.60       131.73 o
  -1   7   9       1000.88       1072.33        78.57 o
   1   7   9        264.68        213.09        42.91 o
   3   7   9        974.76        995.28        72.28 o
   5   7   9       2283.15       2171.12       115.70 o
   7   7   9       2629.79       2645.23       135.05 o
   9   7   9       2163.61       2464.30       152.56 o
  11   7   9       1245.23       1501.42       157.55 o
  13   7   9       1397.63       1199.72       132.81 o
  15   7   9        317.04        251.80        71.26 o
  17   7   9         78.10         87.66        71.78 o
  19   7   9        269.07        159.03       120.50 o
  21   7   9        276.75        317.80       109.91 o
  23   7   9        129.52         95.71       108.76 o
 -22   8   9         37.62       -143.87       143.87 o
 -20   8   9          0.31        -64.97       120.04 o
 -18   8   9          1.09       -107.98       107.98 o
 -16   8   9         16.20        -81.66        86.62 o
 -14   8   9         85.52        250.35        87.79 o
 -12   8   9         16.56        103.34        73.65 o
 -10   8   9         57.31        237.77       103.88 o
  -8   8   9        210.30        226.75        92.73 o
  -6   8   9        664.80        618.52       111.65 o
  -4   8   9        972.19        878.98       113.00 o
  -2   8   9        255.38        224.48        77.58 o
   0   8   9        304.38        401.49        77.03 o
   2   8   9        363.31        261.45        75.84 o
   4   8   9         54.41        -47.44        47.44 o
   6   8   9        105.20         20.61        56.83 o
   8   8   9        271.48        162.36        72.68 o
  10   8   9        571.78        696.65       149.09 o
  12   8   9         81.72        191.20        71.22 o
  14   8   9         70.80        -66.08        92.46 o
  16   8   9         40.95        -66.12        74.86 o
  18   8   9          8.09        156.42       116.15 o
  20   8   9         21.73        174.86        89.14 o
  22   8   9          1.47        334.75       114.19 o
 -21   9   9         84.51        -35.01       144.10 o
 -19   9   9         57.11        123.33       145.41 o
 -17   9   9         99.22        -25.72       144.58 o
 -15   9   9        168.00        425.69        99.47 o
 -13   9   9        199.17        357.02        87.37 o
 -11   9   9        311.01        494.51       139.66 o
  -9   9   9        639.51        643.85       109.93 o
  -7   9   9       1077.20       1297.33       166.58 o
  -5   9   9       1107.99        897.01       133.26 o
  -3   9   9       1153.35       1199.71       162.77 o
  -1   9   9       1135.09       1277.33       149.53 o
   1   9   9        615.46        687.63       105.04 o
   3   9   9         29.15         56.17        75.08 o
   5   9   9        557.15        587.58        96.36 o
   7   9   9       1037.73       1036.84       122.40 o
   9   9   9       1331.59       1171.39       140.27 o
  11   9   9        680.89        652.09       116.96 o
  13   9   9        144.98        271.18        95.70 o
  15   9   9         65.56         76.02        78.04 o
  17   9   9        113.99        264.29       104.47 o
  19   9   9        157.23        361.98       139.39 o
 -18  10   9         28.23         45.98       175.47 o
 -16  10   9         38.95        184.46       148.83 o
 -14  10   9          0.10        -70.22        93.78 o
 -12  10   9          3.31        -84.41        84.41 o
 -10  10   9         15.88         -8.86        83.06 o
  -8  10   9          1.44         18.56       101.41 o
  -6  10   9         61.75        -65.93        65.93 o
  -4  10   9        365.75        203.34       119.48 o
  -2  10   9        564.11        507.43       164.80 o
   0  10   9        205.02        181.42        87.99 o
   2  10   9          0.92        -13.06        76.66 o
   4  10   9         38.25        -56.09       148.24 o
   6  10   9         25.91         50.32        83.42 o
   8  10   9          5.20        164.00       157.45 o
  10  10   9         52.41         46.15       111.63 o
  12  10   9         97.96        184.23        90.22 o
  14  10   9         52.41        -95.13       109.34 o
  16  10   9         11.84          6.80       119.17 o
  18  10   9          0.37        -51.17       319.84 o
 -13  11   9        342.61        -58.16       141.95 o
 -11  11   9        213.46        152.21       144.55 o
  -9  11   9         82.22        106.40       138.59 o
  -7  11   9         13.69       -134.68       134.68 o
  -5  11   9         85.73        133.78       113.24 o
  -3  11   9        130.44        361.81       136.76 o
  -1  11   9        235.34         92.87        96.73 o
   1  11   9        302.82        448.15       149.24 o
   3  11   9        349.09        592.69       152.53 o
   5  11   9        289.70        125.93       114.91 o
   7  11   9        172.55        380.10       144.18 o
   9  11   9         90.39        238.28       134.71 o
  11  11   9         73.19        110.34       120.09 o
  13  11   9         59.96        142.67       133.18 o
  -8  12   9         47.34       -153.09       159.15 o
  -6  12   9         54.49       -169.83       169.83 o
  -4  12   9          5.11       -163.22       163.22 o
  -2  12   9          1.62       -116.28       116.28 o
   0  12   9          1.27       -112.00       112.00 o
   2  12   9          5.38       -144.00       144.00 o
   4  12   9         18.21       -211.71       211.71 o
   6  12   9         12.48       -103.12       257.47 o
   8  12   9          1.11        -27.63       163.89 o
 -28   0  10        110.99         75.92       348.63 o
 -26   0  10        146.13        136.28       188.01 o
 -24   0  10        241.13       -123.40       123.40 o
 -22   0  10        962.25       1463.24       242.29 o
 -20   0  10       1681.96       1756.96       182.08 o
 -18   0  10       2018.67       1991.32       162.95 o
 -16   0  10        978.99        901.47        98.88 o
 -14   0  10        210.02        271.25        41.70 o
 -12   0  10        274.94        165.39        45.16 o
 -10   0  10        597.92        512.95        55.74 o
  -8   0  10       7594.76       7571.14       174.35 o
  -6   0  10       9828.58       9402.63       195.53 o
  -4   0  10       2302.49       2470.85        79.75 o
  -2   0  10       1682.84       1744.12        70.62 o
   0   0  10      16075.08      14941.92       226.22 o
   2   0  10      28983.59      29591.50       398.42 o
   4   0  10       5254.47       4402.93       129.54 o
   6   0  10       8739.83       9352.94       208.17 o
   8   0  10      20003.49      19708.68       330.52 o
  10   0  10      17090.40      17082.93       316.44 o
  12   0  10       4586.50       4635.75       168.53 o
  14   0  10        640.42        446.64        66.13 o
  16   0  10        834.33        738.89       118.45 o
  18   0  10       1640.46       1780.58       194.77 o
  20   0  10       2039.21       2017.38       230.88 o
  22   0  10       1148.35        799.48       167.17 o
  24   0  10        493.12        433.50       141.10 o
  26   0  10          7.72         -0.52       136.65 o
  28   0  10         13.69        -82.74        82.74 o
 -29   1  10          1.55        122.98       104.44 o
 -27   1  10          2.42        176.88        84.48 o
 -25   1  10         45.16        -60.01        87.22 o
 -23   1  10        111.89         61.39        67.97 o
 -21   1  10         37.83        -10.96        60.63 o
 -19   1  10        102.99        -47.02        47.02 o
 -17   1  10        817.46        655.62        67.56 o
 -15   1  10        364.88        397.63        42.47 o
 -13   1  10        780.48        714.71        49.98 o
 -11   1  10        379.78        351.36        33.90 o
  -9   1  10         56.58         56.65        18.37 o
  -7   1  10          1.89         -0.50        14.93 o
  -5   1  10        244.89        172.92        18.31 o
  -3   1  10       1548.86       1233.37        48.22 o
  -1   1  10        238.55        163.49        22.68 o
   1   1  10        210.22        137.24        22.39 o
   3   1  10       4129.49       3694.28        78.39 o
   5   1  10        200.28        172.40        23.64 o
   7   1  10       2098.17       2374.98        75.36 o
   9   1  10          0.40         13.39        28.03 o
  11   1  10        324.67        244.42        35.15 o
  13   1  10        109.93         49.60        30.62 o
  15   1  10        298.58        208.97        54.20 o
  17   1  10        449.92        347.29        60.46 o
  19   1  10        771.09        564.71       102.30 o
  21   1  10         16.58         16.63        76.37 o
  23   1  10         27.75        -64.21        64.21 o
  25   1  10         36.58         53.48        71.37 o
  27   1  10         31.46        -98.82        98.82 o
  29   1  10          3.08        -99.31        99.31 o
 -28   2  10        142.77        142.50       104.83 o
 -26   2  10        246.00         -1.79        91.40 o
 -24   2  10        220.04        260.65       108.28 o
 -22   2  10        194.85        147.11        76.92 o
 -20   2  10        139.40        148.49        64.25 o
 -18   2  10        173.53         99.33        51.62 o
 -16   2  10        328.85        240.80        48.24 o
 -14   2  10        729.42        853.45        60.83 o
 -12   2  10       1229.83       1100.44        53.54 o
 -10   2  10       1063.52       1177.04        41.42 o
  -8   2  10        180.39        182.68        25.44 o
  -6   2  10      15558.04      16501.21       207.77 o
  -4   2  10      10423.16      10848.32       139.78 o
  -2   2  10      15210.80      15879.42       194.41 o
   0   2  10       7003.50       7080.64       126.51 o
   2   2  10       5373.20       5106.93        93.09 o
   4   2  10      13256.33      12494.39       168.74 o
   6   2  10      16619.15      16192.58       205.72 o
   8   2  10      11670.43      11593.94       180.67 o
  10   2  10       7007.30       6803.50       136.18 o
  12   2  10       4696.70       5030.82       117.36 o
  14   2  10       4874.71       5138.20       141.16 o
  16   2  10       4294.52       4593.16       167.32 o
  18   2  10        393.66        278.05        84.88 o
  20   2  10        214.90        213.67        77.31 o
  22   2  10         68.23        106.58        85.38 o
  24   2  10         48.28        -61.68        98.06 o
  26   2  10         25.94         16.70       123.26 o
  28   2  10          8.82        234.13       199.43 o
 -27   3  10         13.38        378.22       138.50 o
 -25   3  10        139.05         10.59        75.13 o
 -23   3  10         12.34          5.34        44.07 o
 -21   3  10          5.32        -24.40        47.00 o
 -19   3  10         96.36         25.62        72.39 o
 -17   3  10         73.68         -4.16        53.14 o
 -15   3  10        127.95        -26.41        40.33 o
 -13   3  10       1328.62       1300.61        69.52 o
 -11   3  10       2087.59       2175.46        88.56 o
  -9   3  10        381.73        265.83        37.86 o
  -7   3  10        648.35        609.32        52.62 o
  -5   3  10       3677.84       3905.16        95.84 o
  -3   3  10       4194.44       4275.50        91.36 o
  -1   3  10       1897.00       1964.86        54.21 o
   1   3  10        452.50        579.58        44.15 o
   3   3  10        200.29        180.36        31.70 o
   5   3  10        213.72        220.16        30.06 o
   7   3  10        126.84         78.89        28.42 o
   9   3  10          3.33        -18.66        18.66 o
  11   3  10         62.56        112.72        36.74 o
  13   3  10          1.16         64.03        34.99 o
  15   3  10         71.03          3.40        44.53 o
  17   3  10        219.96        136.47        61.27 o
  19   3  10        216.23        102.03        79.17 o
  21   3  10        115.34        -73.35        73.35 o
  23   3  10          4.85        -56.37        56.37 o
  25   3  10         20.05       -104.89       104.89 o
  27   3  10         19.03        -86.81        86.81 o
 -28   4  10        149.13        103.93       333.59 o
 -26   4  10        203.74        149.96       102.80 o
 -24   4  10         66.72         73.25        84.15 o
 -22   4  10          4.94        -50.19        50.19 o
 -20   4  10         39.48         42.23        70.37 o
 -18   4  10        357.09        319.28        81.70 o
 -16   4  10       1615.29       1652.18       130.76 o
 -14   4  10       2040.58       2039.45       138.64 o
 -12   4  10       3081.34       3169.35       120.55 o
 -10   4  10        789.42        884.16        62.40 o
  -8   4  10          5.22         -1.68        23.34 o
  -6   4  10          3.12        -10.72        26.98 o
  -4   4  10       1937.67       2041.01        79.03 o
  -2   4  10       8997.94       8890.34       135.10 o
   0   4  10      14431.85      14714.86       190.49 o
   2   4  10      13412.67      13068.95       182.14 o
   4   4  10       8634.72       8793.29       149.33 o
   6   4  10       3153.89       2997.59        92.75 o
   8   4  10       2651.47       2594.12        91.04 o
  10   4  10       5292.20       5740.71       137.03 o
  12   4  10       7219.98       7622.27       193.68 o
  14   4  10       5140.29       5445.14       188.17 o
  16   4  10       1968.02       1794.68       135.15 o
  18   4  10        446.48        571.15        89.39 o
  20   4  10         55.55        -40.46        72.54 o
  22   4  10         18.11         68.73        60.34 o
  24   4  10          0.52        -87.15        87.15 o
  26   4  10         22.98         90.87       129.03 o
 -27   5  10          0.26       -103.12       142.25 o
 -25   5  10          5.24        -83.84        83.84 o
 -23   5  10         14.96        157.45        80.49 o
 -21   5  10        170.17        116.60        75.42 o
 -19   5  10         73.06        110.83        97.67 o
 -17   5  10        121.65        -13.23        94.60 o
 -15   5  10        245.26        135.52        75.16 o
 -13   5  10         31.30        -48.11        49.47 o
 -11   5  10          0.13        -38.31        38.31 o
  -9   5  10        184.41        157.06        39.39 o
  -7   5  10       1127.99       1167.51        72.44 o
  -5   5  10       1077.12       1180.42        48.93 o
  -3   5  10        177.20        129.58        25.43 o
  -1   5  10         50.77          4.94        21.38 o
   1   5  10        880.86        815.57        55.02 o
   3   5  10       4514.96       4663.61       112.14 o
   5   5  10       1101.61       1108.53        64.28 o
   7   5  10        665.04        687.67        51.48 o
   9   5  10        206.72        142.99        34.99 o
  11   5  10        126.32         78.80        57.89 o
  13   5  10         39.55        -48.03        48.03 o
  15   5  10          9.19        -54.17        54.17 o
  17   5  10          0.95         63.90        73.43 o
  19   5  10          0.08         52.05        64.71 o
  21   5  10         10.81        -20.75        59.87 o
  23   5  10         14.71        -15.66       101.10 o
  25   5  10         16.62       -109.37       119.91 o
 -26   6  10         61.82        -51.21       130.18 o
 -24   6  10        138.94        290.83       130.51 o
 -22   6  10        121.88        -10.62       108.72 o
 -20   6  10        182.32        215.40        90.97 o
 -18   6  10        229.44        295.54        96.59 o
 -16   6  10        383.83        509.69       104.86 o
 -14   6  10        654.59       1039.05       132.06 o
 -12   6  10       1338.76       1436.17       162.36 o
 -10   6  10        175.38        147.03        63.31 o
  -8   6  10       1091.81       1083.93        92.84 o
  -6   6  10        442.62        430.19        68.15 o
  -4   6  10        568.15        604.65        60.37 o
  -2   6  10        525.95        486.49        46.47 o
   0   6  10       4155.07       4068.99       109.17 o
   2   6  10       5178.43       5268.33       133.31 o
   4   6  10       3379.55       3638.27       110.77 o
   6   6  10       2685.46       2862.17       111.95 o
   8   6  10       3721.81       3931.08       141.75 o
  10   6  10       2818.56       3142.00       191.86 o
  12   6  10        985.36       1052.59       102.59 o
  14   6  10        911.77        821.87       117.49 o
  16   6  10        767.67        844.29       119.98 o
  18   6  10        555.66        613.22       105.37 o
  20   6  10        118.82        306.29        84.95 o
  22   6  10        138.32        189.57       109.41 o
  24   6  10         65.76         94.67       105.19 o
 -23   7  10          5.85        101.61       102.10 o
 -21   7  10         22.33         53.84       134.69 o
 -19   7  10         55.79         90.35        92.23 o
 -17   7  10         66.33         44.99        94.36 o
 -15   7  10          4.17        -41.90        91.61 o
 -13   7  10        217.80         -5.15        91.57 o
 -11   7  10        738.05        715.39       120.24 o
  -9   7  10        330.28        340.72        81.78 o
  -7   7  10         11.18        -11.06        73.83 o
  -5   7  10        153.61        168.85        63.80 o
  -3   7  10       1018.48       1255.20       101.21 o
  -1   7  10        987.78       1107.54        91.91 o
   1   7  10         31.99        143.62        50.34 o
   3   7  10        161.73        178.17        55.29 o
   5   7  10         44.85        -46.74        46.74 o
   7   7  10        101.24         50.12        62.31 o
   9   7  10        160.41        164.07        74.80 o
  11   7  10         23.53        -35.96        80.30 o
  13   7  10        345.78        238.18        68.60 o
  15   7  10         79.85         66.77        73.35 o
  17   7  10          1.84        301.18       102.03 o
  19   7  10          9.84        155.31        84.31 o
  21   7  10         29.99        163.70       121.97 o
  23   7  10         34.21        187.40        96.31 o
 -22   8  10         51.94        368.51       205.90 o
 -20   8  10        177.16        160.68       128.50 o
 -18   8  10         81.31         86.81        91.53 o
 -16   8  10         17.19         11.59       155.24 o
 -14   8  10         46.12         81.25       147.00 o
 -12   8  10        537.09        459.82       103.50 o
 -10   8  10        940.78        772.13       130.90 o
  -8   8  10       2254.12       2575.11       220.66 o
  -6   8  10       3197.30       3367.33       254.44 o
  -4   8  10       2172.81       2290.32       173.99 o
  -2   8  10        291.82         67.79        94.90 o
   0   8  10        454.49        308.53        83.59 o
   2   8  10        500.04        234.00        96.85 o
   4   8  10       1709.99       1803.39       148.31 o
   6   8  10       2404.42       3093.73       201.10 o
   8   8  10       1724.38       2152.89       181.07 o
  10   8  10        524.92        511.23       127.69 o
  12   8  10         49.58        129.29        64.18 o
  14   8  10        193.00        138.22       101.46 o
  16   8  10        254.12        338.13       112.34 o
  18   8  10        204.06        673.09       127.78 o
  20   8  10        133.18        286.27       115.86 o
  22   8  10         95.71       -113.41       142.32 o
 -19   9  10         13.72        155.25       230.40 o
 -17   9  10          1.53         97.29       143.16 o
 -15   9  10         15.06        -80.94        83.92 o
 -13   9  10         67.93         78.07        96.55 o
 -11   9  10         82.52        -98.57       154.33 o
  -9   9  10          0.89        -86.41        86.41 o
  -7   9  10        158.98        243.48       135.78 o
  -5   9  10        669.89        530.01       132.61 o
  -3   9  10        909.26        895.45       139.33 o
  -1   9  10        543.20        483.20       113.83 o
   1   9  10        118.99        -84.18        84.18 o
   3   9  10          3.72         58.77        88.10 o
   5   9  10         72.07        -77.70        77.70 o
   7   9  10         23.37          4.00        67.62 o
   9   9  10          2.78          1.90        84.98 o
  11   9  10        112.66         16.73        77.61 o
  13   9  10        113.76         -8.32        96.92 o
  15   9  10          0.70        -70.50        97.50 o
  17   9  10         52.18        170.39        88.68 o
  19   9  10         60.08        271.54       122.28 o
 -16  10  10        135.22        358.04       125.21 o
 -14  10  10        151.98        150.95       126.04 o
 -12  10  10        203.15        148.39       143.51 o
 -10  10  10        198.65        424.46       130.59 o
  -8  10  10        222.34        117.00       131.91 o
  -6  10  10        333.52       -128.42       128.42 o
  -4  10  10        440.74        434.23       157.00 o
  -2  10  10        504.47        484.43       164.18 o
   0  10  10        639.76        373.57       144.95 o
   2  10  10        691.55        901.39       151.45 o
   4  10  10        467.68        619.52       134.21 o
   6  10  10        131.57         -7.06        99.04 o
   8  10  10         23.08         44.86        93.69 o
  10  10  10         17.12        -15.87       108.47 o
  12  10  10         74.26        -71.26       145.94 o
  14  10  10        123.20        187.94       105.48 o
  16  10  10        118.63        100.06       155.78 o
 -13  11  10          0.65       -134.37       134.37 o
 -11  11  10          1.50        287.59       138.85 o
  -9  11  10          4.13        168.06       140.32 o
  -7  11  10          6.16        195.91       119.59 o
  -5  11  10         42.95        227.89       134.69 o
  -3  11  10        102.21         84.85       156.44 o
  -1  11  10        115.52        307.13       138.15 o
   1  11  10        101.20        190.49       135.78 o
   3  11  10         34.69       -146.70       146.70 o
   5  11  10          0.41        182.98       140.15 o
   7  11  10          0.19       -221.48       422.19 o
   9  11  10          8.51         94.20       109.09 o
  11  11  10         20.92        132.41       168.11 o
  -6  12  10         47.86         10.91       143.04 o
  -4  12  10         54.28        -23.82       135.79 o
  -2  12  10        238.96        -54.70       178.64 o
   0  12  10        278.30         45.67       258.06 o
   2  12  10        166.81        122.17       153.84 o
   4  12  10         38.60       -261.10       261.10 o
   6  12  10          4.93        233.49       182.31 o
 -29   1  11         36.46        -71.57       140.34 o
 -27   1  11         93.72       -101.35       101.35 o
 -25   1  11        287.18        182.71       102.45 o
 -23   1  11        775.70        949.56       152.57 o
 -21   1  11        724.48        571.37       109.78 o
 -19   1  11       1330.79       1288.53       133.73 o
 -17   1  11        953.32        999.06        97.77 o
 -15   1  11        261.11        214.11        48.87 o
 -13   1  11          2.20        -20.74        20.74 o
 -11   1  11       3678.78       3729.68        91.54 o
  -9   1  11       3087.61       3161.02        75.96 o
  -7   1  11       4558.88       5101.78        85.42 o
  -5   1  11       5643.48       5702.40        96.53 o
  -3   1  11       1575.93       1539.25        56.57 o
  -1   1  11         98.00        112.74        21.80 o
   1   1  11         43.72         -6.43        16.36 o
   3   1  11       7923.54       7756.54       120.00 o
   5   1  11      15859.62      15819.77       199.42 o
   7   1  11      10658.84      10687.77       166.71 o
   9   1  11       4035.45       4028.39       102.28 o
  11   1  11       6850.23       7018.97       143.96 o
  13   1  11       4223.32       4142.97       122.25 o
  15   1  11       4547.87       4605.80       158.75 o
  17   1  11       3348.72       3770.96       215.62 o
  19   1  11       1953.39       2064.09       171.84 o
  21   1  11        368.08        227.73        72.65 o
  23   1  11        390.24        397.03        93.54 o
  25   1  11         86.02        -65.90        81.35 o
  27   1  11         14.77        -67.01        83.30 o
 -28   2  11          4.05        -14.21       137.72 o
 -26   2  11          5.71         82.18       139.70 o
 -24   2  11         23.10        -17.51        82.99 o
 -22   2  11          2.48        -43.74        81.08 o
 -20   2  11          0.12        126.98        81.93 o
 -18   2  11         19.75         64.66        67.76 o
 -16   2  11         39.83        -49.80        49.80 o
 -14   2  11        318.51        238.41        54.52 o
 -12   2  11       1601.23       1632.08        67.12 o
 -10   2  11       1940.14       2054.73        80.98 o
  -8   2  11        527.78        428.80        40.26 o
  -6   2  11       2198.43       2268.00        69.76 o
  -4   2  11       6768.64       6867.29       147.90 o
  -2   2  11        417.64        529.23        40.70 o
   0   2  11        170.40        127.21        29.37 o
   2   2  11        111.74         99.35        27.46 o
   4   2  11         82.48         69.90        22.19 o
   6   2  11        383.75        308.92        34.64 o
   8   2  11         15.95         49.83        32.62 o
  10   2  11        296.13        326.70        38.46 o
  12   2  11         52.36        -31.47        31.47 o
  14   2  11        117.75         39.09        43.19 o
  16   2  11        407.57        377.39        71.46 o
  18   2  11        125.91        190.46        58.70 o
  20   2  11          0.03        125.71        79.26 o
  22   2  11        112.46         55.70        55.96 o
  24   2  11        101.04         13.59        72.83 o
  26   2  11         14.36        -78.83        78.83 o
  28   2  11          0.00         43.08       101.16 o
 -27   3  11        212.47        381.94       283.02 o
 -25   3  11        178.83        118.50       126.67 o
 -23   3  11        294.81        320.83       108.41 o
 -21   3  11        318.05        244.37        90.36 o
 -19   3  11        931.28        851.55       118.68 o
 -17   3  11       2247.70       2237.65       157.97 o
 -15   3  11       2970.17       2801.13       145.66 o
 -13   3  11       1489.08       1504.13       103.43 o
 -11   3  11        547.06        519.03        51.86 o
  -9   3  11        159.46        117.31        36.81 o
  -7   3  11         11.70        -23.02        23.02 o
  -5   3  11          6.00         -4.17        23.79 o
  -3   3  11       1360.94       1374.16        81.63 o
  -1   3  11       9680.15       9297.22       152.83 o
   1   3  11      13523.19      13484.75       184.58 o
   3   3  11       5721.07       5559.52       111.22 o
   5   3  11       1346.32       1601.00        67.51 o
   7   3  11       2488.00       2709.99        92.04 o
   9   3  11       7507.59       7761.34       152.01 o
  11   3  11       8601.22       9075.71       185.61 o
  13   3  11       3227.72       3356.24       137.87 o
  15   3  11       1624.70       1631.56       117.62 o
  17   3  11        719.28        590.37        94.55 o
  19   3  11        298.14        151.72        57.81 o
  21   3  11        152.11        100.15        84.68 o
  23   3  11        101.82         21.67       114.30 o
  25   3  11        114.06          2.90        99.96 o
  27   3  11        107.97        -60.49        83.47 o
 -26   4  11         17.09        340.77       156.26 o
 -24   4  11          2.47        -85.46        85.46 o
 -22   4  11         35.09        106.98        72.46 o
 -20   4  11        291.44        362.20        82.43 o
 -18   4  11        568.76        419.54        78.55 o
 -16   4  11        471.19        203.58        69.85 o
 -14   4  11         97.18        155.34        48.89 o
 -12   4  11         38.36        -44.70        44.70 o
 -10   4  11        495.53        434.55        53.46 o
  -8   4  11        254.88        127.11        37.13 o
  -6   4  11          4.04        -20.48        24.77 o
  -4   4  11        287.01        308.18        33.17 o
  -2   4  11       2528.03       2446.99        69.97 o
   0   4  11       2172.08       2229.58        71.70 o
   2   4  11          1.57         -4.33        17.32 o
   4   4  11         12.26        -18.56        18.56 o
   6   4  11        421.06        441.06        42.39 o
   8   4  11       1139.71        946.46        65.61 o
  10   4  11        377.21        318.99        49.30 o
  12   4  11         18.22        -46.65        46.65 o
  14   4  11         65.88         71.41        51.26 o
  16   4  11          7.33        -54.76        54.76 o
  18   4  11          5.76         95.95        77.82 o
  20   4  11          7.87        -14.61        53.92 o
  22   4  11         42.54         89.58       150.96 o
  24   4  11         60.38         12.50        76.18 o
  26   4  11         17.18        -64.60       134.46 o
 -25   5  11        198.23        224.11       119.77 o
 -23   5  11        263.72         76.35       141.36 o
 -21   5  11        258.03        293.32       120.94 o
 -19   5  11        217.99        189.97       154.90 o
 -17   5  11        909.23       1089.00       131.62 o
 -15   5  11        463.73        480.17       104.67 o
 -13   5  11        602.83        546.81        97.26 o
 -11   5  11         22.92        -37.91        37.91 o
  -9   5  11        406.35        269.34        66.55 o
  -7   5  11         23.05        -33.62        33.62 o
  -5   5  11       1669.49       1598.07        82.34 o
  -3   5  11       8462.59       8624.62       150.55 o
  -1   5  11       8873.01       8666.70       151.54 o
   1   5  11       3874.51       3741.05       100.70 o
   3   5  11       2775.43       2563.98        92.87 o
   5   5  11       4383.95       4348.56       116.89 o
   7   5  11       2539.47       2564.31        95.34 o
   9   5  11       3077.27       2962.90       133.87 o
  11   5  11       1947.49       2028.10       128.68 o
  13   5  11       1847.08       1764.10       133.94 o
  15   5  11       1381.87       1447.51       144.63 o
  17   5  11        626.75        635.31        98.02 o
  19   5  11        307.78        304.73       107.96 o
  21   5  11        248.90        228.69       111.49 o
  23   5  11        119.21        324.38       117.17 o
  25   5  11        118.66        148.96       112.30 o
 -24   6  11         21.06         42.07       106.36 o
 -22   6  11          0.35        236.22       117.50 o
 -20   6  11         78.34         63.64       100.86 o
 -18   6  11        165.66        159.96       178.79 o
 -16   6  11         78.59         68.10       102.14 o
 -14   6  11          1.03        -84.47        84.47 o
 -12   6  11        146.34         35.96        69.24 o
 -10   6  11         76.15        -35.20        71.05 o
  -8   6  11        112.64        135.27        54.12 o
  -6   6  11        820.65        707.27        70.79 o
  -4   6  11       2152.35       2436.04       116.09 o
  -2   6  11        342.72        208.72        46.62 o
   0   6  11         85.92        -30.73        35.26 o
   2   6  11       1759.76       1833.90       100.54 o
   4   6  11       4584.35       4741.40       147.46 o
   6   6  11       2331.19       2193.31       115.65 o
   8   6  11        137.54        150.88        55.13 o
  10   6  11        233.18        229.28        75.92 o
  12   6  11          5.41         99.66        65.13 o
  14   6  11         28.53         61.07        68.98 o
  16   6  11          5.41         89.95        94.60 o
  18   6  11          1.24         99.47        90.24 o
  20   6  11         12.69         65.45        77.78 o
  22   6  11         75.24        -17.13       145.18 o
  24   6  11         30.20         17.46       128.95 o
 -23   7  11        131.09        284.81       128.71 o
 -21   7  11        192.89        201.10       171.40 o
 -19   7  11        143.75        208.56       113.05 o
 -17   7  11         69.15         57.34       124.20 o
 -15   7  11         41.86        -45.28       133.01 o
 -13   7  11        237.82        378.74       114.00 o
 -11   7  11       1465.70       1502.28       161.96 o
  -9   7  11       2098.83       2681.41       211.24 o
  -7   7  11        807.75        769.63       114.81 o
  -5   7  11       2218.56       2555.31       167.81 o
  -3   7  11       1238.77       1201.66       114.35 o
  -1   7  11        662.60        667.90        88.72 o
   1   7  11        547.78        456.01        75.37 o
   3   7  11        842.64        750.68        89.96 o
   5   7  11       1289.90       1283.74       120.46 o
   7   7  11       1120.48       1214.66       126.43 o
   9   7  11       1250.80       1091.65       126.77 o
  11   7  11       1236.82       1334.15       138.47 o
  13   7  11        605.03        580.08       105.56 o
  15   7  11         23.09        -74.96        74.96 o
  17   7  11        404.17        491.51       114.89 o
  19   7  11        237.40        846.02       143.28 o
  21   7  11        244.77        688.83       165.49 o
  23   7  11        135.41        189.50       148.69 o
 -22   8  11          3.75       -249.48       249.48 o
 -20   8  11          0.40        132.06       154.90 o
 -18   8  11          1.74       -117.72       117.72 o
 -16   8  11         44.93        -86.11       115.81 o
 -14   8  11        174.59        134.45        88.43 o
 -12   8  11        196.60        291.45       114.91 o
 -10   8  11          4.81        -91.14        91.14 o
  -8   8  11         26.12         86.68        71.20 o
  -6   8  11         96.79         60.52        75.45 o
  -4   8  11          0.24        -72.73        72.73 o
  -2   8  11        117.20         -2.22        69.52 o
   0   8  11        131.35        -35.35        68.25 o
   2   8  11        236.75        124.39        82.86 o
   4   8  11        643.99        603.97       106.13 o
   6   8  11        341.02        130.45        76.81 o
   8   8  11        120.50         96.86        87.44 o
  10   8  11        338.45        288.48        94.96 o
  12   8  11         87.87         27.37        86.89 o
  14   8  11         11.31         66.93        71.34 o
  16   8  11         55.07         22.73        86.56 o
  18   8  11         61.28         27.75       116.34 o
  20   8  11         13.11        173.58       104.89 o
 -19   9  11         50.74       -161.62       161.62 o
 -17   9  11        200.23        285.46       138.54 o
 -15   9  11         97.64         55.23       130.43 o
 -13   9  11        222.70        133.27       120.55 o
 -11   9  11        566.23        480.33       125.51 o
  -9   9  11        961.18        751.52       150.22 o
  -7   9  11       1083.59        790.81       182.61 o
  -5   9  11        643.77       1039.52       255.94 o
  -3   9  11        293.02        267.65        91.90 o
  -1   9  11        231.22        327.97        99.36 o
   1   9  11        261.86        418.84       108.12 o
   3   9  11        314.31        296.05       137.00 o
   5   9  11        174.45         53.07        92.02 o
   7   9  11        103.64        -32.92       103.70 o
   9   9  11        401.45        414.78       141.45 o
  11   9  11        363.37        276.94       128.31 o
  13   9  11        214.38        502.40       130.32 o
  15   9  11        145.46         97.53       125.44 o
  17   9  11        122.85        183.43       129.86 o
  19   9  11         84.86        182.31       342.23 o
 -16  10  11         22.85         55.91       196.86 o
 -14  10  11         35.06         47.13       119.08 o
 -12  10  11         51.48       -176.90       176.90 o
 -10  10  11          9.57        -31.10       138.40 o
  -8  10  11         23.94        -40.38       124.54 o
  -6  10  11        235.98       -113.88       113.88 o
  -4  10  11        457.61        316.28       160.19 o
  -2  10  11        368.51        412.52       158.15 o
   0  10  11         59.26        -15.00       117.39 o
   2  10  11          5.90        412.58       165.24 o
   4  10  11          1.10         -5.30       117.87 o
   6  10  11         93.77       -178.05       262.27 o
   8  10  11        237.38        302.92       124.61 o
  10  10  11         63.22        486.29       243.29 o
  12  10  11          1.83        -19.37       219.75 o
  14  10  11         30.40         16.95       134.54 o
 -11  11  11         39.21        -27.27       158.35 o
  -9  11  11         49.32       -166.18       166.18 o
  -7  11  11        118.92        -26.21       150.01 o
  -5  11  11        228.55        271.45       133.31 o
  -3  11  11        412.21        393.99       198.13 o
  -1  11  11        431.33        466.76       178.90 o
   1  11  11        271.38        161.22       148.56 o
   3  11  11        189.05         63.64       132.10 o
   5  11  11        169.97        423.63       160.95 o
   7  11  11        106.26        128.24       153.08 o
   9  11  11         50.30         53.49       151.82 o
  11  11  11         59.96        199.13       344.17 o
  -2  12  11         12.23       -166.32       166.32 o
   0  12  11          4.53        286.65       224.24 o
 -28   0  12         19.20        175.91       284.66 o
 -26   0  12        290.86       -253.82       253.82 o
 -24   0  12       1303.68       1425.67       221.80 o
 -22   0  12       2782.23       2225.52       339.03 o
 -20   0  12       1605.18       1465.21       263.78 o
 -18   0  12        265.45         53.80        68.64 o
 -16   0  12       2491.70       3085.29       210.58 o
 -14   0  12       1363.12        785.53       131.12 o
 -12   0  12       3664.28       4050.93       161.58 o
 -10   0  12       7938.34       7571.04       182.83 o
  -8   0  12       6937.27       7012.82       162.50 o
  -6   0  12       2374.41       2720.85        97.66 o
  -4   0  12          9.03        -26.03        26.03 o
  -2   0  12          3.84        -10.19        30.07 o
   0   0  12        918.54       1032.44        53.50 o
   2   0  12        614.60        797.08        76.07 o
   4   0  12         67.32        -17.87        24.94 o
   6   0  12      13195.21      13373.04       261.37 o
   8   0  12       8532.22       9214.99       222.77 o
  10   0  12      11237.11      11366.71       263.02 o
  12   0  12       3983.93       4529.70       172.07 o
  14   0  12        737.55        563.92        90.47 o
  16   0  12        972.42       1039.47       208.21 o
  18   0  12       1727.42       1617.02       205.84 o
  20   0  12       1383.61       1083.83       264.07 o
  22   0  12        524.50        497.40       136.18 o
  24   0  12         24.24        381.23       190.31 o
  26   0  12         39.71       -194.57       194.57 o
 -27   1  12         56.84          4.57       175.43 o
 -25   1  12         90.84          7.50       112.15 o
 -23   1  12         16.69         81.80       106.05 o
 -21   1  12         67.23         85.95        61.24 o
 -19   1  12        104.81         86.01        74.40 o
 -17   1  12         25.88        -54.26        54.26 o
 -15   1  12        270.61        149.77        51.26 o
 -13   1  12       1158.09       1124.30        76.83 o
 -11   1  12          3.55         22.50        20.65 o
  -9   1  12        255.84        246.09        26.08 o
  -7   1  12          0.69          1.32        24.91 o
  -5   1  12        243.22        244.42        31.98 o
  -3   1  12       2319.30       2266.36        71.07 o
  -1   1  12       3101.44       3425.90        87.07 o
   1   1  12       1733.31       2031.41        72.30 o
   3   1  12       4214.25       3791.16        80.21 o
   5   1  12       1117.43       1078.04        57.97 o
   7   1  12        640.03        696.95        49.22 o
   9   1  12       3308.24       3493.37       100.50 o
  11   1  12        514.74        412.32        42.85 o
  13   1  12        138.33        110.61        47.74 o
  15   1  12         35.39         44.23        52.62 o
  17   1  12         26.65        -38.14        52.21 o
  19   1  12        133.70        -61.40        74.20 o
  21   1  12         88.72        -38.78        63.10 o
  23   1  12          9.99        129.33        83.04 o
  25   1  12          0.09        -94.06        94.06 o
  27   1  12          5.04        252.55       180.08 o
 -28   2  12        166.34         43.01       213.51 o
 -26   2  12        167.98        117.14       206.01 o
 -24   2  12        457.83        198.68       174.97 o
 -22   2  12        795.85        752.59       205.50 o
 -20   2  12       1263.23       1301.28       150.13 o
 -18   2  12       1728.47       1838.73       159.19 o
 -16   2  12       2237.98       2316.57       140.79 o
 -14   2  12       2686.99       2878.34       138.79 o
 -12   2  12       1550.33       1555.06        87.14 o
 -10   2  12       1110.73       1049.05        75.68 o
  -8   2  12        957.93       1029.96        55.56 o
  -6   2  12        680.49        605.31        40.62 o
  -4   2  12        630.00        722.51        62.88 o
  -2   2  12       1809.94       1625.08        65.33 o
   0   2  12        251.84        342.45        34.61 o
   2   2  12        379.62        365.14        45.24 o
   4   2  12       2633.02       2821.32        79.88 o
   6   2  12       5536.02       5393.90       114.84 o
   8   2  12       4367.44       4239.45       108.50 o
  10   2  12       2843.40       2794.34        99.95 o
  12   2  12       2449.03       2394.05       109.45 o
  14   2  12       2954.10       2864.61       161.13 o
  16   2  12        753.59        721.49       103.52 o
  18   2  12       1273.84       1332.57       135.54 o
  20   2  12        972.63       1020.12       128.60 o
  22   2  12        621.09        416.59       104.28 o
  24   2  12        298.82        182.74       111.22 o
  26   2  12        105.80        -20.77       112.68 o
 -27   3  12          5.77        189.70       307.35 o
 -25   3  12         13.24       -129.70       129.70 o
 -23   3  12         24.60        -83.44        83.44 o
 -21   3  12          5.35        -80.92        80.92 o
 -19   3  12         19.84         36.49        65.48 o
 -17   3  12         72.60        177.22        73.72 o
 -15   3  12          2.12         -9.05        74.86 o
 -13   3  12        149.66        205.95        49.93 o
 -11   3  12        419.97        496.04        60.16 o
  -9   3  12         15.33        -23.97        34.62 o
  -7   3  12        143.71         37.56        27.52 o
  -5   3  12        924.17        940.56        42.62 o
  -3   3  12        248.13        129.22        38.39 o
  -1   3  12       1008.18        906.19        56.78 o
   1   3  12       1760.05       1673.71        75.24 o
   3   3  12        457.90        531.56        38.97 o
   5   3  12         79.00         37.25        27.57 o
   7   3  12        566.36        372.23        47.48 o
   9   3  12        513.08        344.95        50.90 o
  11   3  12        481.06        396.98        51.82 o
  13   3  12        227.11        219.34        59.09 o
  15   3  12          0.86        -57.50        57.50 o
  17   3  12          3.89         47.30        71.02 o
  19   3  12         11.31        -63.30        63.30 o
  21   3  12          1.03         43.48        58.78 o
  23   3  12          1.33        -65.32        65.32 o
  25   3  12          4.66          5.70        91.99 o
  27   3  12         13.93        -97.32       109.87 o
 -26   4  12        133.54        114.98       281.99 o
 -24   4  12        105.00         66.53       116.90 o
 -22   4  12        184.13         66.24        55.65 o
 -20   4  12        500.21        380.46       106.32 o
 -18   4  12        656.10        664.09       111.69 o
 -16   4  12        948.45       1409.47       163.90 o
 -14   4  12       1507.25       1742.64       134.21 o
 -12   4  12        864.74        886.80        89.22 o
 -10   4  12        327.35        371.49        69.50 o
  -8   4  12        728.07        717.41        58.87 o
  -6   4  12       2514.15       2407.41       102.11 o
  -4   4  12       4609.50       4671.60       110.25 o
  -2   4  12       5204.72       5285.65        87.86 o
   0   4  12       3514.16       3510.54        88.54 o
   2   4  12       1495.10       1512.59        65.13 o
   4   4  12       1240.31       1379.97        69.12 o
   6   4  12        291.24        221.70        40.64 o
   8   4  12        252.12        190.07        42.43 o
  10   4  12        762.77        865.17        81.96 o
  12   4  12       2105.02       2422.66       135.04 o
  14   4  12       2748.97       2702.56       201.91 o
  16   4  12       1682.21       1591.61       139.88 o
  18   4  12        530.66        527.75       110.39 o
  20   4  12        226.75        -15.68        87.31 o
  22   4  12        179.33        141.34        92.50 o
  24   4  12        243.05         99.82       101.66 o
  26   4  12        183.66        183.86       117.05 o
 -25   5  12         28.68        131.24       109.88 o
 -23   5  12          7.02        -97.03        97.03 o
 -21   5  12          4.56         30.32        85.21 o
 -19   5  12         43.19        -20.06        73.19 o
 -17   5  12        140.63        176.19       105.78 o
 -15   5  12          4.24       -115.93       115.93 o
 -13   5  12        151.61         86.96        67.16 o
 -11   5  12         60.65         98.09        64.42 o
  -9   5  12        537.30        427.01        69.35 o
  -7   5  12       1116.48       1189.57        93.39 o
  -5   5  12       1621.06       1798.46       103.49 o
  -3   5  12        951.20        873.66        75.17 o
  -1   5  12        129.52        111.24        36.85 o
   1   5  12       2979.64       3034.02       111.36 o
   3   5  12       2651.57       2482.87        99.05 o
   5   5  12        609.40        591.55        61.32 o
   7   5  12         42.33          2.86        49.91 o
   9   5  12          6.92        -41.87        41.87 o
  11   5  12         42.93        -20.67        69.68 o
  13   5  12         55.53        131.55        79.03 o
  15   5  12         32.91         25.63        76.42 o
  17   5  12          4.64        -85.83        85.83 o
  19   5  12          0.30        -66.17        66.17 o
  21   5  12         10.11          1.74        72.00 o
  23   5  12         42.52         36.69       111.44 o
  25   5  12         48.13       -131.12       131.12 o
 -24   6  12         89.07       -102.63       123.17 o
 -22   6  12        214.75         -9.40       123.08 o
 -20   6  12        220.80        156.31       113.24 o
 -18   6  12        251.65        733.41       143.07 o
 -16   6  12        255.93         25.47       104.70 o
 -14   6  12        117.54        128.20        91.12 o
 -12   6  12        370.85        521.55       113.58 o
 -10   6  12       2666.94       2678.63       222.96 o
  -8   6  12       4907.74       4811.49       221.72 o
  -6   6  12       2905.67       3172.25       152.15 o
  -4   6  12        482.67        516.75        72.13 o
  -2   6  12        196.70        177.12        53.92 o
   0   6  12       1995.50       2227.90       108.02 o
   2   6  12       1547.17       1467.76       100.18 o
   4   6  12        966.02        840.10        84.88 o
   6   6  12        609.39        654.18        82.62 o
   8   6  12        855.71        812.87       104.19 o
  10   6  12        993.56       1042.05       121.67 o
  12   6  12       1572.41       1653.03       164.15 o
  14   6  12        459.31        379.02        88.67 o
  16   6  12        437.78        314.84        85.47 o
  18   6  12        256.45         70.16       140.21 o
  20   6  12        326.72        295.83       106.37 o
  22   6  12        138.96         22.18       116.19 o
  24   6  12         38.78       -169.07       169.07 o
 -23   7  12         15.91         56.24       343.83 o
 -21   7  12          0.00        -92.56        92.56 o
 -19   7  12         35.06        113.39       109.17 o
 -17   7  12        104.47        137.09       108.55 o
 -15   7  12        129.24        201.34        80.42 o
 -13   7  12        151.30        222.90       136.36 o
 -11   7  12        316.03        131.86        84.71 o
  -9   7  12        759.52        938.72       134.82 o
  -7   7  12        868.01        828.81       134.34 o
  -5   7  12        388.40        319.40        90.10 o
  -3   7  12          7.30          0.87        71.79 o
  -1   7  12       1372.43       1241.99       141.14 o
   1   7  12       1802.04       1757.07       147.47 o
   3   7  12        921.16        887.37       104.96 o
   5   7  12        495.58        357.58        72.36 o
   7   7  12        245.90        326.38        88.43 o
   9   7  12         10.44        -12.89        69.97 o
  11   7  12         13.32        -62.05        62.05 o
  13   7  12         18.47          0.85        76.89 o
  15   7  12        181.62        327.11        91.55 o
  17   7  12         50.01         92.86       128.73 o
  19   7  12          2.02       -161.62       161.62 o
  21   7  12          3.59       -113.14       113.14 o
 -20   8  12        112.70        311.23       139.18 o
 -18   8  12        150.50        353.18       141.85 o
 -16   8  12        208.47         92.95       157.82 o
 -14   8  12        283.93         52.71       115.00 o
 -12   8  12        364.58        237.46       100.77 o
 -10   8  12        572.91        422.16       114.20 o
  -8   8  12        626.51        609.08       150.54 o
  -6   8  12        333.85        460.86       126.60 o
  -4   8  12        141.84        295.39        79.43 o
  -2   8  12         10.90        -69.56        69.56 o
   0   8  12          1.71        -76.13        76.13 o
   2   8  12         30.97        203.48       109.72 o
   4   8  12       1541.45       1431.19       153.62 o
   6   8  12       3195.92       2675.14       319.39 o
   8   8  12       1625.05       1861.44       199.00 o
  10   8  12        126.29        -55.54       131.60 o
  12   8  12         93.16        -17.25        72.98 o
  14   8  12         99.24        131.19        89.64 o
  16   8  12        198.59        454.60       132.19 o
  18   8  12        207.55         52.14       127.97 o
  20   8  12        162.67        148.25       158.06 o
 -17   9  12          0.85       -106.25       106.25 o
 -15   9  12         49.89       -113.76       113.76 o
 -13   9  12         63.95        -11.86       114.77 o
 -11   9  12         24.26          3.32        98.54 o
  -9   9  12          0.05         12.11       171.05 o
  -7   9  12         33.58        -94.73        94.73 o
  -5   9  12         76.94        -77.71        89.43 o
  -3   9  12         13.84        162.74       129.98 o
  -1   9  12         11.88         11.08       104.86 o
   1   9  12         22.78        -57.18       135.47 o
   3   9  12         13.64         89.12        82.53 o
   5   9  12         40.61         27.61       107.76 o
   7   9  12         33.20         75.67        98.46 o
   9   9  12          5.33         83.98        95.06 o
  11   9  12         25.46        128.31       122.08 o
  13   9  12         27.19        -28.19        91.42 o
  15   9  12         10.84         25.22       137.08 o
  17   9  12          1.99        -96.69       111.42 o
 -14  10  12        111.95         82.96       140.31 o
 -12  10  12         67.06        -36.94       180.22 o
 -10  10  12         73.28       -162.01       180.44 o
  -8  10  12        108.60        -56.68       138.07 o
  -6  10  12        243.33        -30.93       128.42 o
  -4  10  12        413.79        358.53       134.04 o
  -2  10  12        553.73        616.44       277.92 o
   0  10  12        581.14        442.29       191.18 o
   2  10  12        432.85        430.74       174.18 o
   4  10  12        305.72        369.36       225.96 o
   6  10  12        172.71        111.42       125.61 o
   8  10  12        137.74        328.32       122.73 o
  10  10  12        184.26        215.93       139.14 o
  12  10  12        139.86        161.67       205.94 o
  14  10  12         59.60        121.30       151.07 o
  -9  11  12          6.60       -218.08       241.91 o
  -7  11  12          3.26       -113.52       113.52 o
  -5  11  12          2.12        117.96       126.35 o
  -3  11  12          0.81        -90.29       105.75 o
  -1  11  12          1.16       -130.95       130.95 o
   1  11  12          1.33        -25.74       119.08 o
   3  11  12         12.23        258.56       359.48 o
   5  11  12          8.60        131.41       171.74 o
   7  11  12          3.89         72.84       167.73 o
   9  11  12          6.48        -86.46       232.67 o
 -27   1  13        166.71         29.37       152.76 o
 -25   1  13        377.11        587.28       180.52 o
 -23   1  13        745.78       1161.45       285.86 o
 -21   1  13       1525.45       1559.74       210.60 o
 -19   1  13       1367.14       1194.61       162.81 o
 -17   1  13        851.50       1134.56       121.06 o
 -15   1  13       1612.85       1182.97       110.35 o
 -13   1  13       3833.26       3700.03       152.99 o
 -11   1  13       7725.83       7703.84       183.01 o
  -9   1  13       5866.26       5891.33       138.09 o
  -7   1  13       6043.45       6441.67       138.39 o
  -5   1  13       2659.88       2763.14        78.47 o
  -3   1  13         80.46         87.05        23.00 o
  -1   1  13         84.95         71.74        28.79 o
   1   1  13       2118.13       2143.77        77.62 o
   3   1  13       2881.80       2675.57        62.40 o
   5   1  13       6633.42       6840.47       127.76 o
   7   1  13       3159.44       3266.70       101.04 o
   9   1  13        571.60        494.93        47.73 o
  11   1  13         86.67        -36.59        36.59 o
  13   1  13        167.71        142.17        54.26 o
  15   1  13       1149.08       1148.42       115.45 o
  17   1  13       1614.48       1741.70       148.50 o
  19   1  13       1097.03       1272.91       134.86 o
  21   1  13        792.18        835.00       140.67 o
  23   1  13        371.12        396.39        93.58 o
  25   1  13         61.80         59.18        95.80 o
  27   1  13         46.69         74.99       116.39 o
 -26   2  13         31.42       -147.73       147.73 o
 -24   2  13          5.47        -22.85       116.80 o
 -22   2  13        224.01        -27.36       108.60 o
 -20   2  13        541.56        611.39       142.45 o
 -18   2  13        362.78        280.82       131.45 o
 -16   2  13          0.60        -56.02        56.02 o
 -14   2  13        645.44        577.82        82.20 o
 -12   2  13       1924.18       1903.54       118.91 o
 -10   2  13        327.00        276.80        43.50 o
  -8   2  13       1266.96       1239.22        63.26 o
  -6   2  13       1646.05       1602.49        82.18 o
  -4   2  13          3.42         -7.40        31.16 o
  -2   2  13       1503.45       1610.39        63.04 o
   0   2  13       1803.02       1915.52        75.00 o
   2   2  13         13.20        -32.06        32.06 o
   4   2  13        613.16        647.07        37.36 o
   6   2  13        242.80        172.52        31.05 o
   8   2  13         32.06        -34.81        34.81 o
  10   2  13        338.19        309.04        50.26 o
  12   2  13        713.06        724.30        76.69 o
  14   2  13        230.80        174.81        73.38 o
  16   2  13         51.37        -43.44        63.43 o
  18   2  13        250.21        201.65       108.50 o
  20   2  13          4.48        160.67       107.12 o
  22   2  13          4.04         13.56       131.18 o
  24   2  13          6.59        216.61       176.52 o
  26   2  13          0.67         -8.05       123.34 o
 -25   3  13         61.72         53.34       112.60 o
 -23   3  13         43.94        -23.15        82.36 o
 -21   3  13        300.16        404.55        95.13 o
 -19   3  13       1352.41       1371.20       208.06 o
 -17   3  13       2858.79       2735.56       205.99 o
 -15   3  13       3517.12       4049.35       252.06 o
 -13   3  13       3046.94       3456.42       211.54 o
 -11   3  13       1607.91       1704.30       123.75 o
  -9   3  13        944.55       1101.54        85.71 o
  -7   3  13       1237.74       1255.09        83.97 o
  -5   3  13       1090.30       1155.90        78.93 o
  -3   3  13       2483.58       2553.27       109.45 o
  -1   3  13       5746.56       5876.94       121.31 o
   1   3  13       6773.73       6821.85       146.04 o
   3   3  13       1540.55       1520.48        54.71 o
   5   3  13         30.33         18.91        26.55 o
   7   3  13          3.02         16.02        25.39 o
   9   3  13       1289.38       1234.84        84.59 o
  11   3  13       2495.83       2883.49       140.76 o
  13   3  13       1866.02       2157.27       125.79 o
  15   3  13       1091.56       1105.45       112.44 o
  17   3  13        745.92        748.28       112.56 o
  19   3  13        585.42        498.30        97.10 o
  21   3  13        426.16        347.73       110.53 o
  23   3  13        225.92        306.52       110.42 o
  25   3  13        143.07        -91.71       103.89 o
 -26   4  13          6.21        457.38       364.62 o
 -24   4  13          5.19        -98.40        98.40 o
 -22   4  13         14.48        137.96        73.28 o
 -20   4  13         51.11        214.22        80.09 o
 -18   4  13        101.47         47.01       123.62 o
 -16   4  13          6.45        108.09        70.09 o
 -14   4  13         32.17         59.53        67.77 o
 -12   4  13          3.04        -64.33        73.93 o
 -10   4  13        153.48         39.32        58.05 o
  -8   4  13        864.29        732.21        89.73 o
  -6   4  13       2300.63       2401.84       118.92 o
  -4   4  13       1687.90       1764.29       103.29 o
  -2   4  13        226.26         77.00        41.07 o
   0   4  13          0.47        -31.87        38.14 o
   2   4  13         23.06        -31.49        31.49 o
   4   4  13          0.09        -27.98        27.98 o
   6   4  13        209.71         46.24        40.74 o
   8   4  13        687.99        615.19        75.20 o
  10   4  13        251.85        256.85        56.72 o
  12   4  13          2.95         22.22        59.53 o
  14   4  13         20.41         11.34        85.08 o
  16   4  13         78.52         45.17        71.96 o
  18   4  13         35.33        -73.16        88.50 o
  20   4  13          0.01         98.77       110.20 o
  22   4  13          1.31        115.74       120.02 o
  24   4  13         12.86       -107.22       107.22 o
 -25   5  13         84.26        300.65       339.03 o
 -23   5  13         44.40         76.92       119.57 o
 -21   5  13         99.16         71.17        83.00 o
 -19   5  13        462.62        674.40       149.10 o
 -17   5  13       1276.98       1706.27       223.19 o
 -15   5  13       2557.32       2754.72       223.70 o
 -13   5  13       3842.79       3844.34       257.25 o
 -11   5  13       2441.27       2151.24       221.32 o
  -9   5  13       1136.03       1071.23       104.69 o
  -7   5  13        709.23        823.08        97.06 o
  -5   5  13       1714.07       1869.90       117.81 o
  -3   5  13       2756.81       2929.50       138.27 o
  -1   5  13       1421.31       1547.99       106.31 o
   1   5  13        164.59         46.65        38.38 o
   3   5  13         83.15         97.82        41.63 o
   5   5  13        102.25         75.74        46.11 o
   7   5  13       1318.15       1464.31       113.48 o
   9   5  13        759.89        719.76        99.79 o
  11   5  13        962.11        928.45       111.32 o
  13   5  13        913.29        768.97        98.78 o
  15   5  13        635.12        635.48       107.14 o
  17   5  13        289.37        419.85       102.15 o
  19   5  13         84.91         94.35       122.46 o
  21   5  13         53.96         74.53        77.13 o
  23   5  13         87.58        -15.33       134.08 o
 -22   6  13          5.26        -36.51       151.10 o
 -20   6  13         25.87         17.92        96.87 o
 -18   6  13         30.71        321.33        93.21 o
 -16   6  13          2.25         20.09       180.16 o
 -14   6  13          0.04        -15.36       119.44 o
 -12   6  13          0.54         35.59        79.39 o
 -10   6  13          6.15        -30.95       106.20 o
  -8   6  13        717.06        785.57       112.15 o
  -6   6  13        101.50         68.26        80.12 o
  -4   6  13         11.51         64.52       109.10 o
  -2   6  13         50.15         52.31        57.31 o
   0   6  13         37.72         99.20        48.46 o
   2   6  13        304.42         22.01        79.85 o
   4   6  13        135.78        210.68        70.66 o
   6   6  13          1.60        -45.99        45.99 o
   8   6  13        118.08          6.43        68.76 o
  10   6  13          1.79        -24.52        80.29 o
  12   6  13        240.78         77.24        87.12 o
  14   6  13        210.18        155.91        95.65 o
  16   6  13        307.46        122.41        85.74 o
  18   6  13         59.08        129.24       120.63 o
  20   6  13         12.50        -13.76       111.72 o
  22   6  13          4.27       -143.39       143.39 o
 -21   7  13        189.08        -37.01       113.25 o
 -19   7  13        112.90        262.95       132.48 o
 -17   7  13        117.10       -134.00       149.02 o
 -15   7  13        279.86        277.98       127.30 o
 -13   7  13        704.87        798.69       139.55 o
 -11   7  13        925.69        847.64       161.51 o
  -9   7  13        768.47        910.36       139.02 o
  -7   7  13        573.26        490.10       107.88 o
  -5   7  13        946.35       1017.18       116.64 o
  -3   7  13          1.34        -65.84        65.84 o
  -1   7  13        322.24        265.69        98.14 o
   1   7  13       1085.15       1288.19       142.53 o
   3   7  13       1961.01       1889.83       180.34 o
   5   7  13       2005.06       1891.30       192.42 o
   7   7  13        995.30       1158.22       148.16 o
   9   7  13        339.46        125.70       153.76 o
  11   7  13        158.52        231.22        65.01 o
  13   7  13        108.75        177.01       104.84 o
  15   7  13        350.39         59.78        95.56 o
  17   7  13        156.28        158.29        96.01 o
  19   7  13         82.78         70.26       114.84 o
  21   7  13         92.75        120.32       117.60 o
 -18   8  13          0.13        110.78       123.98 o
 -16   8  13          2.42        208.20       222.06 o
 -14   8  13          3.88       -204.63       204.63 o
 -12   8  13          2.55         15.24       127.78 o
 -10   8  13         65.99        -71.78       127.76 o
  -8   8  13         46.29         -5.67        81.17 o
  -6   8  13          9.00        217.49       103.96 o
  -4   8  13          0.19        -76.92        76.92 o
  -2   8  13          0.15         55.57       100.60 o
   0   8  13        138.59         -2.30       129.21 o
   2   8  13        143.47        156.39        90.34 o
   4   8  13         95.06         17.82       120.13 o
   6   8  13          3.74        -16.88       112.63 o
   8   8  13        157.63        211.28       164.06 o
  10   8  13        406.70        575.05       134.81 o
  12   8  13        149.00        -77.37       101.32 o
  14   8  13         71.05         52.64       100.62 o
  16   8  13          8.15        229.17       115.20 o
  18   8  13          5.47        451.59       194.82 o
 -17   9  13         24.62       -120.75       132.79 o
 -15   9  13         14.29        -71.35       117.34 o
 -13   9  13         36.20       -102.36       126.11 o
 -11   9  13        139.49        748.78       147.98 o
  -9   9  13        352.43        195.37       150.89 o
  -7   9  13        443.47        477.02       147.33 o
  -5   9  13        317.68        235.92       127.87 o
  -3   9  13        250.25        124.23       125.45 o
  -1   9  13        555.31        570.95       154.18 o
   1   9  13        983.41        814.68       184.62 o
   3   9  13        761.95        534.75       151.66 o
   5   9  13        233.05        195.05       106.47 o
   7   9  13        401.91        458.98       145.15 o
   9   9  13        282.74        342.92       180.71 o
  11   9  13        136.01        -41.14       117.59 o
  13   9  13         61.42         83.90       163.21 o
  15   9  13         58.03       -151.80       151.80 o
 -12  10  13         38.07        207.84       164.39 o
 -10  10  13         29.29       -117.43       117.43 o
  -8  10  13         32.96       -123.25       123.25 o
  -6  10  13         36.72        120.88       123.98 o
  -4  10  13         20.54       -116.35       116.35 o
  -2  10  13         13.44       -117.08       117.08 o
   0  10  13         47.65       -122.80       204.97 o
   2  10  13        125.42         32.30       160.50 o
   4  10  13         58.67        130.69       145.88 o
   6  10  13         18.61        -47.97       123.91 o
   8  10  13        144.84          0.04       161.87 o
  10  10  13        161.19         -5.02       130.31 o
  12  10  13         46.56        -52.85       202.67 o
  -7  11  13        176.42         90.24       176.35 o
  -5  11  13        318.10        -48.97       134.20 o
  -3  11  13        445.48        833.56       333.90 o
  -1  11  13        213.33        271.89       178.56 o
   1  11  13         62.25       -151.85       246.91 o
   3  11  13         34.99        188.58       122.90 o
   5  11  13         53.10       -140.12       140.12 o
 -26   0  14        142.74        136.85       428.59 o
 -24   0  14        253.04        296.84       315.05 o
 -22   0  14        202.57        -92.75       275.07 o
 -20   0  14        344.53        192.15       174.46 o
 -18   0  14        799.13        815.36       214.13 o
 -16   0  14       2020.19       2182.16       271.94 o
 -14   0  14       1384.95       1387.05       198.90 o
 -12   0  14       8486.53       8499.14       329.14 o
 -10   0  14      13031.15      14445.16       615.28 o
  -8   0  14      10743.93      10877.87       328.03 o
  -6   0  14       3370.87       3428.37       134.68 o
  -4   0  14         29.58         31.17        41.03 o
  -2   0  14         12.08         18.36        38.61 o
   0   0  14       1765.42       1943.16       126.20 o
   2   0  14       7119.70       6915.76       146.44 o
   4   0  14       4640.38       5270.10       147.10 o
   6   0  14        185.61        155.84        46.40 o
   8   0  14          3.15         80.08        62.72 o
  10   0  14       1265.70       1208.65       128.79 o
  12   0  14       1531.78       1695.76       160.81 o
  14   0  14        977.75       1340.20       167.97 o
  16   0  14        595.42        566.15       205.90 o
  18   0  14        482.76        815.53       218.80 o
  20   0  14        286.03        240.43       102.87 o
  22   0  14        187.90         50.02       124.44 o
  24   0  14        153.54         46.02       128.91 o
  26   0  14        113.39       -124.38       124.38 o
 -25   1  14         30.57         51.78       121.07 o
 -23   1  14         83.74         59.51       133.13 o
 -21   1  14         51.07        460.20       265.84 o
 -19   1  14         65.94        400.26       122.97 o
 -17   1  14         49.33       -118.69       118.69 o
 -15   1  14         21.10        -49.02        62.92 o
 -13   1  14          2.62        -45.06        45.06 o
 -11   1  14         57.80        108.97        48.40 o
  -9   1  14        153.08        256.92        55.01 o
  -7   1  14        419.14        191.83        49.45 o
  -5   1  14        558.87        589.12        47.09 o
  -3   1  14        435.04        261.10        39.22 o
  -1   1  14         90.66         69.20        28.96 o
   1   1  14       3484.56       3441.65        98.80 o
   3   1  14       3558.09       3753.44       107.42 o
   5   1  14       1251.29       1088.53        57.70 o
   7   1  14        774.57        680.37        52.35 o
   9   1  14       1556.73       1592.89        97.70 o
  11   1  14         49.11        -40.02        40.02 o
  13   1  14         90.95         18.73        62.11 o
  15   1  14         65.64         73.07        53.10 o
  17   1  14          1.30          2.42        66.00 o
  19   1  14         20.16        -27.29       116.80 o
  21   1  14          0.24        -22.04       108.20 o
  23   1  14         28.51        -80.70        80.70 o
  25   1  14          4.96        -37.15       136.31 o
 -26   2  14         17.53         64.50       133.73 o
 -24   2  14        114.30       -102.81       115.72 o
 -22   2  14        335.26        185.26       166.63 o
 -20   2  14        776.92        600.15       174.98 o
 -18   2  14       1312.65       1166.62       159.73 o
 -16   2  14       1900.72       2232.68       214.76 o
 -14   2  14       2508.20       2607.59       186.75 o
 -12   2  14       3511.43       3887.41       205.78 o
 -10   2  14       4308.74       4473.60       212.31 o
  -8   2  14       4495.48       4868.88       185.12 o
  -6   2  14       5020.75       4870.10       150.20 o
  -4   2  14      14868.54      15549.75       254.88 o
  -2   2  14       8050.65       7762.40       143.43 o
   0   2  14       3417.15       3678.41       104.30 o
   2   2  14        485.59        506.64        49.10 o
   4   2  14        173.59        111.26        45.16 o
   6   2  14        454.72        446.66        46.39 o
   8   2  14        280.33        195.93        46.01 o
  10   2  14        252.24         91.86        45.94 o
  12   2  14        583.39        598.38        78.74 o
  14   2  14        747.02        735.54        99.33 o
  16   2  14        931.34        809.94        98.27 o
  18   2  14        536.98        551.87        97.01 o
  20   2  14         44.04         40.66       105.90 o
  22   2  14         71.39        416.31        94.27 o
  24   2  14         76.97         65.38       128.05 o
 -25   3  14         10.47         89.84       217.90 o
 -23   3  14         17.45         14.67       113.11 o
 -21   3  14        143.02        347.40       146.43 o
 -19   3  14        115.50         60.72       254.80 o
 -17   3  14         30.21        -13.92        97.88 o
 -15   3  14          1.97        283.21        79.45 o
 -13   3  14         91.09        -18.23        74.85 o
 -11   3  14        198.60         75.74        66.92 o
  -9   3  14        102.96        105.20        62.74 o
  -7   3  14         24.06         -6.80        59.92 o
  -5   3  14        173.48        128.53        48.46 o
  -3   3  14         10.69         13.63        32.70 o
  -1   3  14        196.11        254.51        32.65 o
   1   3  14        916.69        832.17        65.94 o
   3   3  14        780.84        621.23        64.47 o
   5   3  14         77.19         -4.41        37.65 o
   7   3  14         88.53        -28.54        46.51 o
   9   3  14        268.52        156.14        53.24 o
  11   3  14         68.54        -36.45        50.63 o
  13   3  14         30.14        -37.32        60.66 o
  15   3  14          5.17         11.61        64.54 o
  17   3  14         12.99        -58.15        65.58 o
  19   3  14        149.06        170.48        96.50 o
  21   3  14        178.74        192.55       102.26 o
  23   3  14         40.05        160.66       129.40 o
  25   3  14          0.01       -106.41       106.96 o
 -24   4  14         23.59        144.98       167.15 o
 -22   4  14        101.30        -26.10        96.21 o
 -20   4  14        528.46        574.57        99.59 o
 -18   4  14       1841.78       1923.44       206.66 o
 -16   4  14       2737.05       2965.43       241.20 o
 -14   4  14       2064.97       2280.10       191.43 o
 -12   4  14        498.14        499.36       115.86 o
 -10   4  14        425.97        465.33        99.06 o
  -8   4  14       1376.95       1392.03       130.31 o
  -6   4  14       5063.36       5399.74       208.31 o
  -4   4  14       9220.13       9225.54       219.29 o
  -2   4  14       7990.55       8382.54       203.35 o
   0   4  14       2887.32       2927.21       137.39 o
   2   4  14        509.65        478.00        62.17 o
   4   4  14        101.50         18.57        47.29 o
   6   4  14        139.19         -5.21        75.82 o
   8   4  14        219.15        152.31        67.55 o
  10   4  14        700.55        768.46       118.55 o
  12   4  14       1061.84       1297.51       138.56 o
  14   4  14        575.95        674.69       127.72 o
  16   4  14        103.00        287.81        90.19 o
  18   4  14         31.00        111.85       104.09 o
  20   4  14         88.84        -98.88        98.88 o
  22   4  14        162.24        148.00       126.01 o
  24   4  14        169.77        120.01       133.73 o
 -23   5  14         15.77       -236.91       236.91 o
 -21   5  14          0.25       -104.62       104.62 o
 -19   5  14          2.33        115.32        84.51 o
 -17   5  14        161.22        302.27       115.38 o
 -15   5  14        368.97        225.21       103.92 o
 -13   5  14         86.32        182.35       106.81 o
 -11   5  14          9.77        -79.39        79.39 o
  -9   5  14        503.68        324.79        91.27 o
  -7   5  14        928.63        802.01       102.67 o
  -5   5  14        522.80        646.73        96.52 o
  -3   5  14        181.29        116.70        63.40 o
  -1   5  14         11.89        -30.52        44.44 o
   1   5  14         65.56        -46.41        46.70 o
   3   5  14        149.80         67.84        63.67 o
   5   5  14         36.33        -50.89        50.89 o
   7   5  14        241.08        114.45        70.00 o
   9   5  14        456.65        247.62        81.77 o
  11   5  14         36.29        -68.09        73.03 o
  13   5  14        203.83        168.98       119.35 o
  15   5  14        149.13         92.33       101.08 o
  17   5  14         77.69        459.38       136.19 o
  19   5  14         32.27       -103.75       103.75 o
  21   5  14          7.94         41.19       129.58 o
  23   5  14          1.23       -184.88       184.88 o
 -22   6  14        143.17        -22.87       102.67 o
 -20   6  14        164.42        540.42       177.28 o
 -18   6  14        340.61        380.93       145.48 o
 -16   6  14        563.47        805.96       175.04 o
 -14   6  14        830.31       1073.84       161.50 o
 -12   6  14       1133.17        988.39       179.03 o
 -10   6  14       1445.81       1545.77       173.91 o
  -8   6  14        442.85        299.29       104.96 o
  -6   6  14        731.60        724.92       124.33 o
  -4   6  14        646.79        382.66        99.11 o
  -2   6  14       1369.02       1691.50       156.19 o
   0   6  14       1287.63       1227.44       129.68 o
   2   6  14       1332.23       1368.37       177.14 o
   4   6  14        631.29        574.60       110.34 o
   6   6  14        511.25        595.61       119.62 o
   8   6  14        964.77        764.18       129.55 o
  10   6  14        971.62       1045.52       129.77 o
  12   6  14        138.50       -112.29       112.29 o
  14   6  14          0.59         27.12        66.29 o
  16   6  14         51.44         35.58        95.92 o
  18   6  14        213.44        292.91        98.83 o
  20   6  14        204.55        318.24       182.46 o
  22   6  14         68.23        437.80       276.66 o
 -19   7  14         38.07        -34.32       102.70 o
 -17   7  14         37.90         32.31       143.32 o
 -15   7  14         25.80        222.63       184.20 o
 -13   7  14         32.60        358.86       203.77 o
 -11   7  14         98.25        -66.05        97.48 o
  -9   7  14         40.19        160.61        81.13 o
  -7   7  14        177.33        211.56       100.99 o
  -5   7  14        804.13       1150.63       138.48 o
  -3   7  14        342.33        237.25        78.33 o
  -1   7  14         27.74         55.25        67.70 o
   1   7  14         32.77        -10.46        81.29 o
   3   7  14        168.92        105.95        69.01 o
   5   7  14        111.17         95.99       121.00 o
   7   7  14          0.63        230.45       131.52 o
   9   7  14         29.81         19.20        97.50 o
  11   7  14         46.45        -64.74        64.74 o
  13   7  14         23.40        320.49        95.76 o
  15   7  14          4.93        -70.63       161.12 o
  17   7  14         11.90        -30.30       141.86 o
  19   7  14          5.30       -143.28       143.28 o
 -18   8  14         85.48        162.17       146.23 o
 -16   8  14         68.54         25.22       126.53 o
 -14   8  14        158.91         97.13       104.53 o
 -12   8  14        500.26        444.52       156.39 o
 -10   8  14        965.19       1029.20       168.27 o
  -8   8  14        612.02        731.84       147.94 o
  -6   8  14        511.98        600.92       168.55 o
  -4   8  14        515.11        341.56       126.97 o
  -2   8  14        417.76        301.54       132.25 o
   0   8  14        238.14        121.83       117.73 o
   2   8  14        943.00        988.41       141.85 o
   4   8  14       1225.61       1058.12       162.81 o
   6   8  14        946.24       1048.92       157.12 o
   8   8  14        293.76        321.87       115.26 o
  10   8  14         91.69         -2.74       115.45 o
  12   8  14         61.68          3.62       175.89 o
  14   8  14         76.41       -129.35       129.35 o
  16   8  14        162.25        168.65       135.01 o
  18   8  14        100.66        -35.18       169.52 o
 -15   9  14          0.45       -103.81       127.72 o
 -13   9  14         25.36         49.13       121.71 o
 -11   9  14         30.17         74.97       132.03 o
  -9   9  14          1.65        -51.86       143.65 o
  -7   9  14          8.31         -7.09       133.76 o
  -5   9  14          1.48         -1.25       124.99 o
  -3   9  14        139.25        395.16       118.77 o
  -1   9  14        362.22        527.32       158.93 o
   1   9  14        200.48        381.40       143.08 o
   3   9  14          0.56        156.04       108.23 o
   5   9  14         74.38        -16.20       119.32 o
   7   9  14         61.86         26.19       103.02 o
   9   9  14         24.15        -20.60       119.83 o
  11   9  14          6.72        231.11       115.86 o
  13   9  14         10.38         12.19       155.18 o
  15   9  14          9.11        237.29       140.09 o
 -10  10  14        159.46       -101.37       174.38 o
  -8  10  14        158.87       -121.11       121.11 o
  -6  10  14        113.30         40.02       203.12 o
  -4  10  14         87.65        -20.61        92.06 o
  -2  10  14         95.07         99.98       207.68 o
   0  10  14        143.89         23.02       156.96 o
   2  10  14        245.46        547.60       181.43 o
   4  10  14        262.20        563.57       183.67 o
   6  10  14        173.99       -102.36       125.07 o
   8  10  14        121.39        290.15       165.59 o
  10  10  14        146.79         -0.05       142.64 o
  -1  11  14         21.24        289.03       214.58 o
   1  11  14         31.25       -118.32       128.04 o
 -25   1  15         82.43       -132.36       132.36 o
 -23   1  15        166.11       -100.66       111.26 o
 -21   1  15        151.58        120.10       158.81 o
 -19   1  15         37.39         24.64       130.08 o
 -17   1  15        426.87        805.75       140.52 o
 -15   1  15       1733.47       1557.49       204.27 o
 -13   1  15       3466.42       3620.20       282.32 o
 -11   1  15       3710.61       3295.48       256.23 o
  -9   1  15       6586.66       6795.46       245.61 o
  -7   1  15       4209.52       4202.00       199.90 o
  -5   1  15       3950.08       4095.77       196.99 o
  -3   1  15       4981.17       4969.39       166.71 o
  -1   1  15       4065.24       4171.73       128.89 o
   1   1  15       2411.75       2266.76       102.77 o
   3   1  15       4971.20       5222.91       155.46 o
   5   1  15       9997.31      10543.74       230.46 o
   7   1  15       6334.62       6690.07       185.81 o
   9   1  15       1026.96       1007.61        91.44 o
  11   1  15          2.28        -45.17        45.41 o
  13   1  15          1.96         -6.59        42.69 o
  15   1  15          7.36         17.11        55.46 o
  17   1  15         59.81        129.20        79.54 o
  19   1  15        196.02        181.69       121.34 o
  21   1  15        192.70         27.02       117.15 o
  23   1  15         34.18       -146.13       146.13 o
  25   1  15         54.39        165.21       128.97 o
 -24   2  15         12.25       -151.31       151.31 o
 -22   2  15         87.65       -132.48       132.48 o
 -20   2  15        194.67        384.31       150.09 o
 -18   2  15         84.99       -106.25       106.25 o
 -16   2  15         17.99       -101.21       101.21 o
 -14   2  15         47.39        168.98        85.00 o
 -12   2  15         12.77        -68.83        68.83 o
 -10   2  15        394.77        441.26        81.84 o
  -8   2  15       1018.11        951.72       102.11 o
  -6   2  15        333.28        354.40        70.29 o
  -4   2  15        418.46        248.65        58.75 o
  -2   2  15       5023.76       4846.77       190.12 o
   0   2  15       8536.06       8375.94       196.66 o
   2   2  15       1387.70       1343.56        91.68 o
   4   2  15        251.79        103.33        47.83 o
   6   2  15        690.63        517.72        70.71 o
   8   2  15        429.50        279.48        61.07 o
  10   2  15        267.84        384.50        74.85 o
  12   2  15         73.59        -48.19        61.05 o
  14   2  15          8.83        -42.21        64.98 o
  16   2  15         12.05        109.14        67.88 o
  18   2  15         19.61        163.13       124.20 o
  20   2  15         45.07        -89.33       130.96 o
  22   2  15          4.54        -90.60        90.60 o
  24   2  15          0.09        -77.85       170.62 o
 -23   3  15         31.24       -201.74       201.74 o
 -21   3  15        286.20        208.06       141.64 o
 -19   3  15        603.66       1012.78       223.14 o
 -17   3  15        949.51        819.77       173.18 o
 -15   3  15       1110.22       1252.84       201.80 o
 -13   3  15       1334.34       1382.11       147.74 o
 -11   3  15       2314.32       2369.05       213.37 o
  -9   3  15       5964.16       5893.94       250.22 o
  -7   3  15       9627.90      10058.98       313.59 o
  -5   3  15       8186.42       8506.49       270.41 o
  -3   3  15       4436.03       4410.75       199.08 o
  -1   3  15       3447.05       3412.50       164.65 o
   1   3  15       2164.62       2188.22       120.25 o
   3   3  15        234.96        147.74        50.83 o
   5   3  15         46.12         14.68        43.44 o
   7   3  15         90.19         -0.98        55.80 o
   9   3  15       1511.56       1311.92       120.72 o
  11   3  15       2012.18       2061.73       172.60 o
  13   3  15        705.17        655.25       125.55 o
  15   3  15         18.79          2.25        94.52 o
  17   3  15         16.07         20.56        70.75 o
  19   3  15         51.78        -11.97       110.26 o
  21   3  15         78.73        130.30        82.78 o
  23   3  15        101.82        -19.27       111.62 o
 -24   4  15          2.65        302.16       169.86 o
 -22   4  15         20.87        -90.10        90.10 o
 -20   4  15         56.42       -140.20       140.20 o
 -18   4  15         69.75        173.02       119.36 o
 -16   4  15         86.09          4.08        82.15 o
 -14   4  15        128.18         84.73        90.56 o
 -12   4  15        167.20        179.08       100.73 o
 -10   4  15        189.64        141.12        86.91 o
  -8   4  15        111.80         61.11        66.49 o
  -6   4  15          3.43         16.79        53.14 o
  -4   4  15          1.55        -47.96        47.96 o
  -2   4  15         23.84        -45.66        45.66 o
   0   4  15          7.25        -49.40        49.40 o
   2   4  15        277.42        301.43        69.45 o
   4   4  15       1044.29        818.47        94.58 o
   6   4  15        144.46         15.87        54.95 o
   8   4  15          1.18        -52.52        52.52 o
  10   4  15         14.31         27.52       108.08 o
  12   4  15         39.67        133.01        96.18 o
  14   4  15          0.14         64.64        66.25 o
  16   4  15         73.17        -28.84        76.11 o
  18   4  15         87.94        371.86        97.22 o
  20   4  15         15.76        -30.54        85.32 o
  22   4  15          0.50         -3.98       129.13 o
 -23   5  15          8.00        265.47       393.41 o
 -21   5  15        118.17        -20.53       119.30 o
 -19   5  15        315.94        562.74       191.16 o
 -17   5  15        419.14        536.48       114.94 o
 -15   5  15        812.66       1032.60       146.39 o
 -13   5  15        602.52        441.34       112.86 o
 -11   5  15       1360.73       1043.60       200.95 o
  -9   5  15       1669.07       1384.30       208.40 o
  -7   5  15       2640.77       2733.71       210.11 o
  -5   5  15       3777.83       4454.04       239.62 o
  -3   5  15       3614.56       3937.02       236.42 o
  -1   5  15       2569.13       2773.92       182.56 o
   1   5  15       1098.00       1100.72       123.73 o
   3   5  15        533.54        505.24        97.30 o
   5   5  15       1000.53       1126.24       133.57 o
   7   5  15       1036.96       1298.60       156.30 o
   9   5  15        289.53        145.82        95.89 o
  11   5  15        379.06        248.69       103.20 o
  13   5  15        379.78        296.44        94.16 o
  15   5  15        377.96        289.59        89.70 o
  17   5  15        164.40        388.79       110.62 o
  19   5  15         61.72        190.61       188.82 o
  21   5  15         77.13       -128.56       128.56 o
 -20   6  15          5.03       -127.69       154.86 o
 -18   6  15          0.48        -64.57       173.58 o
 -16   6  15        105.84        102.87       140.67 o
 -14   6  15        380.69        159.09       110.28 o
 -12   6  15        339.72        431.63       111.46 o
 -10   6  15         42.96         -7.90       108.96 o
  -8   6  15         46.85         -4.32        65.17 o
  -6   6  15         35.74        -57.69        63.60 o
  -4   6  15        123.56        116.13        82.51 o
  -2   6  15          9.12         37.47        72.06 o
   0   6  15         80.85         43.02        60.70 o
   2   6  15         32.41          3.38        70.72 o
   4   6  15        135.83        209.87        86.02 o
   6   6  15        362.49        317.39       111.29 o
   8   6  15        534.84        416.02       110.09 o
  10   6  15        234.36        318.26       117.05 o
  12   6  15         21.39        131.33        76.46 o
  14   6  15        112.15        304.97       101.24 o
  16   6  15         50.43        200.97       143.28 o
  18   6  15          1.62         40.25       145.66 o
  20   6  15          6.21        212.49       161.12 o
 -19   7  15         58.25        -74.85       246.52 o
 -17   7  15         77.39        147.45       140.61 o
 -15   7  15        165.03        429.18       172.13 o
 -13   7  15        361.19        434.51       140.30 o
 -11   7  15        800.83       1339.59       243.35 o
  -9   7  15       1471.43       1722.13       220.19 o
  -7   7  15       1136.64       1302.37       175.14 o
  -5   7  15        199.05        139.71        79.62 o
  -3   7  15        550.22        772.17       135.65 o
  -1   7  15        799.02        928.89       154.11 o
   1   7  15       1459.38       1305.40       142.80 o
   3   7  15       1968.74       1883.16       209.30 o
   5   7  15       1200.29       1453.94       186.39 o
   7   7  15        293.81        304.05       107.19 o
   9   7  15         34.37         51.53        96.24 o
  11   7  15         94.66        -62.94        98.30 o
  13   7  15        262.34        273.47       201.69 o
  15   7  15        172.21        -86.45        86.45 o
  17   7  15         30.03        -83.75       189.09 o
 -16   8  15         15.58        985.20       401.08 o
 -14   8  15         26.73        -26.48       100.04 o
 -12   8  15         23.66        -15.93       222.52 o
 -10   8  15         24.79        -59.07       115.85 o
  -8   8  15         40.00         70.51       124.00 o
  -6   8  15          1.91       -105.94       105.94 o
  -4   8  15         27.71         81.20       105.43 o
  -2   8  15        159.48        -52.28       107.38 o
   0   8  15        150.85        118.30       108.36 o
   2   8  15          0.06        -21.05       107.56 o
   4   8  15         13.99         73.18       106.03 o
   6   8  15         39.24        241.55        69.28 o
   8   8  15         58.91        -28.95       124.29 o
  10   8  15         21.56        -20.87       103.70 o
  12   8  15          6.38        128.50       125.54 o
  14   8  15          0.00        -78.52       195.89 o
  16   8  15          4.04        162.47       144.79 o
 -13   9  15        109.39         32.17       184.57 o
 -11   9  15        139.76        116.21       181.99 o
  -9   9  15        177.38       -152.16       152.16 o
  -7   9  15        174.88         47.18       133.95 o
  -5   9  15        190.08        190.23       138.70 o
  -3   9  15        264.75        310.57       156.20 o
  -1   9  15        422.37        436.81       173.12 o
   1   9  15        448.39        648.88       187.84 o
   3   9  15        300.92         -7.04       134.46 o
   5   9  15        292.03        292.29       143.66 o
   7   9  15        254.85        807.72       201.94 o
   9   9  15        197.33        104.48       119.27 o
  11   9  15        162.11          1.09       119.09 o
  13   9  15         65.19        -35.72       140.50 o
  -8  10  15         19.92        -17.64       131.04 o
  -6  10  15          3.01        176.09       131.47 o
  -4  10  15          2.40       -134.87       134.87 o
  -2  10  15         22.13        204.64       120.30 o
   0  10  15         55.52        188.69       147.98 o
   2  10  15         67.82         42.26       129.98 o
   4  10  15         14.68        -50.09       141.02 o
   6  10  15          8.16         77.74       143.95 o
   8  10  15         29.04         94.32       172.28 o
 -24   0  16         64.08       -198.87       198.87 o
 -22   0  16         59.48        124.74       271.87 o
 -20   0  16         34.16       -195.10       195.10 o
 -18   0  16         36.45        259.07       380.61 o
 -16   0  16        101.47        464.40       201.50 o
 -14   0  16       1083.99       1266.08       223.29 o
 -12   0  16       2570.14       2182.52       320.76 o
 -10   0  16       5518.96       6161.07       429.80 o
  -8   0  16       6705.51       6232.60       392.61 o
  -6   0  16       3560.81       3936.30       381.03 o
  -4   0  16       2442.93       2767.44       255.07 o
  -2   0  16       7011.49       7716.03       356.57 o
   0   0  16      22267.88      22123.66       858.43 o
   2   0  16      25778.50      26063.54       885.28 o
   4   0  16       7745.13       8390.22       368.62 o
   6   0  16        183.44        184.27       131.97 o
   8   0  16        124.46        360.54       136.85 o
  10   0  16        263.02        123.07       103.47 o
  12   0  16         16.43        -96.91        96.91 o
  14   0  16         50.65        229.21       147.33 o
  16   0  16        314.16        426.35       130.05 o
  18   0  16        482.27        855.53       269.27 o
  20   0  16        236.11        340.90       334.41 o
  22   0  16         40.67        126.93       126.94 o
  24   0  16          3.88        -23.93       174.51 o
 -23   1  16          9.75       -122.32       122.32 o
 -21   1  16         50.60        101.88       140.86 o
 -19   1  16         44.31        100.85       120.95 o
 -17   1  16          4.53       -131.62       131.62 o
 -15   1  16         98.00        157.81        87.14 o
 -13   1  16        161.71          5.14        74.34 o
 -11   1  16          0.55         38.75        76.87 o
  -9   1  16        477.81        393.60       120.41 o
  -7   1  16         15.70        -78.83        78.83 o
  -5   1  16        512.10        406.45        88.13 o
  -3   1  16        403.01        238.84        74.72 o
  -1   1  16         27.10         52.38        58.42 o
   1   1  16        583.01        689.76        95.76 o
   3   1  16         27.87          2.08        51.19 o
   5   1  16        329.98        348.28        70.27 o
   7   1  16        703.64        724.97        89.49 o
   9   1  16        197.85         52.17        62.05 o
  11   1  16          1.89        -57.98        71.28 o
  13   1  16        237.72        256.11        97.77 o
  15   1  16        297.84        305.15        94.41 o
  17   1  16         56.87         35.14        78.43 o
  19   1  16          0.55         13.12       171.47 o
  21   1  16         23.22        491.86       153.77 o
  23   1  16         19.93        -54.06       131.57 o
 -24   2  16         13.87       -178.93       178.93 o
 -22   2  16         27.44        162.36       132.15 o
 -20   2  16         40.14         62.92       124.11 o
 -18   2  16         81.44          7.15       130.74 o
 -16   2  16        233.36        227.62       112.00 o
 -14   2  16        687.22        629.31       129.37 o
 -12   2  16       1563.26       1825.64       206.41 o
 -10   2  16       1867.00       2159.94       229.73 o
  -8   2  16       2684.38       2661.76       219.33 o
  -6   2  16       4711.27       5082.71       239.80 o
  -4   2  16       4975.34       5260.70       298.63 o
  -2   2  16       4403.19       4779.00       291.27 o
   0   2  16       4691.10       4470.85       252.42 o
   2   2  16       3979.50       4238.00       190.92 o
   4   2  16       4581.13       4278.19       196.96 o
   6   2  16       3525.79       3627.19       179.00 o
   8   2  16       1278.01       1700.95       137.71 o
  10   2  16        253.05        506.46        98.87 o
  12   2  16        207.32         96.39        81.73 o
  14   2  16        435.06        477.09        89.04 o
  16   2  16        411.13        202.72       115.54 o
  18   2  16         32.14         39.88       103.88 o
  20   2  16         52.68       -117.52       117.52 o
  22   2  16         44.72       -131.83       131.83 o
 -23   3  16         64.67       -118.30       192.52 o
 -21   3  16        114.91        -12.20       111.53 o
 -19   3  16         76.18        399.51       143.22 o
 -17   3  16         11.03        -76.96        76.96 o
 -15   3  16          0.20        171.24       100.28 o
 -13   3  16          1.53        -13.57       101.63 o
 -11   3  16         62.79        -71.95        93.18 o
  -9   3  16        136.79        160.70       100.36 o
  -7   3  16         98.20        353.61       108.72 o
  -5   3  16          6.40         75.87        63.21 o
  -3   3  16         60.65         52.23        56.87 o
  -1   3  16         51.73        -60.57        60.57 o
   1   3  16         17.53         28.32        68.91 o
   3   3  16        120.64         98.60        67.30 o
   5   3  16        197.65        168.78        57.81 o
   7   3  16          3.41        -59.04        59.04 o
   9   3  16        147.67        165.84        67.16 o
  11   3  16        228.68        175.03        79.57 o
  13   3  16         44.27        155.48       100.60 o
  15   3  16         10.47          4.46       135.50 o
  17   3  16         34.15        -33.55       104.18 o
  19   3  16         14.98         -9.61        79.62 o
  21   3  16          2.96       -102.52       102.52 o
  23   3  16          5.56         21.24       305.59 o
 -22   4  16         30.15        -33.73       153.31 o
 -20   4  16        266.88        160.76       254.37 o
 -18   4  16        718.78       1215.83       191.08 o
 -16   4  16        761.76       1261.58       232.63 o
 -14   4  16        586.01        195.16       126.49 o
 -12   4  16        678.37        725.68       152.66 o
 -10   4  16        649.42        710.64       140.15 o
  -8   4  16        994.07       1027.35       169.23 o
  -6   4  16       2728.00       2502.56       211.60 o
  -4   4  16       4617.72       4587.65       260.95 o
  -2   4  16       3595.26       4060.26       227.84 o
   0   4  16       1568.68       1510.15       131.24 o
   2   4  16        720.54        501.03        95.62 o
   4   4  16        843.49        822.10       121.27 o
   6   4  16       2062.32       2052.03       187.91 o
   8   4  16       2356.86       2446.17       205.79 o
  10   4  16       2152.29       2379.82       195.69 o
  12   4  16       1105.83       1173.35       146.53 o
  14   4  16        282.63        338.09        93.46 o
  16   4  16         48.36        100.80       117.54 o
  18   4  16         24.99        -93.69        93.69 o
  20   4  16         26.82        -29.16       121.82 o
  22   4  16         28.71       -134.28       134.28 o
 -21   5  16         13.25       -191.51       198.16 o
 -19   5  16         43.66       -140.87       140.87 o
 -17   5  16        326.58        354.55       143.41 o
 -15   5  16        486.01        382.62       145.48 o
 -13   5  16        481.86        524.72       136.37 o
 -11   5  16        288.81        152.58       118.97 o
  -9   5  16          1.52        -92.91        92.91 o
  -7   5  16          1.51        -65.54        65.54 o
  -5   5  16         47.21         -9.36        69.56 o
  -3   5  16         28.34         66.78        66.53 o
  -1   5  16         15.37         85.58        68.71 o
   1   5  16         67.53        -77.02        77.80 o
   3   5  16          0.84          2.06        72.70 o
   5   5  16       1009.62        996.92       131.92 o
   7   5  16       1917.97       1900.04       211.54 o
   9   5  16        476.24        519.13       108.43 o
  11   5  16          0.90        -83.51        83.51 o
  13   5  16         69.20         23.24       122.23 o
  15   5  16         24.52         84.25       116.19 o
  17   5  16          0.44         26.80        82.88 o
  19   5  16          0.73        -51.86       115.40 o
 -20   6  16         42.12       -114.97       114.97 o
 -18   6  16        126.90         62.31       140.34 o
 -16   6  16        388.46        704.77       211.90 o
 -14   6  16        737.63        820.84       169.47 o
 -12   6  16        681.51        889.29       164.62 o
 -10   6  16        647.49        694.16       146.98 o
  -8   6  16       1272.97       1626.28       235.15 o
  -6   6  16       1545.99       1418.14       173.41 o
  -4   6  16       1216.73        992.84       154.31 o
  -2   6  16       1125.45        978.08       158.97 o
   0   6  16       1768.98       1449.23       159.93 o
   2   6  16       2275.86       2504.05       216.95 o
   4   6  16        929.92       1343.62       177.94 o
   6   6  16        567.69        634.31       124.81 o
   8   6  16        661.81        923.53       119.22 o
  10   6  16        560.56        613.03       213.37 o
  12   6  16        202.88        263.73       146.61 o
  14   6  16        152.50         -1.03       113.76 o
  16   6  16         60.97         53.69       119.33 o
  18   6  16         77.86        117.83       131.15 o
 -17   7  16         69.61       -200.92       200.92 o
 -15   7  16        304.48        468.22       188.19 o
 -13   7  16        431.67        502.25       221.13 o
 -11   7  16        208.50        247.70       126.87 o
  -9   7  16          3.74         19.97        96.76 o
  -7   7  16         24.51         15.71       109.51 o
  -5   7  16          8.70        277.51       124.75 o
  -3   7  16        223.44         76.91       106.43 o
  -1   7  16        108.15        -52.40       116.09 o
   1   7  16          0.50        -93.29        97.79 o
   3   7  16        244.13        162.36       100.96 o
   5   7  16        285.15        431.67       143.94 o
   7   7  16         40.56        -65.55       117.30 o
   9   7  16          6.10        -18.73        89.80 o
  11   7  16         53.44       -116.43       116.43 o
  13   7  16         50.93        100.67       183.57 o
  15   7  16          2.11         -8.64       124.20 o
  17   7  16         41.59         93.10       219.70 o
 -14   8  16        201.20         97.77       182.91 o
 -12   8  16        537.16         77.76       164.86 o
 -10   8  16        632.33        423.78       149.94 o
  -8   8  16        548.30        377.06       160.04 o
  -6   8  16        381.42        121.77       129.70 o
  -4   8  16        231.12        175.44        99.88 o
  -2   8  16        246.38         70.28       107.27 o
   0   8  16        336.71        548.24       117.77 o
   2   8  16        427.17        627.00       117.91 o
   4   8  16        495.92        515.76       108.42 o
   6   8  16        712.03        690.14       168.30 o
   8   8  16        414.38        354.90       139.06 o
  10   8  16         63.89        118.10       109.10 o
  12   8  16          3.70          9.13        89.30 o
  14   8  16         84.88         29.70       162.11 o
 -11   9  16         38.83         35.90       155.53 o
  -9   9  16        105.42       -132.86       132.86 o
  -7   9  16        119.07        -89.37       153.19 o
  -5   9  16         65.09        -36.06       268.22 o
  -3   9  16          7.12       -158.24       158.24 o
  -1   9  16         15.75         25.58       262.35 o
   1   9  16         43.10         53.94       167.46 o
   3   9  16         14.39         12.32       119.03 o
   5   9  16          0.01       -134.71       134.71 o
   7   9  16          5.68        342.81       151.42 o
   9   9  16         35.15        -48.36       118.65 o
  11   9  16         52.65        117.47       291.30 o
  -4  10  16        197.13        124.97       253.25 o
  -2  10  16        118.81       1411.03       511.75 o
   0  10  16        106.04        369.05       225.18 o
   2  10  16        161.66        114.02       205.69 o
   4  10  16        182.52        682.91       206.36 o
 -23   1  17          5.27       -133.62       133.62 o
 -21   1  17         12.22         60.88       110.41 o
 -19   1  17          0.66        192.71       167.86 o
 -17   1  17         15.81        -88.70        88.70 o
 -15   1  17        178.78        386.03       155.44 o
 -13   1  17       1034.05        704.08       161.43 o
 -11   1  17       2091.62       2188.31       266.38 o
  -9   1  17       1974.93       1664.10       216.13 o
  -7   1  17       1164.67       1102.19       164.10 o
  -5   1  17       2459.20       2372.31       241.11 o
  -3   1  17       4120.67       4040.42       248.63 o
  -1   1  17       4374.26       4591.85       263.13 o
   1   1  17       4309.18       4764.39       244.25 o
   3   1  17       5512.84       5983.60       235.96 o
   5   1  17       2433.32       2480.72       174.32 o
   7   1  17       1283.01       1514.60       147.76 o
   9   1  17        803.62        799.68       102.99 o
  11   1  17       1179.11       1311.59       144.71 o
  13   1  17        978.34       1035.82       138.14 o
  15   1  17        858.74        909.65       197.63 o
  17   1  17        352.02        230.62       115.84 o
  19   1  17         60.24         66.46       118.41 o
  21   1  17          3.45       -129.25       129.25 o
 -22   2  17         32.16         82.49       144.50 o
 -20   2  17          1.77         97.76       179.85 o
 -18   2  17         55.42        -56.91       122.57 o
 -16   2  17        162.69         10.25       114.20 o
 -14   2  17        102.92          3.12       148.69 o
 -12   2  17          9.46        104.99       160.19 o
 -10   2  17         62.29        132.55       118.48 o
  -8   2  17        995.88       1241.50       180.25 o
  -6   2  17       2519.80       2551.29       221.70 o
  -4   2  17        775.64        872.77       159.43 o
  -2   2  17         40.87        -53.64        74.47 o
   0   2  17        224.76        284.33        85.32 o
   2   2  17         14.54         15.32        74.28 o
   4   2  17        414.51        317.16       102.82 o
   6   2  17        229.78        204.25        84.26 o
   8   2  17         24.84        147.14        62.63 o
  10   2  17        398.77        621.21       100.08 o
  12   2  17        504.32        430.54       123.68 o
  14   2  17        285.34        515.40       124.42 o
  16   2  17         42.32        -77.10       100.80 o
  18   2  17          6.29         44.43       134.37 o
  20   2  17         23.49       -180.61       180.61 o
  22   2  17         28.90       -122.11       122.11 o
 -21   3  17         51.83       -112.69       112.69 o
 -19   3  17        163.83        417.36       184.66 o
 -17   3  17        247.72        468.38       192.57 o
 -15   3  17         99.06        -64.20       107.51 o
 -13   3  17          4.18         30.61       119.75 o
 -11   3  17         57.92        177.13       134.06 o
  -9   3  17        638.10        764.41       146.24 o
  -7   3  17       1949.19       2045.75       207.61 o
  -5   3  17       3014.15       3093.13       247.07 o
  -3   3  17       3028.93       3644.45       246.14 o
  -1   3  17       3542.90       3737.30       262.95 o
   1   3  17       3900.30       3960.40       250.89 o
   3   3  17       3146.94       3129.34       247.93 o
   5   3  17       2317.14       2647.01       254.99 o
   7   3  17       2790.22       2665.91       229.34 o
   9   3  17       3456.02       3243.92       243.31 o
  11   3  17       2327.81       2368.84       212.58 o
  13   3  17        498.13        463.36       125.53 o
  15   3  17         49.41        376.19       197.59 o
  17   3  17         16.35        -91.53       110.30 o
  19   3  17         22.17        -87.57        87.57 o
  21   3  17         32.57        432.67       120.13 o
 -20   4  17          3.62        -93.34       201.76 o
 -18   4  17          0.15          9.29       161.67 o
 -16   4  17          2.23        125.39       142.20 o
 -14   4  17          1.44         11.79       130.40 o
 -12   4  17          0.07        -82.41       132.34 o
 -10   4  17         80.77        139.44       103.46 o
  -8   4  17        160.63        217.73        95.49 o
  -6   4  17        264.72         75.50       123.56 o
  -4   4  17        408.49        425.23       104.51 o
  -2   4  17        432.48        354.65       132.31 o
   0   4  17         21.71        122.95        60.31 o
   2   4  17        466.89        436.28       112.27 o
   4   4  17        699.86        476.14       110.18 o
   6   4  17         54.22        -36.15        68.97 o
   8   4  17         45.40         63.06        82.05 o
  10   4  17         30.93        129.66        89.87 o
  12   4  17         36.40        216.46       143.75 o
  14   4  17         81.47        111.39        97.74 o
  16   4  17          7.49        177.08       149.45 o
  18   4  17          1.09       -139.88       139.88 o
  20   4  17          0.77        218.66       157.73 o
 -19   5  17        213.94        160.82       226.19 o
 -17   5  17        286.28        165.57       156.58 o
 -15   5  17        149.30        292.18       176.44 o
 -13   5  17         53.58         18.28       131.77 o
 -11   5  17         83.74        -52.59       132.95 o
  -9   5  17        233.64         36.44        81.29 o
  -7   5  17        994.60        909.08       217.77 o
  -5   5  17       2359.14       2835.08       243.19 o
  -3   5  17       3141.44       3029.88       276.14 o
  -1   5  17       1909.59       1634.52       156.80 o
   1   5  17        698.63        505.72       134.75 o
   3   5  17        762.60        678.94       132.78 o
   5   5  17       1766.21       1918.86       189.48 o
   7   5  17       1581.82       1447.88       188.10 o
   9   5  17       1182.35       1193.21       172.78 o
  11   5  17        278.57        605.89       191.59 o
  13   5  17        167.00        136.03       105.05 o
  15   5  17        152.74       -107.67       107.67 o
  17   5  17        104.50       -148.88       148.88 o
  19   5  17         58.45       -141.23       141.23 o
 -18   6  17         80.96         21.40       184.84 o
 -16   6  17        195.78       -160.70       202.22 o
 -14   6  17        144.49        124.52       171.41 o
 -12   6  17         18.45        375.55       165.58 o
 -10   6  17          0.17         -8.31       128.23 o
  -8   6  17         37.09        -24.89       102.23 o
  -6   6  17         53.72        127.68       110.69 o
  -4   6  17        567.46        798.28       147.39 o
  -2   6  17        583.89        509.27       139.59 o
   0   6  17         52.70        151.98        97.65 o
   2   6  17          0.06       -103.66       103.66 o
   4   6  17         14.80         61.87        98.80 o
   6   6  17        117.41        133.34       106.53 o
   8   6  17        171.02        145.88       123.29 o
  10   6  17         56.75        -15.14       135.85 o
  12   6  17         10.96       -100.28       100.28 o
  14   6  17         30.34         87.66       137.34 o
  16   6  17          5.13        111.65       150.04 o
 -15   7  17        233.62        -33.74       211.54 o
 -13   7  17        591.75        235.57       192.80 o
 -11   7  17        741.48        549.41       186.31 o
  -9   7  17        353.07        637.19       196.63 o
  -7   7  17         78.40        -10.76       122.47 o
  -5   7  17        117.04        531.32       116.54 o
  -3   7  17        503.21        335.12       130.16 o
  -1   7  17        473.16        417.03       126.23 o
   1   7  17       1327.42       1479.15       202.49 o
   3   7  17       1527.53       1632.63       216.36 o
   5   7  17        851.62       1178.21       245.19 o
   7   7  17        237.14        201.19       141.98 o
   9   7  17         69.75        138.34       160.32 o
  11   7  17        106.83        435.03       175.70 o
  13   7  17        173.72         48.74       194.19 o
  15   7  17        165.80        -15.23       159.21 o
 -12   8  17         63.18         28.43       187.07 o
 -10   8  17        204.88        140.66       240.43 o
  -8   8  17        220.36        243.84       225.89 o
  -6   8  17        155.21        -72.87       194.82 o
  -4   8  17         36.61        -51.07       140.40 o
  -2   8  17          4.78        -77.18       135.22 o
   0   8  17         21.90        319.05       239.88 o
   2   8  17          4.05        120.52       135.73 o
   4   8  17          1.17        162.14       117.69 o
   6   8  17         44.49        394.04       159.92 o
   8   8  17         36.06        -89.42       136.00 o
  10   8  17          0.54        474.59       231.15 o
  12   8  17          1.67        340.42       148.91 o
  -9   9  17        283.34        671.67       530.94 o
  -7   9  17        158.70        -57.56       180.93 o
  -5   9  17         64.25        255.75       193.32 o
  -3   9  17         82.90       -164.91       169.78 o
  -1   9  17        279.00        150.47       153.42 o
   1   9  17        574.30        301.24       253.92 o
   3   9  17        464.27        650.13       205.12 o
   5   9  17        132.52        383.57       177.50 o
   7   9  17         23.97       -146.54       146.54 o
 -22   0  18         11.21        495.76       428.59 o
 -20   0  18         25.91       -264.08       478.17 o
 -18   0  18          0.32       -114.94       194.45 o
 -16   0  18        272.33         66.08       340.63 o
 -14   0  18        691.89        382.04       215.27 o
 -12   0  18        186.59         90.39       143.79 o
 -10   0  18        345.42         96.64        85.03 o
  -8   0  18        179.46        280.13       101.48 o
  -6   0  18        105.65         77.44       121.13 o
  -4   0  18        263.14        410.88       193.34 o
  -2   0  18       1223.27        953.90       254.12 o
   0   0  18       3426.74       3358.60       418.44 o
   2   0  18       4619.55       5825.41       678.07 o
   4   0  18       3939.96       3868.66       307.47 o
   6   0  18       2882.41       3063.72       309.31 o
   8   0  18        847.91        587.86       178.65 o
  10   0  18       1415.85       1865.53       279.04 o
  12   0  18       1618.42       1686.45       265.96 o
  14   0  18        956.29       1205.92       247.07 o
  16   0  18        647.17        661.76       244.33 o
  18   0  18        328.80        305.28       238.17 o
  20   0  18         89.30        -25.83       193.05 o
 -21   1  18         18.62       -136.97       141.86 o
 -19   1  18         23.04        -28.82       128.38 o
 -17   1  18        115.99        -28.80       218.77 o
 -15   1  18        224.98         51.40       131.94 o
 -13   1  18          2.34        -31.83       147.11 o
 -11   1  18        481.31        516.89       125.15 o
  -9   1  18        281.25        332.69        95.75 o
  -7   1  18         57.10         88.95        76.64 o
  -5   1  18         24.32        -32.47        81.74 o
  -3   1  18         19.14        154.42        98.57 o
  -1   1  18         19.46        -21.16        82.46 o
   1   1  18          0.98        -48.57        69.23 o
   3   1  18         41.18         -6.17        70.72 o
   5   1  18         21.46        -23.20        70.83 o
   7   1  18         48.00        279.20        86.38 o
   9   1  18         21.83        207.70        94.40 o
  11   1  18        128.53        348.41       106.70 o
  13   1  18        426.17        695.44       131.64 o
  15   1  18         15.49        103.03       129.21 o
  17   1  18         33.90         37.37       164.82 o
  19   1  18         36.54         43.74       107.38 o
  21   1  18          0.62        181.59       132.42 o
 -20   2  18        153.21        101.68       204.97 o
 -18   2  18        174.73        216.34       132.53 o
 -16   2  18        143.41         -0.69       125.15 o
 -14   2  18         99.32        271.97        98.18 o
 -12   2  18         75.85         71.31        77.39 o
 -10   2  18        162.37         22.58       162.11 o
  -8   2  18        400.30        960.05       169.12 o
  -6   2  18        758.52        630.14       148.27 o
  -4   2  18       1327.94       1123.39       172.99 o
  -2   2  18       3330.75       3844.21       274.62 o
   0   2  18       2158.89       2059.54       209.87 o
   2   2  18       2035.31       2084.27       217.31 o
   4   2  18       2817.07       2799.24       243.18 o
   6   2  18       3555.20       3107.75       308.98 o
   8   2  18       2841.42       2714.81       253.24 o
  10   2  18       1276.17       1148.48       155.95 o
  12   2  18        596.03        829.48       144.60 o
  14   2  18        382.07        196.60       186.64 o
  16   2  18        208.94        -27.38       163.54 o
  18   2  18        196.51        238.46       113.30 o
  20   2  18        112.39         18.48       111.10 o
 -21   3  18         27.45         43.84       158.33 o
 -19   3  18         62.79          2.46       173.11 o
 -17   3  18        138.81        218.30       100.65 o
 -15   3  18         84.95        -27.53       169.39 o
 -13   3  18          7.10         19.30       112.34 o
 -11   3  18        304.62        312.95       116.15 o
  -9   3  18        599.98        760.19       139.67 o
  -7   3  18        330.70        484.42       160.68 o
  -5   3  18         12.85         57.55        97.27 o
  -3   3  18        129.19          4.32        86.75 o
  -1   3  18        159.52        -24.81       106.56 o
   1   3  18         49.82        -49.77        74.41 o
   3   3  18        616.71        623.55       106.15 o
   5   3  18        653.94        733.86       131.32 o
   7   3  18        104.76         60.15        82.64 o
   9   3  18         38.24        102.01        94.88 o
  11   3  18         98.59        256.13       129.48 o
  13   3  18         48.85        354.15       109.74 o
  15   3  18         26.36        405.77       142.38 o
  17   3  18          1.79       -102.02       102.02 o
  19   3  18          0.86       -128.63       128.63 o
 -20   4  18        260.62        149.27       180.03 o
 -18   4  18        147.68        214.93       173.98 o
 -16   4  18         34.44        285.46       146.13 o
 -14   4  18          0.68       -108.15       108.15 o
 -12   4  18          0.76         39.65       158.35 o
 -10   4  18         61.79        -65.18       161.64 o
  -8   4  18        816.63        801.33       166.19 o
  -6   4  18       1957.26       1815.08       198.79 o
  -4   4  18       2094.56       2242.78       224.66 o
  -2   4  18       1199.98       1297.88       175.25 o
   0   4  18        594.06        441.35       136.54 o
   2   4  18        640.23        598.07       166.41 o
   4   4  18       1386.26       1423.47       175.90 o
   6   4  18       1879.46       1421.88       172.81 o
   8   4  18       1731.58       1862.34       231.98 o
  10   4  18       1247.70        932.71       184.94 o
  12   4  18        892.93        896.97       165.22 o
  14   4  18        446.70        459.40       148.84 o
  16   4  18        115.01        134.17       169.66 o
  18   4  18         22.50         94.95       145.22 o
 -17   5  18          1.98       -113.67       181.48 o
 -15   5  18         48.48         72.93       122.89 o
 -13   5  18         73.14        265.54       174.03 o
 -11   5  18          3.45        -95.20        95.20 o
  -9   5  18          1.74        117.88       124.98 o
  -7   5  18         20.23         86.73        85.32 o
  -5   5  18        104.59        264.94       142.45 o
  -3   5  18        253.75        156.38       116.29 o
  -1   5  18        310.66        424.61       115.49 o
   1   5  18        241.70        135.56        96.16 o
   3   5  18         70.39          7.52       101.67 o
   5   5  18          0.36        -24.69        89.88 o
   7   5  18          0.28         34.32       107.17 o
   9   5  18          0.09         96.28        88.22 o
  11   5  18          2.94        206.15       113.31 o
  13   5  18         15.72        103.99       163.89 o
  15   5  18          6.26       -123.69       123.69 o
  17   5  18         40.85       -189.40       189.40 o
 -16   6  18         35.89         79.28       185.73 o
 -14   6  18         38.23        121.29       250.98 o
 -12   6  18         91.75        118.81       153.24 o
 -10   6  18        311.74        399.41       126.14 o
  -8   6  18        536.80        349.55       147.38 o
  -6   6  18        213.61        379.63       156.14 o
  -4   6  18        303.74        467.09       127.42 o
  -2   6  18        643.25        670.68       135.54 o
   0   6  18       1379.98       1552.86       202.30 o
   2   6  18        926.12       1289.81       182.99 o
   4   6  18        320.17        304.33       123.95 o
   6   6  18        133.24        450.91       123.24 o
   8   6  18        348.03        151.74       143.89 o
  10   6  18        797.01        825.88       202.02 o
  12   6  18        749.80        615.92       224.28 o
  14   6  18        261.21        210.56       164.94 o
  16   6  18         88.65       -198.05       198.05 o
 -13   7  18          9.26         49.21       226.72 o
 -11   7  18          5.60        -54.76       167.10 o
  -9   7  18         18.49        113.16       154.27 o
  -7   7  18         44.00        -18.32       117.07 o
  -5   7  18         51.53        216.68       119.31 o
  -3   7  18        120.97        215.70       122.98 o
  -1   7  18        315.11        504.80       141.61 o
   1   7  18        145.91       -113.74       113.74 o
   3   7  18          0.44        430.04       146.68 o
   5   7  18         26.20       -161.21       161.21 o
   7   7  18          0.89        339.78       176.89 o
   9   7  18          1.91       -141.48       168.95 o
  11   7  18          2.06        300.85       149.82 o
  13   7  18         15.38       -144.44       172.01 o
 -10   8  18        162.96        -59.29       206.68 o
  -8   8  18        122.39        268.19       217.90 o
  -6   8  18        119.59       -129.31       176.42 o
  -4   8  18        379.64        234.08       250.47 o
  -2   8  18        710.72        634.41       233.50 o
   0   8  18        588.03        337.58       210.99 o
   2   8  18        284.60        375.65       385.02 o
   4   8  18        334.83          7.53       161.63 o
   6   8  18        229.41        124.28       198.84 o
   8   8  18         77.81        132.06       154.65 o
  10   8  18         20.93          0.78       360.54 o
  -3   9  18          0.12       -395.31       548.53 o
  -1   9  18          1.37          4.62       211.83 o
   1   9  18         15.08         14.24       191.03 o
   3   9  18        159.09        361.42       255.87 o
 -19   1  19         52.91        205.37       271.99 o
 -17   1  19         46.65         14.48       279.86 o
 -15   1  19        326.30         16.27       150.03 o
 -13   1  19        762.57        489.42       244.37 o
 -11   1  19        618.43        413.33       132.31 o
  -9   1  19        108.98        174.31        92.07 o
  -7   1  19         67.98        242.20        97.13 o
  -5   1  19         20.37        124.95        93.66 o
  -3   1  19        229.52        117.02       102.47 o
  -1   1  19       1088.91        826.42       151.42 o
   1   1  19       1728.44       1526.66       196.07 o
   3   1  19       1310.50       1345.63       185.49 o
   5   1  19       1322.74       1991.62       198.98 o
   7   1  19       1417.40       1035.11       198.66 o
   9   1  19        985.16        698.06       161.72 o
  11   1  19        882.37        303.61       154.72 o
  13   1  19       1087.65        829.69       176.04 o
  15   1  19       1001.29        665.36       174.75 o
  17   1  19        413.99        305.29       214.56 o
  19   1  19        165.61        499.06       241.41 o
 -20   2  19         45.29        155.96       107.71 o
 -18   2  19        187.36        -66.75       193.55 o
 -16   2  19        244.64        355.66       118.79 o
 -14   2  19        119.60        -24.51        85.60 o
 -12   2  19          7.24        -83.43        83.43 o
 -10   2  19        228.54         34.66       126.61 o
  -8   2  19        232.04        120.21       143.91 o
  -6   2  19         11.89         -7.53       109.73 o
  -4   2  19         98.04         20.76        74.66 o
  -2   2  19        107.80        210.35       100.49 o
   0   2  19          5.11        -15.79       106.56 o
   2   2  19        352.77        546.74       134.12 o
   4   2  19        651.73        785.88       132.40 o
   6   2  19         63.25        -10.89       147.29 o
   8   2  19        143.09        599.34       160.55 o
  10   2  19        121.43        319.83       118.04 o
  12   2  19          1.56        176.66       132.34 o
  14   2  19          2.35       -138.34       138.34 o
  16   2  19          0.65       -153.97       153.97 o
  18   2  19          0.19        -87.84       184.40 o
 -19   3  19        344.54         78.03       316.20 o
 -17   3  19        112.05       -146.15       146.15 o
 -15   3  19          2.41       -108.36       108.36 o
 -13   3  19          4.21        -85.16       118.15 o
 -11   3  19         23.49        -97.91        97.91 o
  -9   3  19        335.30        400.04       124.41 o
  -7   3  19        950.86        777.21       201.83 o
  -5   3  19        857.72        481.75       135.82 o
  -3   3  19        302.62        356.52       110.85 o
  -1   3  19        224.39        304.64       116.72 o
   1   3  19        696.06        681.27       130.47 o
   3   3  19        957.89        951.49       147.04 o
   5   3  19        837.32       1140.79       135.11 o
   7   3  19       1059.86       1143.70       164.51 o
   9   3  19       1551.19       1727.30       292.06 o
  11   3  19       1137.80       1101.50       163.28 o
  13   3  19        373.68        105.93       157.81 o
  15   3  19        108.66       -124.82       124.82 o
  17   3  19         84.18         42.66       159.20 o
 -18   4  19          7.99        143.81       205.33 o
 -16   4  19          1.72        -74.37       137.68 o
 -14   4  19          1.42         38.52       165.73 o
 -12   4  19          6.60        -24.90       131.52 o
 -10   4  19         20.95       -103.13       103.13 o
  -8   4  19         31.72        189.02       107.70 o
  -6   4  19          5.86        -93.69        93.69 o
  -4   4  19         72.04         92.68        84.88 o
  -2   4  19        527.26        614.72       120.55 o
   0   4  19        741.22        714.04       142.07 o
   2   4  19        289.90         77.71        97.28 o
   4   4  19         20.88         59.08       147.11 o
   6   4  19          3.08        148.60       175.77 o
   8   4  19         94.83        283.30       135.85 o
  10   4  19         34.73        388.61       100.82 o
  12   4  19         10.43       -108.71       108.71 o
  14   4  19         26.89        -36.99       128.68 o
  16   4  19         14.20       -112.20       112.20 o
 -15   5  19         28.67       -136.86       224.92 o
 -13   5  19         66.83       -129.88       147.10 o
 -11   5  19         76.19       -140.07       140.07 o
  -9   5  19        279.92        277.38       111.92 o
  -7   5  19        448.80        649.75       193.59 o
  -5   5  19        619.82        433.89       158.76 o
  -3   5  19        479.81        669.47       137.36 o
  -1   5  19        127.85         -0.40       136.85 o
   1   5  19         74.31        151.40       167.83 o
   3   5  19        387.19        205.45       136.97 o
   5   5  19       1370.39       1383.29       196.46 o
   7   5  19       2289.77       2477.17       259.79 o
   9   5  19       1373.49       1084.23       205.29 o
  11   5  19        341.01        380.40       182.04 o
  13   5  19        146.56        152.42       125.56 o
  15   5  19        109.14        434.04       181.26 o
 -14   6  19          4.40       -188.14       296.38 o
 -12   6  19         97.24        -64.77       182.07 o
 -10   6  19        217.28        267.63       171.52 o
  -8   6  19        106.57        438.98       185.33 o
  -6   6  19         21.58         25.03       219.36 o
  -4   6  19        347.35        266.13       138.13 o
  -2   6  19        208.28        310.55       108.73 o
   0   6  19         61.39        -23.95       109.78 o
   2   6  19         21.22        177.57        93.79 o
   4   6  19          0.04       -129.74       129.74 o
   6   6  19          9.70        191.32       153.26 o
   8   6  19         36.53        364.77       241.91 o
  10   6  19         55.33         17.56       199.89 o
  12   6  19         61.48       -124.19       159.57 o
 -11   7  19        215.40         59.34       251.14 o
  -9   7  19        164.33        292.34       249.29 o
  -7   7  19        222.09        178.93       178.17 o
  -5   7  19        206.54       -120.84       120.84 o
  -3   7  19         74.18       -112.52       112.52 o
  -1   7  19        236.11        253.30       174.90 o
   1   7  19        353.11        108.52       151.37 o
   3   7  19        414.07        116.58       159.94 o
   5   7  19        330.96        586.75       207.23 o
   7   7  19        122.86       -165.39       167.79 o
   9   7  19         53.38        272.40       168.61 o
  11   7  19         94.25         60.79       232.36 o
  -6   8  19         19.13         93.46       217.87 o
  -4   8  19         48.65         61.52       173.94 o
  -2   8  19         64.29        -60.84       258.06 o
   0   8  19         62.49        898.65       298.30 o
   2   8  19         82.57         83.94       186.22 o
   4   8  19         97.78        -28.96       201.20 o
   6   8  19         12.78       -123.67       206.19 o
 -18   0  20        755.62        216.23       330.63 o
 -16   0  20       1260.20       1404.01       452.58 o
 -14   0  20       1190.49        560.08       251.72 o
 -12   0  20       1306.45       1585.23       304.28 o
 -10   0  20        247.11        406.26       201.27 o
  -8   0  20          6.33        -73.96       176.31 o
  -6   0  20        101.42        147.49       150.40 o
  -4   0  20         72.33        237.23       150.90 o
  -2   0  20        175.33        417.82       108.53 o
   0   0  20       1879.06       1524.40       309.60 o
   2   0  20       3036.75       2795.79       420.47 o
   4   0  20        967.68        797.43       233.89 o
   6   0  20          0.68        -65.05        81.96 o
   8   0  20         27.26        123.99       157.72 o
  10   0  20       1084.72       1372.56       309.09 o
  12   0  20       1013.30       1954.24       508.55 o
  14   0  20        773.34       1011.77       507.61 o
  16   0  20        430.51        355.34       197.29 o
  18   0  20        236.24        539.44       268.36 o
 -19   1  20         95.88        431.21       367.82 o
 -17   1  20         71.77         60.12       186.24 o
 -15   1  20          3.67        235.98       131.35 o
 -13   1  20         45.11        130.09       147.74 o
 -11   1  20        104.36         92.81       141.13 o
  -9   1  20        113.36         76.30       175.76 o
  -7   1  20         44.95         26.85       125.83 o
  -5   1  20        123.38        414.10        76.38 o
  -3   1  20        206.12        313.78       117.08 o
  -1   1  20         41.73        138.15       138.48 o
   1   1  20          8.25         81.49        86.30 o
   3   1  20         63.81        -11.61       106.56 o
   5   1  20         25.16        -15.33       128.60 o
   7   1  20        130.95        281.39       137.82 o
   9   1  20         48.61        -31.89       144.96 o
  11   1  20         14.91        -30.38       146.33 o
  13   1  20          3.91        284.94       122.55 o
  15   1  20          3.34         80.25       197.05 o
  17   1  20         14.75        397.05       174.32 o
 -18   2  20        208.96       -191.10       191.10 o
 -16   2  20        253.29          3.01       165.66 o
 -14   2  20        321.01         43.92       151.76 o
 -12   2  20        355.89        473.31       188.35 o
 -10   2  20        274.28        293.05       111.31 o
  -8   2  20         92.75        250.65       124.85 o
  -6   2  20        107.93         56.68       130.75 o
  -4   2  20        406.15        726.76       147.20 o
  -2   2  20        301.81        779.69       183.10 o
   0   2  20        112.57        199.00        85.97 o
   2   2  20        173.16         11.38       105.09 o
   4   2  20        401.28        329.77       152.75 o
   6   2  20        786.73        505.55       145.01 o
   8   2  20        611.09        689.68       148.00 o
  10   2  20        328.85        332.05       126.40 o
  12   2  20        337.37        553.87       195.69 o
  14   2  20        538.23        301.38       143.07 o
  16   2  20        617.15        753.11       202.35 o
 -17   3  20         47.25         33.51       158.47 o
 -15   3  20         31.78        -73.60        95.28 o
 -13   3  20          2.01        148.77       261.23 o
 -11   3  20          5.60        415.49       117.33 o
  -9   3  20         11.06         26.26       187.82 o
  -7   3  20          0.74         62.91       111.33 o
  -5   3  20          7.11        -86.45        86.45 o
  -3   3  20         30.10         59.60       114.23 o
  -1   3  20          9.31        389.35       149.82 o
   1   3  20          7.42        184.87       120.49 o
   3   3  20         73.52        182.23       112.26 o
   5   3  20        200.92        171.88       111.45 o
   7   3  20         85.23        295.55       125.64 o
   9   3  20          1.47        -50.45       134.69 o
  11   3  20         46.63         52.26       132.29 o
  13   3  20         14.62        -22.65       158.65 o
  15   3  20         12.51        677.66       180.66 o
 -16   4  20         77.57        -75.21       148.69 o
 -14   4  20         21.69       -111.42       116.50 o
 -12   4  20         56.25         81.71       134.30 o
 -10   4  20        374.42        293.63       145.38 o
  -8   4  20        729.48        731.94       191.48 o
  -6   4  20        645.66        525.34       176.97 o
  -4   4  20        376.96        172.09       155.07 o
  -2   4  20        127.20        273.84       106.85 o
   0   4  20         54.42        468.40       132.08 o
   2   4  20        230.85        725.34       156.70 o
   4   4  20        711.86        608.68       163.86 o
   6   4  20        805.50        613.87       175.83 o
   8   4  20        522.82        369.62       171.88 o
  10   4  20        208.18        437.26       160.90 o
  12   4  20        140.47        267.38       157.31 o
  14   4  20        122.98        168.40       176.35 o
 -13   5  20        239.36        209.71       171.43 o
 -11   5  20        378.35       -186.65       188.39 o
  -9   5  20        155.24        125.70       215.03 o
  -7   5  20          4.30        602.51       178.58 o
  -5   5  20         91.20         97.80       192.97 o
  -3   5  20        120.54         94.20       206.12 o
  -1   5  20         18.84        -98.37        98.37 o
   1   5  20         11.34         -3.03       127.55 o
   3   5  20         80.90        -53.76       131.21 o
   5   5  20         80.46        257.63       127.99 o
   7   5  20          4.21        196.96       116.17 o
   9   5  20         11.77        -68.12       137.15 o
  11   5  20        115.85       -113.97       165.56 o
  13   5  20         68.33        -64.65       154.90 o
 -12   6  20        263.93        -56.42       167.03 o
 -10   6  20        105.30         31.30       261.88 o
  -8   6  20         26.58       -138.83       138.83 o
  -6   6  20         64.29        -61.21       113.62 o
  -4   6  20        139.11        -82.10       143.18 o
  -2   6  20        272.84        139.47       158.71 o
   0   6  20        489.77        700.30       208.59 o
   2   6  20        616.73        860.50       180.76 o
   4   6  20        436.79         13.09       207.41 o
   6   6  20        162.04        280.43       162.89 o
   8   6  20        175.15       -164.13       164.13 o
  10   6  20        218.30        128.71       143.87 o
  -7   7  20         22.04       -118.65       167.95 o
  -5   7  20          7.07       -116.85       142.59 o
  -3   7  20         23.31        -32.24       163.47 o
  -1   7  20         96.61        -22.04       197.49 o
   1   7  20         20.63        276.35       190.40 o
   3   7  20          1.00         99.64       127.24 o
   5   7  20          9.48        -38.13       161.39 o
   7   7  20        139.47        -35.61       225.75 o
 -17   1  21        850.46        626.70       336.48 o
 -15   1  21       1069.53        907.92       245.01 o
 -13   1  21        681.92        885.22       198.00 o
 -11   1  21        290.83        177.26       135.41 o
  -9   1  21        127.68         41.20       118.87 o
  -7   1  21        121.59        118.05       130.53 o
  -5   1  21        337.59        127.05       138.50 o
  -3   1  21        930.97        787.71       156.86 o
  -1   1  21        673.61        779.93       148.03 o
   1   1  21         99.62        179.21       122.28 o
   3   1  21         10.28        535.10       113.20 o
   5   1  21         87.56        151.08       120.56 o
   7   1  21         72.23        747.35       173.38 o
   9   1  21        157.61        154.06       153.46 o
  11   1  21        371.88        935.11       200.24 o
  13   1  21        575.39        651.63       243.51 o
  15   1  21        370.19        405.71       200.73 o
 -16   2  21          1.08       -105.37       278.84 o
 -14   2  21         67.23        -38.92       216.21 o
 -12   2  21        217.48         64.09       141.04 o
 -10   2  21         87.23        230.45       120.56 o
  -8   2  21         19.60        266.68       134.22 o
  -6   2  21        171.27        155.96       115.90 o
  -4   2  21        211.02        177.34       148.91 o
  -2   2  21        224.83        288.26       143.71 o
   0   2  21         11.93        -21.50       129.45 o
   2   2  21        215.70        333.75       131.56 o
   4   2  21        389.41        731.81       154.15 o
   6   2  21         42.79        252.43       122.48 o
   8   2  21         33.74        284.70       162.99 o
  10   2  21         40.17        -26.31       148.65 o
  12   2  21          0.17        635.72       256.22 o
  14   2  21         17.14        -51.46       155.06 o
 -15   3  21        130.45        337.03       199.14 o
 -13   3  21        251.05          8.97       168.66 o
 -11   3  21        585.77        542.43       200.34 o
  -9   3  21       1200.87       1186.83       230.13 o
  -7   3  21       1265.19       1150.04       210.77 o
  -5   3  21        506.01        653.39       187.47 o
  -3   3  21         70.70        -99.06       104.86 o
  -1   3  21         26.88        -73.77        89.19 o
   1   3  21        102.46        297.10       128.90 o
   3   3  21        135.61        729.31       210.98 o
   5   3  21        100.09        -64.46       117.33 o
   7   3  21        218.21        542.56       164.35 o
   9   3  21        534.50        674.36       182.44 o
  11   3  21        562.09        202.11       302.85 o
  13   3  21        265.84        490.84       153.40 o
 -14   4  21         41.24        300.00       207.16 o
 -12   4  21         61.24        151.22       143.68 o
 -10   4  21         44.90        -61.87       147.35 o
  -8   4  21         18.30       -142.32       142.32 o
  -6   4  21         23.71         -8.54       145.68 o
  -4   4  21          5.42         32.90       160.33 o
  -2   4  21          8.36        630.87       146.59 o
   0   4  21          9.84         59.73       123.37 o
   2   4  21         32.45        188.59       167.12 o
   4   4  21        148.03        163.79       217.56 o
   6   4  21         12.14        120.11       141.02 o
   8   4  21         72.24        -41.46       111.31 o
  10   4  21        108.54       -151.35       151.35 o
  12   4  21         50.75       -191.26       191.26 o
 -11   5  21        194.32        -58.53       239.66 o
  -9   5  21        351.37        -11.61       129.60 o
  -7   5  21        401.16        499.57       193.03 o
  -5   5  21        416.97        332.75       186.56 o
  -3   5  21        362.75        237.68       203.30 o
  -1   5  21        245.84        163.03       184.88 o
   1   5  21         91.66        270.35       142.35 o
   3   5  21         53.81        141.91       137.04 o
   5   5  21        150.06        139.74       136.86 o
   7   5  21        212.34        274.29       171.65 o
   9   5  21         71.82        346.04       141.41 o
  -8   6  21         43.75         81.82       168.19 o
  -6   6  21          4.96       -134.72       134.72 o
  -4   6  21         17.28       -136.58       136.58 o
  -2   6  21         28.90       -106.35       162.50 o
   0   6  21          0.14        -49.50       213.93 o
   2   6  21         41.15         50.12       151.44 o
   4   6  21          0.00       -154.78       154.78 o
   6   6  21         75.68          9.61       152.66 o
 -14   0  22        786.10        879.59       409.40 o
 -12   0  22        536.35        732.44       361.42 o
 -10   0  22        164.71        358.80       156.28 o
  -8   0  22        230.47        471.70       202.66 o
  -6   0  22        317.93        -70.91       364.75 o
  -4   0  22        479.96        479.64       355.64 o
  -2   0  22        791.01        546.04       265.91 o
   0   0  22        951.61       1203.06       313.94 o
   2   0  22        470.72        814.16       198.51 o
   4   0  22         30.39         89.39       281.16 o
   6   0  22          3.49        825.20       428.59 o
   8   0  22        135.96       -171.75       196.71 o
  10   0  22        172.22       -132.83       191.24 o
  12   0  22        218.38        997.91       550.13 o
 -13   1  22         59.07        147.47       259.43 o
 -11   1  22        104.77        181.50       151.79 o
  -9   1  22         20.32         51.99       126.19 o
  -7   1  22        207.65        327.56       170.17 o
  -5   1  22        501.48        924.35       186.68 o
  -3   1  22        168.62        535.20       154.24 o
  -1   1  22         19.28         81.51       118.41 o
   1   1  22        127.09        356.02       138.36 o
   3   1  22          1.09       -110.48       173.18 o
   5   1  22         35.03        409.66       248.98 o
   7   1  22          8.78       -114.72       132.03 o
   9   1  22          2.72       -128.69       169.56 o
  11   1  22          0.26        332.22       171.07 o
  13   1  22          2.54        243.81       218.82 o
 -12   2  22        817.27        685.93       208.56 o
 -10   2  22        902.13        560.33       275.45 o
  -8   2  22        871.44        591.33       196.64 o
  -6   2  22        705.03        736.60       153.96 o
  -4   2  22        402.94        918.02       223.62 o
  -2   2  22        204.77        -13.99       184.04 o
   0   2  22        239.75        369.72       135.47 o
   2   2  22        163.50        -98.82       211.94 o
   4   2  22        297.72        244.94       163.11 o
   6   2  22        443.09       1033.77       192.39 o
   8   2  22        301.37        937.92       246.99 o
  10   2  22         93.04         22.88       139.95 o
  12   2  22         15.26        424.82       271.91 o
 -11   3  22         69.90        -48.06       214.67 o
  -9   3  22          7.69        -21.71       169.58 o
  -7   3  22         49.17       -125.25       125.25 o
  -5   3  22        217.49         23.88       159.64 o
  -3   3  22        247.27        349.85       152.72 o
  -1   3  22        134.81        639.48       205.76 o
   1   3  22         17.84        -20.88       146.08 o
   3   3  22         24.33         56.92       142.80 o
   5   3  22         42.47       -153.73       205.38 o
   7   3  22          2.92        149.41       166.02 o
   9   3  22          2.91         -2.57       229.90 o
  11   3  22          1.18        134.37       239.60 o
 -10   4  22        986.96       1614.07       277.35 o
  -8   4  22       1067.69       1055.87       244.40 o
  -6   4  22        851.27        829.77       249.84 o
  -4   4  22        384.57        487.68       218.60 o
  -2   4  22         60.60         47.67       156.25 o
   0   4  22          5.52        -90.02       189.07 o
   2   4  22         60.91        322.03       146.59 o
   4   4  22        299.07        115.25       174.48 o
   6   4  22        432.05        366.71       172.13 o
   8   4  22        186.44        643.70       224.83 o
  -7   5  22         10.66       -158.36       158.36 o
  -5   5  22          5.24         10.61       164.82 o
  -3   5  22         29.19        -72.22       213.67 o
  -1   5  22        113.49        105.35       357.32 o
   1   5  22         64.71        107.32       197.20 o
   3   5  22          4.08        -32.31       153.18 o
   5   5  22          1.13        221.49       165.44 o
 -11   1  23        418.67        312.35       240.31 o
  -9   1  23        416.37         96.06       246.99 o
  -7   1  23        554.48        781.06       175.48 o
  -5   1  23       1212.82       1316.42       238.06 o
  -3   1  23       1611.44       1620.87       244.57 o
  -1   1  23       1435.28       1116.74       213.12 o
   1   1  23        907.70        598.40       220.08 o
   3   1  23        361.01        460.59       165.26 o
   5   1  23         49.79        274.46       152.76 o
   7   1  23          9.05        414.88       209.04 o
   9   1  23         24.49        486.37       201.28 o
 -10   2  23         43.23       -111.94       247.24 o
  -8   2  23        171.47       -127.48       200.18 o
  -6   2  23        200.81        -46.60       205.74 o
  -4   2  23        121.60        119.08       313.46 o
  -2   2  23         16.88         99.28       136.56 o
   0   2  23         28.01        202.18       147.71 o
   2   2  23        122.98       -282.25       282.25 o
   4   2  23         59.11       -148.10       161.37 o
   6   2  23          3.16       -189.73       189.73 o
   8   2  23         87.94       -196.76       257.44 o
  -7   3  23        712.05         45.82       200.27 o
  -5   3  23        319.45        484.65       202.94 o
  -3   3  23        119.39        214.11       171.13 o
  -1   3  23        149.76        222.51       214.36 o
   1   3  23        413.41        312.47       168.25 o
   3   3  23        563.74       1294.27       405.33 o
   5   3  23        267.96        107.21       248.35 o
   7   3  23         53.91        123.19       438.37 o
  -4   4  23          6.66        -53.40       174.36 o
  -2   4  23          1.23         52.63       202.08 o
   0   4  23          4.81        -58.13       188.48 o
   2   4  23          6.06        129.91       177.92 o
   4   4  23         38.59       -101.33       141.87 o
  -6   0  24       1272.76       1375.50       370.95 o
  -4   0  24       1607.15       1892.90       415.25 o
  -2   0  24       1138.21       1210.37       306.75 o
   0   0  24        605.51       1179.12       323.91 o
   2   0  24        294.90        486.11       293.42 o
   4   0  24        142.53        525.42       272.18 o
  -5   1  24          1.61       -186.44       186.44 o
  -3   1  24         27.20        247.81       175.02 o
  -1   1  24         82.76        545.83       163.70 o
   1   1  24         36.31       -117.46       222.66 o
   3   1  24          0.85         73.47       178.48 o
   5   1  24         17.57        311.27       185.75 o
  -4   2  24        676.92        569.35       186.85 o
  -2   2  24        921.66       1186.55       198.31 o
   0   2  24        578.61        553.08       241.02 o
   2   2  24        269.16        382.18       208.77 o
                                                
